# Supplementary material for: Identification of a Fibroblast-Related Prognostic Model in Glioma Based on Bioinformatics Methods
Source: Biomolecules. 2022 Oct 30;12(11):1598. doi: 10.3390/biom12111598 (PMC9687522; doi:10.3390/biom12111598)
Supplement: Supplementary file 1 [file biomolecules-12-01598-s001.zip]

Archive with 17 entries (17 files):
- Supplementary Figure S1.TIF
- Supplementary Figure S2.TIF
- Supplementary Figure S3.TIF
- Supplementary Figure S4.TIF
- Supplementary Figure S5.TIF
- Supplementary Table S1.xlsx
- Supplementary Table S10.xlsx
- Supplementary Table S11.xlsx
- Supplementary Table S12.xlsx
- Supplementary Table S2.xlsx
- Supplementary Table S3.xlsx
- Supplementary Table S4.xlsx
- Supplementary Table S5.xlsx
- Supplementary Table S6.xlsx
- Supplementary Table S7.xlsx
- Supplementary Table S8.xlsx
- Supplementary Table S9.xlsx
