# Supplementary material for: Identification of a Fibroblast-Related Prognostic Model in Glioma Based on Bioinformatics Methods
Source: Biomolecules. 2022 Oct 30;12(11):1598. doi: 10.3390/biom12111598 (PMC9687522; doi:10.3390/biom12111598)
Supplement: Supplementary file 1 [file biomolecules-12-01598-s001.zip › Supplementary Table S1.xlsx]

## Sheet: Sheet1
case_submitter_id	id	fustat	futime	gender	age_at_index		IDH	Neoplasm Histologic Grade	MGMT promoter status
TCGA-02-0047	TCGA-02-0047-01A-01R-1849-01	1	448	male	78	TCGA-02-0047-01A-01R-1849-01	IDHwt	G4	Unmethylated
TCGA-02-0055	TCGA-02-0055-01A-01R-1849-01	1	76	female	62	TCGA-02-0055-01A-01R-1849-01	IDHwt	G4	Unmethylated
TCGA-02-2483	TCGA-02-2483-01A-01R-1849-01	0	466	male	43	TCGA-02-2483-01A-01R-1849-01	IDHmut-non-codel	G4	Methylated
TCGA-02-2485	TCGA-02-2485-01A-01R-1849-01	0	470	male	53	TCGA-02-2485-01A-01R-1849-01	IDHwt	G4	Unmethylated
TCGA-02-2486	TCGA-02-2486-01A-01R-1849-01	1	618	male	64	TCGA-02-2486-01A-01R-1849-01	IDHwt	G4	Unmethylated
TCGA-06-0125	TCGA-06-0125-01A-01R-1849-01	1	1448	female	63	TCGA-06-0125-01A-01R-1849-01	IDHwt	G4	Methylated
TCGA-06-0129	TCGA-06-0129-01A-01R-1849-01	1	1024	male	30	TCGA-06-0129-01A-01R-1849-01	IDHmut-non-codel	G4	Methylated
TCGA-06-0130	TCGA-06-0130-01A-01R-1849-01	1	394	male	54	TCGA-06-0130-01A-01R-1849-01	IDHwt	G4	Unmethylated
TCGA-06-0132	TCGA-06-0132-01A-02R-1849-01	1	771	male	49	TCGA-06-0132-01A-02R-1849-01	IDHwt	G4	NA
TCGA-06-0138	TCGA-06-0138-01A-02R-1849-01	1	737	male	43	TCGA-06-0138-01A-02R-1849-01	IDHwt	G4	NA
TCGA-06-0139	TCGA-06-0139-01A-01R-1849-01	1	362	male	40	TCGA-06-0139-01A-01R-1849-01	IDHwt	G4	Unmethylated
TCGA-06-0141	TCGA-06-0141-01A-01R-1849-01	1	313	male	62	TCGA-06-0141-01A-01R-1849-01	IDHwt	G4	Unmethylated
TCGA-06-0156	TCGA-06-0156-01A-03R-1849-01	1	178	male	57	TCGA-06-0156-01A-03R-1849-01	NA	G4	NA
TCGA-06-0157	TCGA-06-0157-01A-01R-1849-01	1	97	female	63	TCGA-06-0157-01A-01R-1849-01	IDHwt	G4	NA
TCGA-06-0158	TCGA-06-0158-01A-01R-1849-01	1	329	male	73	TCGA-06-0158-01A-01R-1849-01	IDHwt	G4	NA
TCGA-06-0168	TCGA-06-0168-01A-01R-1849-01	1	598	female	59	TCGA-06-0168-01A-01R-1849-01	IDHwt	G4	NA
TCGA-06-0174	TCGA-06-0174-01A-01R-1849-01	1	98	male	54	TCGA-06-0174-01A-01R-1849-01	IDHwt	G4	NA
TCGA-06-0178	TCGA-06-0178-01A-01R-1849-01	1	2681	male	38	TCGA-06-0178-01A-01R-1849-01	IDHmut-non-codel	G4	NA
TCGA-06-0184	TCGA-06-0184-01A-01R-1849-01	1	2126	male	63	TCGA-06-0184-01A-01R-1849-01	IDHwt	G4	NA
TCGA-06-0187	TCGA-06-0187-01A-01R-1849-01	1	828	male	69	TCGA-06-0187-01A-01R-1849-01	IDHwt	G4	NA
TCGA-06-0190	TCGA-06-0190-01A-01R-1849-01	1	317	male	62	TCGA-06-0190-01A-01R-1849-01	IDHwt	G4	NA
TCGA-06-0210	TCGA-06-0210-01A-01R-1849-01	1	225	female	72	TCGA-06-0210-01A-01R-1849-01	IDHwt	G4	NA
TCGA-06-0211	TCGA-06-0211-01A-01R-1849-01	1	360	male	47	TCGA-06-0211-01A-01R-1849-01	IDHwt	G4	NA
TCGA-06-0219	TCGA-06-0219-01A-01R-1849-01	1	22	male	67	TCGA-06-0219-01A-01R-1849-01	IDHwt	G4	NA
TCGA-06-0238	TCGA-06-0238-01A-02R-1849-01	1	405	male	46	TCGA-06-0238-01A-02R-1849-01	IDHwt	G4	NA
TCGA-06-0644	TCGA-06-0644-01A-02R-1849-01	1	384	male	71	TCGA-06-0644-01A-02R-1849-01	IDHwt	G4	NA
TCGA-06-0645	TCGA-06-0645-01A-01R-1849-01	1	175	female	55	TCGA-06-0645-01A-01R-1849-01	IDHwt	G4	NA
TCGA-06-0646	TCGA-06-0646-01A-01R-1849-01	1	175	male	60	TCGA-06-0646-01A-01R-1849-01	IDHwt	G4	NA
TCGA-06-0686	TCGA-06-0686-01A-01R-1849-01	1	432	male	53	TCGA-06-0686-01A-01R-1849-01	IDHwt	G4	NA
TCGA-06-0743	TCGA-06-0743-01A-01R-1849-01	1	803	male	69	TCGA-06-0743-01A-01R-1849-01	IDHwt	G4	NA
TCGA-06-0744	TCGA-06-0744-01A-01R-1849-01	1	1426	male	66	TCGA-06-0744-01A-01R-1849-01	IDHwt	G4	NA
TCGA-06-0745	TCGA-06-0745-01A-01R-1849-01	1	239	male	59	TCGA-06-0745-01A-01R-1849-01	IDHwt	G4	NA
TCGA-06-0747	TCGA-06-0747-01A-01R-1849-01	1	82	male	53	TCGA-06-0747-01A-01R-1849-01	IDHwt	G4	NA
TCGA-06-0749	TCGA-06-0749-01A-01R-1849-01	1	82	male	50	TCGA-06-0749-01A-01R-1849-01	IDHwt	G4	NA
TCGA-06-0750	TCGA-06-0750-01A-01R-1849-01	1	28	male	43	TCGA-06-0750-01A-01R-1849-01	IDHwt	G4	NA
TCGA-06-0878	TCGA-06-0878-01A-01R-1849-01	0	218	male	74	TCGA-06-0878-01A-01R-1849-01	IDHwt	G4	Unmethylated
TCGA-06-0882	TCGA-06-0882-01A-01R-1849-01	1	632	male	30	TCGA-06-0882-01A-01R-1849-01	IDHwt	G4	Unmethylated
TCGA-06-1804	TCGA-06-1804-01A-01R-1849-01	1	414	female	81	TCGA-06-1804-01A-01R-1849-01	IDHwt	G4	Methylated
TCGA-06-2557	TCGA-06-2557-01A-01R-1849-01	1	33	male	76	TCGA-06-2557-01A-01R-1849-01	IDHwt	G4	Unmethylated
TCGA-06-2558	TCGA-06-2558-01A-01R-1849-01	1	380	female	75	TCGA-06-2558-01A-01R-1849-01	IDHwt	G4	Unmethylated
TCGA-06-2559	TCGA-06-2559-01A-01R-1849-01	1	150	male	83	TCGA-06-2559-01A-01R-1849-01	IDHwt	G4	Methylated
TCGA-06-2561	TCGA-06-2561-01A-02R-1849-01	1	537	female	53	TCGA-06-2561-01A-02R-1849-01	IDHwt	G4	Unmethylated
TCGA-06-2562	TCGA-06-2562-01A-01R-1849-01	1	382	male	81	TCGA-06-2562-01A-01R-1849-01	IDHwt	G4	Unmethylated
TCGA-06-2563	TCGA-06-2563-01A-01R-1849-01	0	932	female	72	TCGA-06-2563-01A-01R-1849-01	IDHwt	G4	Methylated
TCGA-06-2564	TCGA-06-2564-01A-01R-1849-01	0	181	male	50	TCGA-06-2564-01A-01R-1849-01	IDHwt	G4	Unmethylated
TCGA-06-2565	TCGA-06-2565-01A-01R-1849-01	1	506	male	59	TCGA-06-2565-01A-01R-1849-01	IDHwt	G4	Methylated
TCGA-06-2567	TCGA-06-2567-01A-01R-1849-01	1	133	male	65	TCGA-06-2567-01A-01R-1849-01	IDHwt	G4	Methylated
TCGA-06-2569	TCGA-06-2569-01A-01R-1849-01	0	13	female	24	TCGA-06-2569-01A-01R-1849-01	IDHwt	G4	Unmethylated
TCGA-06-2570	TCGA-06-2570-01A-01R-1849-01	0	958	female	21	TCGA-06-2570-01A-01R-1849-01	IDHmut-non-codel	G4	Methylated
TCGA-06-5408	TCGA-06-5408-01A-01R-1849-01	1	357	female	54	TCGA-06-5408-01A-01R-1849-01	IDHwt	G4	Unmethylated
TCGA-06-5410	TCGA-06-5410-01A-01R-1849-01	1	108	female	72	TCGA-06-5410-01A-01R-1849-01	IDHwt	G4	Methylated
TCGA-06-5411	TCGA-06-5411-01A-01R-1849-01	1	254	male	51	TCGA-06-5411-01A-01R-1849-01	IDHwt	G4	Unmethylated
TCGA-06-5412	TCGA-06-5412-01A-01R-1849-01	1	138	female	78	TCGA-06-5412-01A-01R-1849-01	IDHwt	G4	Methylated
TCGA-06-5413	TCGA-06-5413-01A-01R-1849-01	0	268	male	67	TCGA-06-5413-01A-01R-1849-01	IDHwt	G4	Unmethylated
TCGA-06-5414	TCGA-06-5414-01A-01R-1849-01	0	273	male	61	TCGA-06-5414-01A-01R-1849-01	IDHwt	G4	Unmethylated
TCGA-06-5416	TCGA-06-5416-01A-01R-1849-01	0	204	female	23	TCGA-06-5416-01A-01R-1849-01	NA	G4	Unmethylated
TCGA-06-5417	TCGA-06-5417-01A-01R-1849-01	0	155	female	45	TCGA-06-5417-01A-01R-1849-01	NA	G4	Methylated
TCGA-06-5418	TCGA-06-5418-01A-01R-1849-01	1	83	female	75	TCGA-06-5418-01A-01R-1849-01	IDHwt	G4	Unmethylated
TCGA-06-5856	TCGA-06-5856-01A-01R-1849-01	1	114	male	58	TCGA-06-5856-01A-01R-1849-01	IDHwt	G4	Unmethylated
TCGA-06-5858	TCGA-06-5858-01A-01R-1849-01	0	187	female	45	TCGA-06-5858-01A-01R-1849-01	IDHwt	G4	Unmethylated
TCGA-06-5859	TCGA-06-5859-01A-01R-1849-01	0	139	male	63	TCGA-06-5859-01A-01R-1849-01	IDHwt	G4	Unmethylated
TCGA-08-0386	TCGA-08-0386-01A-01R-1849-01	1	548	male	74	TCGA-08-0386-01A-01R-1849-01	IDHwt	G4	NA
TCGA-12-0616	TCGA-12-0616-01A-01R-1849-01	1	448	female	36	TCGA-12-0616-01A-01R-1849-01	IDHwt	G4	NA
TCGA-12-0618	TCGA-12-0618-01A-01R-1849-01	1	395	male	49	TCGA-12-0618-01A-01R-1849-01	IDHwt	G4	NA
TCGA-12-0619	TCGA-12-0619-01A-01R-1849-01	1	1062	male	60	TCGA-12-0619-01A-01R-1849-01	IDHwt	G4	NA
TCGA-12-0821	TCGA-12-0821-01A-01R-1849-01	1	323	male	62	TCGA-12-0821-01A-01R-1849-01	IDHwt	G4	Unmethylated
TCGA-12-3650	TCGA-12-3650-01A-01R-1849-01	1	333	male	46	TCGA-12-3650-01A-01R-1849-01	IDHwt	G4	Unmethylated
TCGA-12-3652	TCGA-12-3652-01A-01R-1849-01	1	1062	male	60	TCGA-12-3652-01A-01R-1849-01	IDHwt	G4	Unmethylated
TCGA-12-3653	TCGA-12-3653-01A-01R-1849-01	1	442	female	34	TCGA-12-3653-01A-01R-1849-01	IDHwt	G4	Unmethylated
TCGA-12-5295	TCGA-12-5295-01A-01R-1849-01	1	454	female	60	TCGA-12-5295-01A-01R-1849-01	IDHwt	G4	Methylated
TCGA-12-5299	TCGA-12-5299-01A-02R-1849-01	1	98	female	56	TCGA-12-5299-01A-02R-1849-01	IDHwt	G4	Unmethylated
TCGA-14-0787	TCGA-14-0787-01A-01R-1849-01	1	68	male	69	TCGA-14-0787-01A-01R-1849-01	IDHwt	G4	Methylated
TCGA-14-0789	TCGA-14-0789-01A-01R-1849-01	1	342	male	54	TCGA-14-0789-01A-01R-1849-01	IDHwt	G4	Methylated
TCGA-14-0817	TCGA-14-0817-01A-01R-1849-01	1	164	female	69	TCGA-14-0817-01A-01R-1849-01	IDHwt	G4	Unmethylated
TCGA-14-0871	TCGA-14-0871-01A-01R-1849-01	1	880	female	74	TCGA-14-0871-01A-01R-1849-01	IDHwt	G4	Unmethylated
TCGA-14-1034	TCGA-14-1034-01A-01R-1849-01	1	485	female	60	TCGA-14-1034-01A-01R-1849-01	IDHwt	G4	Methylated
TCGA-14-1823	TCGA-14-1823-01A-01R-1849-01	1	543	female	58	TCGA-14-1823-01A-01R-1849-01	IDHwt	G4	Methylated
TCGA-14-1825	TCGA-14-1825-01A-01R-1850-01	1	232	male	70	TCGA-14-1825-01A-01R-1850-01	IDHwt	G4	Unmethylated
TCGA-14-1829	TCGA-14-1829-01A-01R-1850-01	0	218	male	57	TCGA-14-1829-01A-01R-1850-01	IDHwt	G4	Unmethylated
TCGA-14-2554	TCGA-14-2554-01A-01R-1850-01	1	532	female	52	TCGA-14-2554-01A-01R-1850-01	IDHwt	G4	Unmethylated
TCGA-15-0742	TCGA-15-0742-01A-01R-1850-01	1	419	male	65	TCGA-15-0742-01A-01R-1850-01	IDHwt	G4	NA
TCGA-15-1444	TCGA-15-1444-01A-02R-1850-01	1	1537	male	21	TCGA-15-1444-01A-02R-1850-01	IDHmut-non-codel	G4	Methylated
TCGA-16-0846	TCGA-16-0846-01A-01R-1850-01	1	119	male	85	TCGA-16-0846-01A-01R-1850-01	IDHwt	G4	Methylated
TCGA-19-1390	TCGA-19-1390-01A-01R-1850-01	1	772	female	63	TCGA-19-1390-01A-01R-1850-01	IDHwt	G4	Methylated
TCGA-19-2619	TCGA-19-2619-01A-01R-1850-01	0	294	female	55	TCGA-19-2619-01A-01R-1850-01	IDHwt	G4	Methylated
TCGA-19-2620	TCGA-19-2620-01A-01R-1850-01	1	148	male	70	TCGA-19-2620-01A-01R-1850-01	IDHwt	G4	Methylated
TCGA-19-2624	TCGA-19-2624-01A-01R-1850-01	1	5	male	51	TCGA-19-2624-01A-01R-1850-01	IDHwt	G4	Unmethylated
TCGA-19-2625	TCGA-19-2625-01A-01R-1850-01	1	124	female	76	TCGA-19-2625-01A-01R-1850-01	IDHwt	G4	Unmethylated
TCGA-19-2629	TCGA-19-2629-01A-01R-1850-01	1	737	male	60	TCGA-19-2629-01A-01R-1850-01	IDHmut-non-codel	G4	Unmethylated
TCGA-19-4065	TCGA-19-4065-01A-01R-2005-01	0	214	male	36	TCGA-19-4065-01A-01R-2005-01	NA	G4	Unmethylated
TCGA-19-5960	TCGA-19-5960-01A-11R-1850-01	1	455	male	56	TCGA-19-5960-01A-11R-1850-01	IDHwt	G4	Unmethylated
TCGA-26-1442	TCGA-26-1442-01A-01R-1850-01	0	953	male	43	TCGA-26-1442-01A-01R-1850-01	IDHmut-non-codel	G4	Methylated
TCGA-26-5132	TCGA-26-5132-01A-01R-1850-01	0	286	male	74	TCGA-26-5132-01A-01R-1850-01	IDHwt	G4	Methylated
TCGA-26-5133	TCGA-26-5133-01A-01R-1850-01	0	452	male	59	TCGA-26-5133-01A-01R-1850-01	IDHwt	G4	Unmethylated
TCGA-26-5134	TCGA-26-5134-01A-01R-1850-01	0	167	male	74	TCGA-26-5134-01A-01R-1850-01	IDHwt	G4	Unmethylated
TCGA-26-5135	TCGA-26-5135-01A-01R-1850-01	1	270	female	72	TCGA-26-5135-01A-01R-1850-01	IDHwt	G4	Methylated
TCGA-26-5139	TCGA-26-5139-01A-01R-1850-01	0	48	female	65	TCGA-26-5139-01A-01R-1850-01	IDHwt	G4	Unmethylated
TCGA-27-1830	TCGA-27-1830-01A-01R-1850-01	1	154	male	57	TCGA-27-1830-01A-01R-1850-01	IDHwt	G4	Unmethylated
TCGA-27-1831	TCGA-27-1831-01A-01R-1850-01	1	505	male	66	TCGA-27-1831-01A-01R-1850-01	IDHwt	G4	Unmethylated
TCGA-27-1832	TCGA-27-1832-01A-01R-1850-01	1	300	female	59	TCGA-27-1832-01A-01R-1850-01	IDHwt	G4	Unmethylated
TCGA-27-1834	TCGA-27-1834-01A-01R-1850-01	1	1233	male	56	TCGA-27-1834-01A-01R-1850-01	IDHwt	G4	Methylated
TCGA-27-1835	TCGA-27-1835-01A-01R-1850-01	1	648	female	53	TCGA-27-1835-01A-01R-1850-01	IDHwt	G4	Methylated
TCGA-27-1837	TCGA-27-1837-01A-01R-1850-01	1	427	male	36	TCGA-27-1837-01A-01R-1850-01	IDHwt	G4	Methylated
TCGA-27-2519	TCGA-27-2519-01A-01R-1850-01	1	550	male	48	TCGA-27-2519-01A-01R-1850-01	IDHwt	G4	Unmethylated
TCGA-27-2521	TCGA-27-2521-01A-01R-1850-01	1	510	male	34	TCGA-27-2521-01A-01R-1850-01	IDHmut-non-codel	G4	Methylated
TCGA-27-2523	TCGA-27-2523-01A-01R-1850-01	1	489	male	63	TCGA-27-2523-01A-01R-1850-01	IDHwt	G4	Methylated
TCGA-27-2524	TCGA-27-2524-01A-01R-1850-01	1	231	male	56	TCGA-27-2524-01A-01R-1850-01	IDHwt	G4	Unmethylated
TCGA-27-2526	TCGA-27-2526-01A-01R-1850-01	1	87	female	79	TCGA-27-2526-01A-01R-1850-01	IDHwt	G4	Unmethylated
TCGA-27-2528	TCGA-27-2528-01A-01R-1850-01	1	480	male	62	TCGA-27-2528-01A-01R-1850-01	IDHwt	G4	Methylated
TCGA-28-1753	TCGA-28-1753-01A-01R-1850-01	0	37	male	53	TCGA-28-1753-01A-01R-1850-01	IDHwt	G4	Unmethylated
TCGA-28-2509	TCGA-28-2509-01A-01R-1850-01	0	145	female	77	TCGA-28-2509-01A-01R-1850-01	IDHwt	G4	Methylated
TCGA-28-2513	TCGA-28-2513-01A-01R-1850-01	0	222	female	69	TCGA-28-2513-01A-01R-1850-01	IDHwt	G4	Unmethylated
TCGA-28-2514	TCGA-28-2514-01A-02R-1850-01	0	160	male	45	TCGA-28-2514-01A-02R-1850-01	IDHwt	G4	Unmethylated
TCGA-28-5204	TCGA-28-5204-01A-01R-1850-01	1	454	male	72	TCGA-28-5204-01A-01R-1850-01	IDHwt	G4	Unmethylated
TCGA-28-5207	TCGA-28-5207-01A-01R-1850-01	1	343	male	71	TCGA-28-5207-01A-01R-1850-01	IDHwt	G4	Unmethylated
TCGA-28-5208	TCGA-28-5208-01A-01R-1850-01	1	544	male	52	TCGA-28-5208-01A-01R-1850-01	IDHwt	G4	Methylated
TCGA-28-5209	TCGA-28-5209-01A-01R-1850-01	0	442	female	66	TCGA-28-5209-01A-01R-1850-01	IDHwt	G4	Methylated
TCGA-28-5215	TCGA-28-5215-01A-01R-1850-01	1	335	female	62	TCGA-28-5215-01A-01R-1850-01	IDHwt	G4	Methylated
TCGA-28-5216	TCGA-28-5216-01A-01R-1850-01	0	415	male	52	TCGA-28-5216-01A-01R-1850-01	IDHwt	G4	Unmethylated
TCGA-28-5218	TCGA-28-5218-01A-01R-1850-01	1	157	male	63	TCGA-28-5218-01A-01R-1850-01	IDHwt	G4	Unmethylated
TCGA-28-5220	TCGA-28-5220-01A-01R-1850-01	1	388	male	67	TCGA-28-5220-01A-01R-1850-01	IDHwt	G4	Unmethylated
TCGA-32-1970	TCGA-32-1970-01A-01R-1850-01	1	468	male	59	TCGA-32-1970-01A-01R-1850-01	IDHwt	G4	Unmethylated
TCGA-32-1980	TCGA-32-1980-01A-01R-1850-01	1	36	male	72	TCGA-32-1980-01A-01R-1850-01	IDHwt	G4	Unmethylated
TCGA-32-1982	TCGA-32-1982-01A-01R-1850-01	1	142	female	76	TCGA-32-1982-01A-01R-1850-01	IDHwt	G4	Methylated
TCGA-32-2615	TCGA-32-2615-01A-01R-1850-01	1	485	male	62	TCGA-32-2615-01A-01R-1850-01	IDHwt	G4	Unmethylated
TCGA-32-2616	TCGA-32-2616-01A-01R-1850-01	1	224	female	48	TCGA-32-2616-01A-01R-1850-01	NA	G4	Methylated
TCGA-32-2632	TCGA-32-2632-01A-01R-1850-01	1	269	male	80	TCGA-32-2632-01A-01R-1850-01	IDHwt	G4	Unmethylated
TCGA-32-2634	TCGA-32-2634-01A-01R-1850-01	0	693	male	82	TCGA-32-2634-01A-01R-1850-01	IDHwt	G4	Methylated
TCGA-32-2638	TCGA-32-2638-01A-01R-1850-01	1	766	male	67	TCGA-32-2638-01A-01R-1850-01	IDHwt	G4	Methylated
TCGA-32-4213	TCGA-32-4213-01A-01R-1850-01	0	604	female	47	TCGA-32-4213-01A-01R-1850-01	IDHwt	G4	Methylated
TCGA-32-5222	TCGA-32-5222-01A-01R-1850-01	1	585	male	66	TCGA-32-5222-01A-01R-1850-01	IDHwt	G4	Methylated
TCGA-41-2571	TCGA-41-2571-01A-01R-1850-01	1	26	male	89	TCGA-41-2571-01A-01R-1850-01	IDHwt	G4	Unmethylated
TCGA-41-2572	TCGA-41-2572-01A-01R-1850-01	1	406	male	67	TCGA-41-2572-01A-01R-1850-01	IDHwt	G4	Unmethylated
TCGA-41-3915	TCGA-41-3915-01A-01R-1850-01	1	360	male	48	TCGA-41-3915-01A-01R-1850-01	IDHwt	G4	Methylated
TCGA-41-4097	TCGA-41-4097-01A-01R-1850-01	1	6	female	63	TCGA-41-4097-01A-01R-1850-01	IDHwt	G4	Unmethylated
TCGA-41-5651	TCGA-41-5651-01A-01R-1850-01	1	460	female	59	TCGA-41-5651-01A-01R-1850-01	IDHwt	G4	Methylated
TCGA-76-4925	TCGA-76-4925-01A-01R-1850-01	1	146	male	76	TCGA-76-4925-01A-01R-1850-01	IDHwt	G4	Methylated
TCGA-76-4927	TCGA-76-4927-01A-01R-1850-01	1	535	male	58	TCGA-76-4927-01A-01R-1850-01	NA	G4	Unmethylated
TCGA-76-4929	TCGA-76-4929-01A-01R-1850-01	1	111	female	76	TCGA-76-4929-01A-01R-1850-01	IDHwt	G4	Methylated
TCGA-76-4931	TCGA-76-4931-01A-01R-1850-01	1	279	female	70	TCGA-76-4931-01A-01R-1850-01	IDHwt	G4	Unmethylated
TCGA-76-4932	TCGA-76-4932-01A-01R-1850-01	1	1458	female	50	TCGA-76-4932-01A-01R-1850-01	NA	G4	Methylated
TCGA-CS-4941	TCGA-CS-4941-01A-01R-1470-07	1	234	male	67	TCGA-CS-4941-01A-01R-1470-07	IDHwt	G3	Methylated
TCGA-CS-4942	TCGA-CS-4942-01A-01R-1470-07	1	1335	female	44	TCGA-CS-4942-01A-01R-1470-07	IDHmut-non-codel	G3	Unmethylated
TCGA-CS-4943	TCGA-CS-4943-01A-01R-1470-07	1	1106	male	37	TCGA-CS-4943-01A-01R-1470-07	IDHmut-non-codel	G3	Methylated
TCGA-CS-4944	TCGA-CS-4944-01A-01R-1470-07	0	1828	male	50	TCGA-CS-4944-01A-01R-1470-07	IDHmut-non-codel	G2	Methylated
TCGA-CS-5393	TCGA-CS-5393-01A-01R-1470-07	0	1222	male	39	TCGA-CS-5393-01A-01R-1470-07	IDHmut-non-codel	G3	Methylated
TCGA-CS-5394	TCGA-CS-5394-01A-01R-1470-07	0	8	male	40	TCGA-CS-5394-01A-01R-1470-07	IDHmut-non-codel	G3	Methylated
TCGA-CS-5395	TCGA-CS-5395-01A-01R-1470-07	1	639	male	43	TCGA-CS-5395-01A-01R-1470-07	IDHwt	G2	Unmethylated
TCGA-CS-5396	TCGA-CS-5396-01A-02R-1470-07	0	1631	female	53	TCGA-CS-5396-01A-02R-1470-07	IDHmut-codel	G3	Methylated
TCGA-CS-5397	TCGA-CS-5397-01A-01R-1896-07	1	194	female	54	TCGA-CS-5397-01A-01R-1896-07	IDHwt	G3	Unmethylated
TCGA-CS-6186	TCGA-CS-6186-01A-12R-2027-07	1	538	male	58	TCGA-CS-6186-01A-12R-2027-07	IDHwt	G3	Unmethylated
TCGA-CS-6188	TCGA-CS-6188-01A-11R-1896-07	1	814	male	48	TCGA-CS-6188-01A-11R-1896-07	IDHwt	G3	Unmethylated
TCGA-CS-6290	TCGA-CS-6290-01A-11R-1708-07	1	1137	male	31	TCGA-CS-6290-01A-11R-1708-07	IDHmut-non-codel	G3	Methylated
TCGA-CS-6666	TCGA-CS-6666-01A-11R-1896-07	0	1428	male	22	TCGA-CS-6666-01A-11R-1896-07	IDHmut-non-codel	G3	Methylated
TCGA-CS-6667	TCGA-CS-6667-01A-12R-2027-07	0	1469	female	39	TCGA-CS-6667-01A-12R-2027-07	IDHmut-non-codel	G2	Methylated
TCGA-CS-6668	TCGA-CS-6668-01A-11R-1896-07	0	1519	female	57	TCGA-CS-6668-01A-11R-1896-07	IDHmut-codel	G2	Methylated
TCGA-CS-6669	TCGA-CS-6669-01A-11R-1896-07	0	1494	female	26	TCGA-CS-6669-01A-11R-1896-07	IDHwt	G2	Unmethylated
TCGA-CS-6670	TCGA-CS-6670-01A-11R-1896-07	0	1426	male	43	TCGA-CS-6670-01A-11R-1896-07	IDHmut-codel	G3	Methylated
TCGA-DB-5270	TCGA-DB-5270-01A-02R-1470-07	0	3733	female	38	TCGA-DB-5270-01A-02R-1470-07	IDHmut-non-codel	G3	Methylated
TCGA-DB-5273	TCGA-DB-5273-01A-01R-1470-07	0	2493	male	33	TCGA-DB-5273-01A-01R-1470-07	IDHmut-non-codel	G3	Unmethylated
TCGA-DB-5274	TCGA-DB-5274-01A-01R-1470-07	0	2289	female	37	TCGA-DB-5274-01A-01R-1470-07	IDHmut-codel	G3	Methylated
TCGA-DB-5275	TCGA-DB-5275-01A-01R-1470-07	0	1458	male	36	TCGA-DB-5275-01A-01R-1470-07	IDHmut-non-codel	G3	Methylated
TCGA-DB-5277	TCGA-DB-5277-01A-01R-1470-07	1	1547	male	34	TCGA-DB-5277-01A-01R-1470-07	IDHmut-non-codel	G3	Methylated
TCGA-DB-5278	TCGA-DB-5278-01A-01R-1470-07	0	2772	male	17	TCGA-DB-5278-01A-01R-1470-07	IDHmut-codel	G2	Methylated
TCGA-DB-5279	TCGA-DB-5279-01A-03R-2347-07	0	1354	male	59	TCGA-DB-5279-01A-03R-2347-07	IDHmut-codel	G2	Methylated
TCGA-DB-5280	TCGA-DB-5280-01A-01R-1470-07	0	1112	male	43	TCGA-DB-5280-01A-01R-1470-07	IDHmut-non-codel	G2	Methylated
TCGA-DB-5281	TCGA-DB-5281-01A-01R-1470-07	0	2381	male	61	TCGA-DB-5281-01A-01R-1470-07	IDHmut-non-codel	G3	Methylated
TCGA-DB-A4X9	TCGA-DB-A4X9-01A-11R-A26U-07	0	1412	female	33	TCGA-DB-A4X9-01A-11R-A26U-07	IDHmut-non-codel	G2	Methylated
TCGA-DB-A4XA	TCGA-DB-A4XA-01A-11R-A26U-07	0	573	male	30	TCGA-DB-A4XA-01A-11R-A26U-07	IDHmut-codel	G2	Methylated
TCGA-DB-A4XB	TCGA-DB-A4XB-01A-11R-A26U-07	0	919	male	38	TCGA-DB-A4XB-01A-11R-A26U-07	IDHmut-non-codel	G3	Methylated
TCGA-DB-A4XC	TCGA-DB-A4XC-01A-11R-A26U-07	0	1421	male	26	TCGA-DB-A4XC-01A-11R-A26U-07	IDHmut-non-codel	G2	Methylated
TCGA-DB-A4XD	TCGA-DB-A4XD-01A-11R-A27Q-07	0	1210	male	32	TCGA-DB-A4XD-01A-11R-A27Q-07	IDHmut-non-codel	G3	Methylated
TCGA-DB-A4XE	TCGA-DB-A4XE-01A-11R-A27Q-07	0	1139	female	27	TCGA-DB-A4XE-01A-11R-A27Q-07	IDHmut-non-codel	G3	Methylated
TCGA-DB-A4XF	TCGA-DB-A4XF-01A-11R-A27Q-07	0	1021	female	41	TCGA-DB-A4XF-01A-11R-A27Q-07	IDHmut-non-codel	G3	Methylated
TCGA-DB-A4XG	TCGA-DB-A4XG-01A-11R-A27Q-07	0	2219	male	34	TCGA-DB-A4XG-01A-11R-A27Q-07	IDHmut-codel	G3	Methylated
TCGA-DB-A4XH	TCGA-DB-A4XH-01A-11R-A27Q-07	0	962	female	53	TCGA-DB-A4XH-01A-11R-A27Q-07	IDHmut-codel	G2	Methylated
TCGA-DB-A64L	TCGA-DB-A64L-01A-11R-A29R-07	0	736	female	67	TCGA-DB-A64L-01A-11R-A29R-07	IDHmut-codel	G2	Methylated
TCGA-DB-A64O	TCGA-DB-A64O-01A-11R-A29R-07	1	775	male	59	TCGA-DB-A64O-01A-11R-A29R-07	IDHwt	G2	Unmethylated
TCGA-DB-A64P	TCGA-DB-A64P-01A-11R-A29R-07	0	916	male	40	TCGA-DB-A64P-01A-11R-A29R-07	IDHmut-codel	G3	Methylated
TCGA-DB-A64Q	TCGA-DB-A64Q-01A-11R-A29R-07	0	182	female	31	TCGA-DB-A64Q-01A-11R-A29R-07	IDHmut-codel	G2	Methylated
TCGA-DB-A64R	TCGA-DB-A64R-01A-11R-A29R-07	0	955	female	24	TCGA-DB-A64R-01A-11R-A29R-07	IDHmut-codel	G2	Methylated
TCGA-DB-A64S	TCGA-DB-A64S-01A-11R-A29R-07	0	835	male	20	TCGA-DB-A64S-01A-11R-A29R-07	IDHmut-non-codel	G2	Unmethylated
TCGA-DB-A64U	TCGA-DB-A64U-01A-11R-A29R-07	0	846	female	38	TCGA-DB-A64U-01A-11R-A29R-07	IDHmut-codel	G2	Methylated
TCGA-DB-A64V	TCGA-DB-A64V-01A-11R-A29R-07	0	889	male	54	TCGA-DB-A64V-01A-11R-A29R-07	IDHmut-codel	G2	Methylated
TCGA-DB-A64W	TCGA-DB-A64W-01A-11R-A29R-07	1	438	female	65	TCGA-DB-A64W-01A-11R-A29R-07	IDHmut-codel	G3	Methylated
TCGA-DB-A64X	TCGA-DB-A64X-01A-11R-A29R-07	0	563	female	56	TCGA-DB-A64X-01A-11R-A29R-07	IDHmut-non-codel	G3	Methylated
TCGA-DB-A75K	TCGA-DB-A75K-01A-11R-A32Q-07	0	368	female	55	TCGA-DB-A75K-01A-11R-A32Q-07	IDHmut-codel	G3	Methylated
TCGA-DB-A75L	TCGA-DB-A75L-01A-11R-A32Q-07	0	342	female	36	TCGA-DB-A75L-01A-11R-A32Q-07	IDHmut-non-codel	G3	Methylated
TCGA-DB-A75M	TCGA-DB-A75M-01A-11R-A32Q-07	0	544	male	47	TCGA-DB-A75M-01A-11R-A32Q-07	IDHmut-non-codel	G2	Methylated
TCGA-DB-A75O	TCGA-DB-A75O-01A-11R-A32Q-07	0	935	male	29	TCGA-DB-A75O-01A-11R-A32Q-07	IDHmut-non-codel	G3	Methylated
TCGA-DB-A75P	TCGA-DB-A75P-01A-11R-A32Q-07	0	492	female	25	TCGA-DB-A75P-01A-11R-A32Q-07	IDHwt	G2	Unmethylated
TCGA-DH-5140	TCGA-DH-5140-01A-01R-1470-07	1	607	female	38	TCGA-DH-5140-01A-01R-1470-07	IDHwt	G3	Unmethylated
TCGA-DH-5141	TCGA-DH-5141-01A-01R-1470-07	0	968	male	32	TCGA-DH-5141-01A-01R-1470-07	IDHmut-codel	G3	Methylated
TCGA-DH-5142	TCGA-DH-5142-01A-01R-1470-07	0	1943	male	29	TCGA-DH-5142-01A-01R-1470-07	IDHmut-non-codel	G3	Methylated
TCGA-DH-5143	TCGA-DH-5143-01A-01R-1470-07	0	1401	male	30	TCGA-DH-5143-01A-01R-1470-07	IDHmut-non-codel	G3	Methylated
TCGA-DH-5144	TCGA-DH-5144-01A-01R-1470-07	0	748	female	56	TCGA-DH-5144-01A-01R-1470-07	IDHmut-codel	G3	Methylated
TCGA-DH-A669	TCGA-DH-A669-01A-12R-A31N-07	1	919	male	70	TCGA-DH-A669-01A-12R-A31N-07	IDHmut-codel	G3	Methylated
TCGA-DH-A66B	TCGA-DH-A66B-01A-11R-A29R-07	0	1279	male	52	TCGA-DH-A66B-01A-11R-A29R-07	IDHmut-non-codel	G3	Methylated
TCGA-DH-A66D	TCGA-DH-A66D-01A-11R-A31N-07	0	846	female	43	TCGA-DH-A66D-01A-11R-A31N-07	IDHmut-non-codel	G3	Methylated
TCGA-DH-A66F	TCGA-DH-A66F-01A-11R-A29R-07	0	523	male	49	TCGA-DH-A66F-01A-11R-A29R-07	IDHmut-codel	G2	Methylated
TCGA-DH-A66G	TCGA-DH-A66G-01A-21R-A31N-07	0	523	female	49	TCGA-DH-A66G-01A-21R-A31N-07	IDHmut-non-codel	G3	Methylated
TCGA-DH-A7UR	TCGA-DH-A7UR-01A-11R-A33Z-07	0	1650	female	59	TCGA-DH-A7UR-01A-11R-A33Z-07	IDHmut-codel	G3	Methylated
TCGA-DH-A7US	TCGA-DH-A7US-01A-11R-A33Z-07	0	706	male	50	TCGA-DH-A7US-01A-11R-A33Z-07	IDHmut-codel	G2	Methylated
TCGA-DH-A7UT	TCGA-DH-A7UT-01A-12R-A34F-07	1	531	male	30	TCGA-DH-A7UT-01A-12R-A34F-07	IDHmut-non-codel	G3	Methylated
TCGA-DH-A7UU	TCGA-DH-A7UU-01A-12R-A34F-07	0	417	male	43	TCGA-DH-A7UU-01A-12R-A34F-07	IDHmut-non-codel	G3	Methylated
TCGA-DH-A7UV	TCGA-DH-A7UV-01A-12R-A34F-07	0	566	male	49	TCGA-DH-A7UV-01A-12R-A34F-07	IDHmut-non-codel	G3	Methylated
TCGA-DU-5847	TCGA-DU-5847-01A-11R-1708-07	0	548	female	34	TCGA-DU-5847-01A-11R-1708-07	IDHwt	G3	Methylated
TCGA-DU-5849	TCGA-DU-5849-01A-11R-1708-07	0	443	male	48	TCGA-DU-5849-01A-11R-1708-07	IDHmut-codel	G2	Methylated
TCGA-DU-5852	TCGA-DU-5852-01A-11R-1708-07	1	205	female	61	TCGA-DU-5852-01A-11R-1708-07	IDHwt	G3	Methylated
TCGA-DU-5853	TCGA-DU-5853-01A-11R-1896-07	0	407	male	29	TCGA-DU-5853-01A-11R-1896-07	IDHmut-non-codel	G2	Methylated
TCGA-DU-5854	TCGA-DU-5854-01A-11R-1708-07	0	257	female	57	TCGA-DU-5854-01A-11R-1708-07	IDHwt	G3	Unmethylated
TCGA-DU-5855	TCGA-DU-5855-01A-11R-1708-07	0	207	female	49	TCGA-DU-5855-01A-11R-1708-07	IDHmut-non-codel	G3	Methylated
TCGA-DU-5870	TCGA-DU-5870-01A-11R-1708-07	0	5546	female	34	TCGA-DU-5870-01A-11R-1708-07	IDHmut-codel	G2	Methylated
TCGA-DU-5871	TCGA-DU-5871-01A-12R-1708-07	0	576	female	37	TCGA-DU-5871-01A-12R-1708-07	IDHmut-non-codel	G2	Methylated
TCGA-DU-5872	TCGA-DU-5872-01A-11R-1708-07	0	532	female	43	TCGA-DU-5872-01A-11R-1708-07	IDHmut-non-codel	G2	Methylated
TCGA-DU-5874	TCGA-DU-5874-01A-11R-1708-07	0	461	female	62	TCGA-DU-5874-01A-11R-1708-07	IDHmut-codel	G2	Methylated
TCGA-DU-6392	TCGA-DU-6392-01A-11R-1708-07	0	6423	female	35	TCGA-DU-6392-01A-11R-1708-07	IDHwt	G3	Unmethylated
TCGA-DU-6393	TCGA-DU-6393-01A-11R-1708-07	1	1585	male	66	TCGA-DU-6393-01A-11R-1708-07	IDHmut-codel	G3	Methylated
TCGA-DU-6394	TCGA-DU-6394-01A-11R-1708-07	1	682	male	53	TCGA-DU-6394-01A-11R-1708-07	IDHmut-codel	G3	Methylated
TCGA-DU-6395	TCGA-DU-6395-01A-13R-1708-07	1	1491	male	31	TCGA-DU-6395-01A-13R-1708-07	IDHmut-non-codel	G2	Methylated
TCGA-DU-6396	TCGA-DU-6396-01A-11R-1708-07	1	2286	female	31	TCGA-DU-6396-01A-11R-1708-07	IDHmut-non-codel	G3	Methylated
TCGA-DU-6397	TCGA-DU-6397-01A-11R-1708-07	1	1401	male	45	TCGA-DU-6397-01A-11R-1708-07	IDHmut-codel	G3	Methylated
TCGA-DU-6399	TCGA-DU-6399-01A-12R-1708-07	1	2000	male	54	TCGA-DU-6399-01A-12R-1708-07	IDHmut-non-codel	G2	Methylated
TCGA-DU-6400	TCGA-DU-6400-01A-12R-1708-07	1	37	female	66	TCGA-DU-6400-01A-12R-1708-07	IDHmut-codel	G2	Methylated
TCGA-DU-6401	TCGA-DU-6401-01A-11R-1708-07	1	2660	female	31	TCGA-DU-6401-01A-11R-1708-07	IDHmut-non-codel	G2	Methylated
TCGA-DU-6402	TCGA-DU-6402-01A-11R-1708-07	1	214	male	52	TCGA-DU-6402-01A-11R-1708-07	IDHwt	G3	Unmethylated
TCGA-DU-6403	TCGA-DU-6403-01A-11R-1708-07	1	354	female	60	TCGA-DU-6403-01A-11R-1708-07	IDHwt	G3	Unmethylated
TCGA-DU-6404	TCGA-DU-6404-01A-11R-1708-07	1	4068	female	24	TCGA-DU-6404-01A-11R-1708-07	IDHwt	G3	Unmethylated
TCGA-DU-6405	TCGA-DU-6405-01A-11R-1708-07	1	605	female	51	TCGA-DU-6405-01A-11R-1708-07	IDHwt	G3	Methylated
TCGA-DU-6406	TCGA-DU-6406-01A-11R-1708-07	1	512	female	59	TCGA-DU-6406-01A-11R-1708-07	IDHwt	G3	Unmethylated
TCGA-DU-6407	TCGA-DU-6407-01A-13R-1708-07	1	2875	female	35	TCGA-DU-6407-01A-13R-1708-07	IDHmut-non-codel	G2	Methylated
TCGA-DU-6408	TCGA-DU-6408-01A-11R-1708-07	1	3470	female	23	TCGA-DU-6408-01A-11R-1708-07	IDHmut-non-codel	G3	Methylated
TCGA-DU-6410	TCGA-DU-6410-01A-11R-1896-07	0	242	male	56	TCGA-DU-6410-01A-11R-1896-07	IDHmut-codel	G3	Methylated
TCGA-DU-7006	TCGA-DU-7006-01A-11R-2027-07	1	349	female	60	TCGA-DU-7006-01A-11R-2027-07	IDHwt	G3	Methylated
TCGA-DU-7007	TCGA-DU-7007-01A-11R-2027-07	1	1915	male	33	TCGA-DU-7007-01A-11R-2027-07	IDHmut-non-codel	G2	Methylated
TCGA-DU-7008	TCGA-DU-7008-01A-11R-2027-07	0	4752	female	41	TCGA-DU-7008-01A-11R-2027-07	IDHmut-non-codel	G2	Methylated
TCGA-DU-7009	TCGA-DU-7009-01A-11R-2027-07	1	4695	female	32	TCGA-DU-7009-01A-11R-2027-07	IDHmut-codel	G2	Methylated
TCGA-DU-7010	TCGA-DU-7010-01A-11R-2027-07	1	456	female	58	TCGA-DU-7010-01A-11R-2027-07	IDHmut-non-codel	G3	Methylated
TCGA-DU-7011	TCGA-DU-7011-01A-11R-2027-07	1	3200	male	25	TCGA-DU-7011-01A-11R-2027-07	IDHmut-non-codel	G2	Unmethylated
TCGA-DU-7012	TCGA-DU-7012-01A-11R-2027-07	1	199	female	74	TCGA-DU-7012-01A-11R-2027-07	IDHwt	G3	Methylated
TCGA-DU-7013	TCGA-DU-7013-01A-11R-2027-07	1	269	male	59	TCGA-DU-7013-01A-11R-2027-07	IDHwt	G3	Unmethylated
TCGA-DU-7014	TCGA-DU-7014-01A-11R-2027-07	1	3571	male	59	TCGA-DU-7014-01A-11R-2027-07	NA	G2	Methylated
TCGA-DU-7015	TCGA-DU-7015-01A-11R-2027-07	0	2761	female	41	TCGA-DU-7015-01A-11R-2027-07	IDHmut-non-codel	G2	Methylated
TCGA-DU-7018	TCGA-DU-7018-01A-11R-2027-07	1	933	female	57	TCGA-DU-7018-01A-11R-2027-07	IDHmut-codel	G3	Methylated
TCGA-DU-7019	TCGA-DU-7019-01A-11R-2027-07	0	800	male	39	TCGA-DU-7019-01A-11R-2027-07	IDHmut-non-codel	G3	Methylated
TCGA-DU-7290	TCGA-DU-7290-01A-11R-2027-07	1	315	female	45	TCGA-DU-7290-01A-11R-2027-07	IDHwt	G3	Unmethylated
TCGA-DU-7292	TCGA-DU-7292-01A-11R-2027-07	1	242	male	69	TCGA-DU-7292-01A-11R-2027-07	IDHwt	G3	Methylated
TCGA-DU-7294	TCGA-DU-7294-01A-11R-2027-07	0	2869	female	53	TCGA-DU-7294-01A-11R-2027-07	IDHmut-codel	G2	Methylated
TCGA-DU-7298	TCGA-DU-7298-01A-11R-2027-07	1	576	female	38	TCGA-DU-7298-01A-11R-2027-07	IDHmut-non-codel	G3	Methylated
TCGA-DU-7299	TCGA-DU-7299-01A-21R-2027-07	1	1339	male	33	TCGA-DU-7299-01A-21R-2027-07	IDHmut-non-codel	G3	Methylated
TCGA-DU-7300	TCGA-DU-7300-01A-21R-2090-07	1	1886	female	53	TCGA-DU-7300-01A-21R-2090-07	IDHmut-codel	G3	Methylated
TCGA-DU-7301	TCGA-DU-7301-01A-11R-2090-07	1	788	male	53	TCGA-DU-7301-01A-11R-2090-07	IDHmut-non-codel	G2	Methylated
TCGA-DU-7302	TCGA-DU-7302-01A-11R-2090-07	0	1834	female	48	TCGA-DU-7302-01A-11R-2090-07	IDHmut-codel	G3	Methylated
TCGA-DU-7304	TCGA-DU-7304-01A-12R-2090-07	1	709	male	43	TCGA-DU-7304-01A-12R-2090-07	IDHmut-non-codel	G3	Methylated
TCGA-DU-7306	TCGA-DU-7306-01A-11R-2090-07	0	1277	male	67	TCGA-DU-7306-01A-11R-2090-07	IDHmut-non-codel	G2	Methylated
TCGA-DU-7309	TCGA-DU-7309-01A-11R-2090-07	0	84	female	41	TCGA-DU-7309-01A-11R-2090-07	IDHmut-non-codel	G3	Methylated
TCGA-DU-8158	TCGA-DU-8158-01A-11R-2256-07	1	155	female	57	TCGA-DU-8158-01A-11R-2256-07	IDHwt	G3	Unmethylated
TCGA-DU-8161	TCGA-DU-8161-01A-11R-2256-07	1	722	female	63	TCGA-DU-8161-01A-11R-2256-07	IDHwt	G3	Unmethylated
TCGA-DU-8162	TCGA-DU-8162-01A-21R-2256-07	1	444	female	61	TCGA-DU-8162-01A-21R-2256-07	IDHwt	G3	Unmethylated
TCGA-DU-8163	TCGA-DU-8163-01A-11R-2256-07	0	629	male	29	TCGA-DU-8163-01A-11R-2256-07	IDHmut-non-codel	G3	Unmethylated
TCGA-DU-8164	TCGA-DU-8164-01A-11R-2256-07	0	651	male	51	TCGA-DU-8164-01A-11R-2256-07	IDHmut-codel	G2	Methylated
TCGA-DU-8165	TCGA-DU-8165-01A-11R-2256-07	0	582	female	60	TCGA-DU-8165-01A-11R-2256-07	IDHwt	G3	Unmethylated
TCGA-DU-8166	TCGA-DU-8166-01A-11R-2256-07	0	516	female	29	TCGA-DU-8166-01A-11R-2256-07	IDHmut-non-codel	G2	Methylated
TCGA-DU-8167	TCGA-DU-8167-01A-11R-2256-07	0	471	female	69	TCGA-DU-8167-01A-11R-2256-07	IDHmut-non-codel	G2	Methylated
TCGA-DU-8168	TCGA-DU-8168-01A-11R-2256-07	0	431	female	55	TCGA-DU-8168-01A-11R-2256-07	IDHmut-codel	G3	Methylated
TCGA-DU-A5TP	TCGA-DU-A5TP-01A-11R-A28M-07	0	1012	male	33	TCGA-DU-A5TP-01A-11R-A28M-07	IDHmut-non-codel	G3	Methylated
TCGA-DU-A5TR	TCGA-DU-A5TR-01A-11R-A28M-07	0	908	male	51	TCGA-DU-A5TR-01A-11R-A28M-07	IDHmut-non-codel	G2	Methylated
TCGA-DU-A5TS	TCGA-DU-A5TS-01A-11R-A28M-07	0	964	male	42	TCGA-DU-A5TS-01A-11R-A28M-07	IDHmut-non-codel	G2	Methylated
TCGA-DU-A5TT	TCGA-DU-A5TT-01A-11R-A28M-07	0	743	male	70	TCGA-DU-A5TT-01A-11R-A28M-07	IDHwt	G3	Methylated
TCGA-DU-A5TU	TCGA-DU-A5TU-01A-11R-A28M-07	0	796	female	62	TCGA-DU-A5TU-01A-11R-A28M-07	IDHmut-non-codel	G2	Methylated
TCGA-DU-A5TW	TCGA-DU-A5TW-01A-11R-A28M-07	0	760	female	33	TCGA-DU-A5TW-01A-11R-A28M-07	IDHmut-non-codel	G3	Methylated
TCGA-DU-A5TY	TCGA-DU-A5TY-01A-11R-A28M-07	1	1033	female	46	TCGA-DU-A5TY-01A-11R-A28M-07	IDHwt	G3	Methylated
TCGA-DU-A6S2	TCGA-DU-A6S2-01A-21R-A32Q-07	0	777	female	37	TCGA-DU-A6S2-01A-21R-A32Q-07	IDHmut-codel	G2	Methylated
TCGA-DU-A6S3	TCGA-DU-A6S3-01A-12R-A32Q-07	0	656	male	60	TCGA-DU-A6S3-01A-12R-A32Q-07	IDHmut-codel	G2	Methylated
TCGA-DU-A6S6	TCGA-DU-A6S6-01A-21R-A32Q-07	0	2893	female	35	TCGA-DU-A6S6-01A-21R-A32Q-07	IDHmut-codel	G2	Methylated
TCGA-DU-A6S7	TCGA-DU-A6S7-01A-21R-A32Q-07	0	638	female	27	TCGA-DU-A6S7-01A-21R-A32Q-07	IDHmut-non-codel	G3	Methylated
TCGA-DU-A6S8	TCGA-DU-A6S8-01A-12R-A32Q-07	0	678	female	74	TCGA-DU-A6S8-01A-12R-A32Q-07	IDHmut-codel	G3	Methylated
TCGA-DU-A76K	TCGA-DU-A76K-01A-11R-A33Z-07	1	347	male	87	TCGA-DU-A76K-01A-11R-A33Z-07	IDHwt	G2	Unmethylated
TCGA-DU-A76L	TCGA-DU-A76L-01A-11R-A32Q-07	1	814	male	54	TCGA-DU-A76L-01A-11R-A32Q-07	IDHwt	G3	Methylated
TCGA-DU-A76O	TCGA-DU-A76O-01A-11R-A32Q-07	0	522	male	30	TCGA-DU-A76O-01A-11R-A32Q-07	IDHmut-non-codel	G2	Methylated
TCGA-DU-A76R	TCGA-DU-A76R-01A-11R-A32Q-07	1	648	male	51	TCGA-DU-A76R-01A-11R-A32Q-07	IDHmut-codel	G3	Methylated
TCGA-DU-A7T6	TCGA-DU-A7T6-01A-11R-A33Z-07	1	547	female	73	TCGA-DU-A7T6-01A-11R-A33Z-07	IDHmut-codel	G3	Methylated
TCGA-DU-A7T8	TCGA-DU-A7T8-01A-21R-A34R-07	1	4229	male	35	TCGA-DU-A7T8-01A-21R-A34R-07	IDHmut-non-codel	G3	Methylated
TCGA-DU-A7TA	TCGA-DU-A7TA-01A-11R-A33Z-07	0	2565	male	32	TCGA-DU-A7TA-01A-11R-A33Z-07	IDHmut-non-codel	G2	Methylated
TCGA-DU-A7TB	TCGA-DU-A7TB-01A-11R-A33Z-07	0	1567	male	56	TCGA-DU-A7TB-01A-11R-A33Z-07	IDHwt	G2	Unmethylated
TCGA-DU-A7TC	TCGA-DU-A7TC-01A-21R-A34R-07	0	1137	male	32	TCGA-DU-A7TC-01A-21R-A34R-07	IDHmut-non-codel	G2	Methylated
TCGA-DU-A7TD	TCGA-DU-A7TD-01A-12R-A34F-07	1	228	male	52	TCGA-DU-A7TD-01A-12R-A34F-07	IDHwt	G3	Unmethylated
TCGA-DU-A7TG	TCGA-DU-A7TG-01A-21R-A34R-07	1	1351	male	40	TCGA-DU-A7TG-01A-21R-A34R-07	IDHmut-non-codel	G2	Methylated
TCGA-DU-A7TI	TCGA-DU-A7TI-01A-11R-A33Z-07	1	1183	male	32	TCGA-DU-A7TI-01A-11R-A33Z-07	NA	NA	Methylated
TCGA-DU-A7TJ	TCGA-DU-A7TJ-01A-11R-A34R-07	0	17	male	55	TCGA-DU-A7TJ-01A-11R-A34R-07	IDHwt	G3	Methylated
TCGA-E1-5302	TCGA-E1-5302-01A-01R-1470-07	1	1525	male	41	TCGA-E1-5302-01A-01R-1470-07	IDHmut-non-codel	G3	Methylated
TCGA-E1-5303	TCGA-E1-5303-01A-01R-1470-07	1	2052	male	38	TCGA-E1-5303-01A-01R-1470-07	IDHmut-non-codel	G3	Methylated
TCGA-E1-5304	TCGA-E1-5304-01A-01R-1470-07	1	1251	male	42	TCGA-E1-5304-01A-01R-1470-07	IDHmut-non-codel	G3	Unmethylated
TCGA-E1-5305	TCGA-E1-5305-01A-01R-1896-07	1	2433	male	34	TCGA-E1-5305-01A-01R-1896-07	IDHmut-non-codel	G3	Methylated
TCGA-E1-5307	TCGA-E1-5307-01A-01R-1896-07	1	1762	female	62	TCGA-E1-5307-01A-01R-1896-07	IDHmut-non-codel	G3	Methylated
TCGA-E1-5311	TCGA-E1-5311-01A-01R-1470-07	1	4084	male	31	TCGA-E1-5311-01A-01R-1470-07	IDHmut-codel	G3	Methylated
TCGA-E1-5318	TCGA-E1-5318-01A-01R-1470-07	1	2379	female	42	TCGA-E1-5318-01A-01R-1470-07	IDHmut-codel	G2	Methylated
TCGA-E1-5319	TCGA-E1-5319-01A-01R-1896-07	1	2907	female	48	TCGA-E1-5319-01A-01R-1896-07	IDHmut-codel	G2	Methylated
TCGA-E1-5322	TCGA-E1-5322-01A-01R-1470-07	1	3978	female	38	TCGA-E1-5322-01A-01R-1470-07	IDHmut-non-codel	G2	Methylated
TCGA-E1-A7YD	TCGA-E1-A7YD-01A-11R-A34F-07	1	435	male	57	TCGA-E1-A7YD-01A-11R-A34F-07	IDHwt	NA	Unmethylated
TCGA-E1-A7YE	TCGA-E1-A7YE-01A-11R-A34F-07	1	886	female	32	TCGA-E1-A7YE-01A-11R-A34F-07	IDHmut-non-codel	NA	Unmethylated
TCGA-E1-A7YH	TCGA-E1-A7YH-01A-11R-A34F-07	1	2835	female	47	TCGA-E1-A7YH-01A-11R-A34F-07	IDHmut-non-codel	NA	Methylated
TCGA-E1-A7YI	TCGA-E1-A7YI-01A-11R-A34F-07	1	111	female	33	TCGA-E1-A7YI-01A-11R-A34F-07	IDHmut-non-codel	NA	Methylated
TCGA-E1-A7YJ	TCGA-E1-A7YJ-01A-11R-A34F-07	1	592	male	55	TCGA-E1-A7YJ-01A-11R-A34F-07	IDHwt	NA	Unmethylated
TCGA-E1-A7YK	TCGA-E1-A7YK-01A-11R-A34F-07	1	378	male	52	TCGA-E1-A7YK-01A-11R-A34F-07	IDHmut-non-codel	NA	Methylated
TCGA-E1-A7YL	TCGA-E1-A7YL-01A-11R-A34F-07	1	492	male	46	TCGA-E1-A7YL-01A-11R-A34F-07	IDHwt	NA	Unmethylated
TCGA-E1-A7YM	TCGA-E1-A7YM-01A-11R-A34F-07	1	648	male	63	TCGA-E1-A7YM-01A-11R-A34F-07	IDHwt	NA	Unmethylated
TCGA-E1-A7YN	TCGA-E1-A7YN-01A-11R-A34F-07	1	727	female	63	TCGA-E1-A7YN-01A-11R-A34F-07	IDHwt	NA	Methylated
TCGA-E1-A7YO	TCGA-E1-A7YO-01A-11R-A34F-07	1	2282	male	45	TCGA-E1-A7YO-01A-11R-A34F-07	IDHmut-codel	G3	Methylated
TCGA-E1-A7YQ	TCGA-E1-A7YQ-01A-11R-A34R-07	1	1578	female	58	TCGA-E1-A7YQ-01A-11R-A34R-07	IDHwt	NA	Unmethylated
TCGA-E1-A7YS	TCGA-E1-A7YS-01A-11R-A34F-07	1	466	male	71	TCGA-E1-A7YS-01A-11R-A34F-07	IDHmut-codel	NA	Methylated
TCGA-E1-A7YU	TCGA-E1-A7YU-01A-11R-A34R-07	1	23	male	42	TCGA-E1-A7YU-01A-11R-A34R-07	IDHmut-non-codel	NA	Methylated
TCGA-E1-A7YV	TCGA-E1-A7YV-01A-11R-A34R-07	1	987	female	26	TCGA-E1-A7YV-01A-11R-A34R-07	IDHmut-non-codel	G3	Methylated
TCGA-E1-A7YW	TCGA-E1-A7YW-01A-11R-A34R-07	1	1120	male	28	TCGA-E1-A7YW-01A-11R-A34R-07	IDHmut-non-codel	G2	Methylated
TCGA-E1-A7YY	TCGA-E1-A7YY-01A-11R-A34R-07	1	4445	female	27	TCGA-E1-A7YY-01A-11R-A34R-07	IDHmut-non-codel	NA	Methylated
TCGA-E1-A7Z2	TCGA-E1-A7Z2-01A-21R-A34R-07	1	398	female	58	TCGA-E1-A7Z2-01A-21R-A34R-07	IDHwt	NA	Unmethylated
TCGA-E1-A7Z3	TCGA-E1-A7Z3-01A-11R-A34R-07	1	2235	female	31	TCGA-E1-A7Z3-01A-11R-A34R-07	IDHmut-non-codel	NA	Methylated
TCGA-E1-A7Z4	TCGA-E1-A7Z4-01A-11R-A34R-07	1	4412	male	35	TCGA-E1-A7Z4-01A-11R-A34R-07	IDHmut-non-codel	NA	Methylated
TCGA-E1-A7Z6	TCGA-E1-A7Z6-01A-11R-A34R-07	1	984	female	41	TCGA-E1-A7Z6-01A-11R-A34R-07	IDHmut-non-codel	G2	Methylated
TCGA-EZ-7264	TCGA-EZ-7264-01A-11R-2027-07	0	1201	female	47	TCGA-EZ-7264-01A-11R-2027-07	IDHmut-codel	G2	Methylated
TCGA-F6-A8O3	TCGA-F6-A8O3-01A-11R-A36H-07	0	7	male	34	TCGA-F6-A8O3-01A-11R-A36H-07	IDHmut-codel	G2	Methylated
TCGA-F6-A8O4	TCGA-F6-A8O4-01A-11R-A36H-07	0	6	male	44	TCGA-F6-A8O4-01A-11R-A36H-07	IDHmut-non-codel	G2	Methylated
TCGA-FG-5963	TCGA-FG-5963-01A-11R-1708-07	1	775	male	23	TCGA-FG-5963-01A-11R-1708-07	IDHwt	G3	Unmethylated
TCGA-FG-5964	TCGA-FG-5964-01A-11R-1708-07	0	1588	male	62	TCGA-FG-5964-01A-11R-1708-07	IDHmut-codel	G2	Methylated
TCGA-FG-6688	TCGA-FG-6688-01A-11R-1896-07	0	571	female	59	TCGA-FG-6688-01A-11R-1896-07	IDHwt	G3	Methylated
TCGA-FG-6689	TCGA-FG-6689-01A-11R-1896-07	0	454	male	30	TCGA-FG-6689-01A-11R-1896-07	IDHmut-non-codel	G2	Methylated
TCGA-FG-6690	TCGA-FG-6690-01A-11R-1896-07	0	1294	male	70	TCGA-FG-6690-01A-11R-1896-07	IDHmut-non-codel	G2	Methylated
TCGA-FG-6691	TCGA-FG-6691-01A-11R-1896-07	0	1257	female	23	TCGA-FG-6691-01A-11R-1896-07	IDHmut-non-codel	G2	Unmethylated
TCGA-FG-6692	TCGA-FG-6692-01A-11R-1896-07	1	561	male	63	TCGA-FG-6692-01A-11R-1896-07	IDHwt	G3	Methylated
TCGA-FG-7634	TCGA-FG-7634-01A-11R-2090-07	0	467	male	28	TCGA-FG-7634-01A-11R-2090-07	IDHmut-codel	G2	Methylated
TCGA-FG-7636	TCGA-FG-7636-01A-11R-2090-07	0	544	male	48	TCGA-FG-7636-01A-11R-2090-07	IDHmut-non-codel	G3	Methylated
TCGA-FG-7637	TCGA-FG-7637-01A-11R-2090-07	0	1219	male	49	TCGA-FG-7637-01A-11R-2090-07	IDHmut-non-codel	G2	Methylated
TCGA-FG-7643	TCGA-FG-7643-01A-11R-2090-07	0	611	female	49	TCGA-FG-7643-01A-11R-2090-07	IDHwt	G2	Methylated
TCGA-FG-8181	TCGA-FG-8181-01A-11R-2256-07	0	862	male	23	TCGA-FG-8181-01A-11R-2256-07	IDHwt	G3	Unmethylated
TCGA-FG-8182	TCGA-FG-8182-01A-11R-2256-07	0	416	male	35	TCGA-FG-8182-01A-11R-2256-07	IDHmut-non-codel	G2	Methylated
TCGA-FG-8185	TCGA-FG-8185-01A-11R-2256-07	0	433	male	37	TCGA-FG-8185-01A-11R-2256-07	IDHmut-non-codel	G3	Methylated
TCGA-FG-8186	TCGA-FG-8186-01A-11R-2256-07	0	487	female	42	TCGA-FG-8186-01A-11R-2256-07	IDHmut-codel	G3	Methylated
TCGA-FG-8187	TCGA-FG-8187-01A-11R-2256-07	0	611	male	31	TCGA-FG-8187-01A-11R-2256-07	IDHmut-codel	G2	Methylated
TCGA-FG-8188	TCGA-FG-8188-01A-11R-2256-07	0	455	male	41	TCGA-FG-8188-01A-11R-2256-07	IDHmut-non-codel	G2	Methylated
TCGA-FG-8191	TCGA-FG-8191-01A-11R-2256-07	0	992	male	30	TCGA-FG-8191-01A-11R-2256-07	IDHmut-non-codel	G3	Unmethylated
TCGA-FG-A4MT	TCGA-FG-A4MT-01A-11R-A26U-07	0	1164	female	27	TCGA-FG-A4MT-01A-11R-A26U-07	IDHmut-non-codel	G2	Methylated
TCGA-FG-A4MW	TCGA-FG-A4MW-01A-11R-A26U-07	1	559	male	63	TCGA-FG-A4MW-01A-11R-A26U-07	IDHwt	G3	Methylated
TCGA-FG-A4MX	TCGA-FG-A4MX-01A-11R-A26U-07	0	569	male	47	TCGA-FG-A4MX-01A-11R-A26U-07	IDHmut-non-codel	G2	Methylated
TCGA-FG-A4MY	TCGA-FG-A4MY-01A-11R-A26U-07	0	721	female	44	TCGA-FG-A4MY-01A-11R-A26U-07	IDHmut-non-codel	G2	Methylated
TCGA-FG-A60J	TCGA-FG-A60J-01A-11R-A28M-07	0	449	female	47	TCGA-FG-A60J-01A-11R-A28M-07	IDHmut-non-codel	G2	Methylated
TCGA-FG-A60K	TCGA-FG-A60K-01A-11R-A29R-07	0	542	female	34	TCGA-FG-A60K-01A-11R-A29R-07	IDHmut-codel	G2	Methylated
TCGA-FG-A60L	TCGA-FG-A60L-01A-12R-A31N-07	0	655	female	34	TCGA-FG-A60L-01A-12R-A31N-07	IDHmut-non-codel	G2	Methylated
TCGA-FG-A6IZ	TCGA-FG-A6IZ-01A-11R-A31N-07	0	457	male	60	TCGA-FG-A6IZ-01A-11R-A31N-07	IDHmut-codel	G2	Methylated
TCGA-FG-A6J1	TCGA-FG-A6J1-01A-11R-A31N-07	0	500	female	44	TCGA-FG-A6J1-01A-11R-A31N-07	IDHmut-codel	G2	Methylated
TCGA-FG-A6J3	TCGA-FG-A6J3-01A-11R-A31N-07	0	677	female	52	TCGA-FG-A6J3-01A-11R-A31N-07	IDHmut-non-codel	G3	Methylated
TCGA-FG-A70Y	TCGA-FG-A70Y-01A-12R-A34R-07	0	868	female	20	TCGA-FG-A70Y-01A-12R-A34R-07	IDHmut-non-codel	G2	Methylated
TCGA-FG-A70Z	TCGA-FG-A70Z-01A-12R-A33Z-07	0	328	female	53	TCGA-FG-A70Z-01A-12R-A33Z-07	IDHwt	G3	Methylated
TCGA-FG-A710	TCGA-FG-A710-01A-12R-A33Z-07	0	1115	female	50	TCGA-FG-A710-01A-12R-A33Z-07	IDHmut-codel	G2	Methylated
TCGA-FG-A711	TCGA-FG-A711-01A-21R-A33Z-07	1	1481	female	33	TCGA-FG-A711-01A-21R-A33Z-07	IDHmut-non-codel	G2	Unmethylated
TCGA-FG-A713	TCGA-FG-A713-01A-11R-A32Q-07	0	622	female	74	TCGA-FG-A713-01A-11R-A32Q-07	IDHmut-codel	G2	Methylated
TCGA-FG-A87N	TCGA-FG-A87N-01A-11R-A36H-07	0	567	female	37	TCGA-FG-A87N-01A-11R-A36H-07	IDHmut-non-codel	G3	Methylated
TCGA-FG-A87Q	TCGA-FG-A87Q-01A-11R-A36H-07	0	174	female	61	TCGA-FG-A87Q-01A-11R-A36H-07	IDHwt	G3	Methylated
TCGA-FN-7833	TCGA-FN-7833-01A-11R-2090-07	0	837	male	25	TCGA-FN-7833-01A-11R-2090-07	IDHmut-non-codel	G3	Methylated
TCGA-HT-7467	TCGA-HT-7467-01A-11R-2027-07	0	3	male	54	TCGA-HT-7467-01A-11R-2027-07	IDHmut-codel	G2	Methylated
TCGA-HT-7468	TCGA-HT-7468-01A-11R-2027-07	0	203	male	30	TCGA-HT-7468-01A-11R-2027-07	IDHmut-codel	G3	Methylated
TCGA-HT-7469	TCGA-HT-7469-01A-11R-2256-07	1	351	male	30	TCGA-HT-7469-01A-11R-2256-07	IDHwt	G3	Methylated
TCGA-HT-7470	TCGA-HT-7470-01A-12R-2090-07	1	1220	male	37	TCGA-HT-7470-01A-12R-2090-07	IDHmut-non-codel	G3	Methylated
TCGA-HT-7471	TCGA-HT-7471-01A-11R-2256-07	0	4	female	37	TCGA-HT-7471-01A-11R-2256-07	IDHmut-codel	G3	Methylated
TCGA-HT-7472	TCGA-HT-7472-01A-11R-2027-07	0	1	male	38	TCGA-HT-7472-01A-11R-2027-07	IDHmut-non-codel	G2	Methylated
TCGA-HT-7473	TCGA-HT-7473-01A-11R-2027-07	0	503	male	28	TCGA-HT-7473-01A-11R-2027-07	IDHmut-non-codel	G2	Unmethylated
TCGA-HT-7474	TCGA-HT-7474-01A-11R-2027-07	0	114	male	52	TCGA-HT-7474-01A-11R-2027-07	IDHmut-non-codel	G2	Methylated
TCGA-HT-7475	TCGA-HT-7475-01A-11R-2027-07	0	530	male	67	TCGA-HT-7475-01A-11R-2027-07	IDHmut-non-codel	G3	Methylated
TCGA-HT-7476	TCGA-HT-7476-01A-11R-2027-07	0	199	male	26	TCGA-HT-7476-01A-11R-2027-07	IDHmut-non-codel	G2	Methylated
TCGA-HT-7478	TCGA-HT-7478-01A-11R-2027-07	0	194	male	36	TCGA-HT-7478-01A-11R-2027-07	IDHmut-non-codel	G2	Unmethylated
TCGA-HT-7479	TCGA-HT-7479-01A-11R-2027-07	0	1227	male	44	TCGA-HT-7479-01A-11R-2027-07	IDHmut-non-codel	G3	Methylated
TCGA-HT-7480	TCGA-HT-7480-01A-11R-2090-07	0	2287	male	33	TCGA-HT-7480-01A-11R-2090-07	IDHmut-codel	G2	Methylated
TCGA-HT-7481	TCGA-HT-7481-01A-11R-2027-07	0	2918	male	39	TCGA-HT-7481-01A-11R-2027-07	IDHmut-codel	G2	Methylated
TCGA-HT-7482	TCGA-HT-7482-01A-11R-2027-07	0	3253	female	18	TCGA-HT-7482-01A-11R-2027-07	IDHmut-non-codel	G2	Methylated
TCGA-HT-7483	TCGA-HT-7483-01A-11R-2027-07	0	5255	male	14	TCGA-HT-7483-01A-11R-2027-07	IDHmut-non-codel	G2	Unmethylated
TCGA-HT-7485	TCGA-HT-7485-01A-11R-2027-07	0	122	male	42	TCGA-HT-7485-01A-11R-2027-07	IDHmut-non-codel	G2	Methylated
TCGA-HT-7601	TCGA-HT-7601-01A-11R-2090-07	0	153	female	30	TCGA-HT-7601-01A-11R-2090-07	IDHmut-non-codel	G3	Methylated
TCGA-HT-7602	TCGA-HT-7602-01A-21R-2090-07	0	908	male	21	TCGA-HT-7602-01A-21R-2090-07	IDHmut-non-codel	G2	Methylated
TCGA-HT-7603	TCGA-HT-7603-01A-21R-2090-07	0	705	male	29	TCGA-HT-7603-01A-21R-2090-07	IDHmut-non-codel	G2	Methylated
TCGA-HT-7604	TCGA-HT-7604-01A-11R-2090-07	0	3725	male	50	TCGA-HT-7604-01A-11R-2090-07	IDHmut-non-codel	G2	Methylated
TCGA-HT-7605	TCGA-HT-7605-01A-11R-2090-07	0	139	male	38	TCGA-HT-7605-01A-11R-2090-07	IDHmut-codel	G2	Methylated
TCGA-HT-7606	TCGA-HT-7606-01A-11R-2090-07	0	526	female	30	TCGA-HT-7606-01A-11R-2090-07	IDHmut-non-codel	G2	Unmethylated
TCGA-HT-7607	TCGA-HT-7607-01A-11R-2090-07	1	96	female	61	TCGA-HT-7607-01A-11R-2090-07	IDHmut-codel	G2	Methylated
TCGA-HT-7608	TCGA-HT-7608-01A-11R-2090-07	0	671	male	61	TCGA-HT-7608-01A-11R-2090-07	IDHmut-codel	G2	Methylated
TCGA-HT-7609	TCGA-HT-7609-01A-11R-2090-07	0	1399	male	34	TCGA-HT-7609-01A-11R-2090-07	IDHmut-non-codel	G3	Methylated
TCGA-HT-7610	TCGA-HT-7610-01A-21R-2090-07	0	1706	female	25	TCGA-HT-7610-01A-21R-2090-07	IDHmut-non-codel	G2	Methylated
TCGA-HT-7611	TCGA-HT-7611-01A-11R-2403-07	0	1752	male	36	TCGA-HT-7611-01A-11R-2403-07	IDHmut-non-codel	G2	Methylated
TCGA-HT-7616	TCGA-HT-7616-01A-11R-2256-07	1	7	male	75	TCGA-HT-7616-01A-11R-2256-07	IDHmut-codel	G3	Methylated
TCGA-HT-7620	TCGA-HT-7620-01A-11R-2256-07	0	434	male	40	TCGA-HT-7620-01A-11R-2256-07	IDHmut-codel	G3	Methylated
TCGA-HT-7676	TCGA-HT-7676-01A-11R-2403-07	0	5	male	26	TCGA-HT-7676-01A-11R-2403-07	IDHmut-non-codel	G2	Unmethylated
TCGA-HT-7677	TCGA-HT-7677-01A-11R-2256-07	0	494	male	53	TCGA-HT-7677-01A-11R-2256-07	IDHmut-codel	G3	Methylated
TCGA-HT-7680	TCGA-HT-7680-01A-11R-2256-07	0	23	female	32	TCGA-HT-7680-01A-11R-2256-07	IDHwt	G2	Unmethylated
TCGA-HT-7681	TCGA-HT-7681-01A-11R-2403-07	0	1359	female	29	TCGA-HT-7681-01A-11R-2403-07	IDHmut-codel	G2	Methylated
TCGA-HT-7684	TCGA-HT-7684-01A-11R-2256-07	0	184	male	58	TCGA-HT-7684-01A-11R-2256-07	IDHmut-non-codel	G3	Methylated
TCGA-HT-7686	TCGA-HT-7686-01A-11R-2256-07	0	1300	female	29	TCGA-HT-7686-01A-11R-2256-07	IDHmut-non-codel	G3	Methylated
TCGA-HT-7687	TCGA-HT-7687-01A-11R-2256-07	0	3	male	74	TCGA-HT-7687-01A-11R-2256-07	IDHmut-codel	G3	Methylated
TCGA-HT-7688	TCGA-HT-7688-01A-11R-2256-07	0	964	male	59	TCGA-HT-7688-01A-11R-2256-07	IDHmut-non-codel	G3	Methylated
TCGA-HT-7689	TCGA-HT-7689-01A-11R-2256-07	0	455	female	58	TCGA-HT-7689-01A-11R-2256-07	IDHmut-non-codel	G2	Methylated
TCGA-HT-7690	TCGA-HT-7690-01A-11R-2256-07	0	3	male	29	TCGA-HT-7690-01A-11R-2256-07	IDHmut-non-codel	G3	Methylated
TCGA-HT-7691	TCGA-HT-7691-01A-11R-2256-07	0	3	female	31	TCGA-HT-7691-01A-11R-2256-07	IDHwt	G2	Unmethylated
TCGA-HT-7692	TCGA-HT-7692-01A-12R-2256-07	0	90	male	43	TCGA-HT-7692-01A-12R-2256-07	IDHmut-codel	G2	Methylated
TCGA-HT-7693	TCGA-HT-7693-01A-11R-2256-07	0	533	female	51	TCGA-HT-7693-01A-11R-2256-07	IDHmut-non-codel	G2	Methylated
TCGA-HT-7694	TCGA-HT-7694-01A-11R-2256-07	0	210	male	60	TCGA-HT-7694-01A-11R-2256-07	IDHmut-codel	G3	Methylated
TCGA-HT-7695	TCGA-HT-7695-01A-11R-2256-07	0	442	female	29	TCGA-HT-7695-01A-11R-2256-07	IDHmut-codel	G2	Methylated
TCGA-HT-7854	TCGA-HT-7854-01A-11R-2256-07	0	1201	male	62	TCGA-HT-7854-01A-11R-2256-07	IDHwt	G2	Unmethylated
TCGA-HT-7855	TCGA-HT-7855-01A-11R-2403-07	0	585	male	39	TCGA-HT-7855-01A-11R-2403-07	IDHmut-non-codel	G3	Methylated
TCGA-HT-7856	TCGA-HT-7856-01A-11R-2403-07	0	1189	male	35	TCGA-HT-7856-01A-11R-2403-07	IDHmut-codel	G3	Methylated
TCGA-HT-7857	TCGA-HT-7857-01A-11R-2403-07	0	7	female	24	TCGA-HT-7857-01A-11R-2403-07	IDHwt	G3	Unmethylated
TCGA-HT-7858	TCGA-HT-7858-01A-11R-2403-07	0	1540	male	28	TCGA-HT-7858-01A-11R-2403-07	IDHmut-non-codel	G2	Methylated
TCGA-HT-7860	TCGA-HT-7860-01A-11R-2403-07	0	15	female	60	TCGA-HT-7860-01A-11R-2403-07	IDHwt	G3	Methylated
TCGA-HT-7874	TCGA-HT-7874-01A-11R-2403-07	0	1130	female	41	TCGA-HT-7874-01A-11R-2403-07	IDHmut-codel	G3	Methylated
TCGA-HT-7875	TCGA-HT-7875-01A-11R-2403-07	0	10	male	56	TCGA-HT-7875-01A-11R-2403-07	IDHmut-codel	G2	Methylated
TCGA-HT-7877	TCGA-HT-7877-01A-11R-2403-07	0	4	female	20	TCGA-HT-7877-01A-11R-2403-07	IDHmut-codel	G2	Methylated
TCGA-HT-7879	TCGA-HT-7879-01A-11R-2403-07	0	112	male	31	TCGA-HT-7879-01A-11R-2403-07	IDHmut-non-codel	G3	Methylated
TCGA-HT-7880	TCGA-HT-7880-01A-11R-2403-07	0	162	male	30	TCGA-HT-7880-01A-11R-2403-07	IDHmut-non-codel	G2	Methylated
TCGA-HT-7881	TCGA-HT-7881-01A-11R-2403-07	0	1079	male	38	TCGA-HT-7881-01A-11R-2403-07	IDHmut-codel	G2	Methylated
TCGA-HT-7882	TCGA-HT-7882-01A-11R-2403-07	1	113	male	66	TCGA-HT-7882-01A-11R-2403-07	IDHwt	G3	Methylated
TCGA-HT-7902	TCGA-HT-7902-01A-12R-2403-07	0	956	female	30	TCGA-HT-7902-01A-12R-2403-07	IDHmut-non-codel	G2	Methylated
TCGA-HT-8010	TCGA-HT-8010-01A-11R-2403-07	0	50	female	64	TCGA-HT-8010-01A-11R-2403-07	IDHmut-codel	G2	Methylated
TCGA-HT-8011	TCGA-HT-8011-01A-11R-2403-07	0	494	male	55	TCGA-HT-8011-01A-11R-2403-07	IDHwt	G3	Unmethylated
TCGA-HT-8012	TCGA-HT-8012-01A-11R-2403-07	0	286	female	30	TCGA-HT-8012-01A-11R-2403-07	IDHmut-codel	G2	Methylated
TCGA-HT-8013	TCGA-HT-8013-01A-11R-2403-07	1	1933	female	37	TCGA-HT-8013-01A-11R-2403-07	IDHmut-non-codel	G2	Methylated
TCGA-HT-8018	TCGA-HT-8018-01A-11R-2404-07	1	1152	female	40	TCGA-HT-8018-01A-11R-2404-07	IDHmut-non-codel	G2	Methylated
TCGA-HT-8019	TCGA-HT-8019-01A-21R-2404-07	0	1004	female	34	TCGA-HT-8019-01A-21R-2404-07	IDHwt	G3	Unmethylated
TCGA-HT-8104	TCGA-HT-8104-01A-11R-2404-07	0	372	female	51	TCGA-HT-8104-01A-11R-2404-07	IDHwt	G3	Unmethylated
TCGA-HT-8105	TCGA-HT-8105-01A-11R-2404-07	0	190	male	54	TCGA-HT-8105-01A-11R-2404-07	IDHmut-codel	G3	Methylated
TCGA-HT-8107	TCGA-HT-8107-01A-13R-2404-07	0	14	male	62	TCGA-HT-8107-01A-13R-2404-07	IDHwt	G2	Methylated
TCGA-HT-8108	TCGA-HT-8108-01A-11R-2404-07	0	76	female	26	TCGA-HT-8108-01A-11R-2404-07	IDHmut-non-codel	G2	Methylated
TCGA-HT-8109	TCGA-HT-8109-01A-11R-2404-07	0	169	male	64	TCGA-HT-8109-01A-11R-2404-07	IDHmut-codel	G3	Methylated
TCGA-HT-8110	TCGA-HT-8110-01A-11R-2404-07	0	419	male	57	TCGA-HT-8110-01A-11R-2404-07	IDHwt	G3	Methylated
TCGA-HT-8111	TCGA-HT-8111-01A-11R-2404-07	0	7	male	32	TCGA-HT-8111-01A-11R-2404-07	IDHmut-non-codel	G3	Methylated
TCGA-HT-8113	TCGA-HT-8113-01A-11R-2404-07	0	900	female	49	TCGA-HT-8113-01A-11R-2404-07	IDHmut-non-codel	G2	Methylated
TCGA-HT-8114	TCGA-HT-8114-01A-11R-2404-07	0	1040	male	36	TCGA-HT-8114-01A-11R-2404-07	IDHmut-non-codel	G3	Methylated
TCGA-HT-8558	TCGA-HT-8558-01A-21R-2404-07	0	418	female	29	TCGA-HT-8558-01A-21R-2404-07	IDHwt	G2	Unmethylated
TCGA-HT-8563	TCGA-HT-8563-01A-11R-2404-07	0	860	female	30	TCGA-HT-8563-01A-11R-2404-07	IDHmut-non-codel	G3	Unmethylated
TCGA-HT-8564	TCGA-HT-8564-01A-11R-2404-07	0	478	male	47	TCGA-HT-8564-01A-11R-2404-07	IDHwt	G3	Unmethylated
TCGA-HT-A4DS	TCGA-HT-A4DS-01A-11R-A26U-07	0	7	female	55	TCGA-HT-A4DS-01A-11R-A26U-07	IDHwt	G3	Unmethylated
TCGA-HT-A4DV	TCGA-HT-A4DV-01A-11R-A26U-07	0	792	female	51	TCGA-HT-A4DV-01A-11R-A26U-07	IDHmut-codel	G3	Methylated
TCGA-HT-A5R5	TCGA-HT-A5R5-01A-11R-A28M-07	0	4	female	33	TCGA-HT-A5R5-01A-11R-A28M-07	IDHmut-non-codel	G2	Methylated
TCGA-HT-A5R7	TCGA-HT-A5R7-01A-11R-A28M-07	0	615	female	33	TCGA-HT-A5R7-01A-11R-A28M-07	IDHmut-non-codel	G3	Methylated
TCGA-HT-A5R9	TCGA-HT-A5R9-01A-11R-A28M-07	0	2	female	48	TCGA-HT-A5R9-01A-11R-A28M-07	IDHmut-codel	G3	Methylated
TCGA-HT-A5RA	TCGA-HT-A5RA-01A-11R-A28M-07	0	832	female	65	TCGA-HT-A5RA-01A-11R-A28M-07	IDHwt	G3	Unmethylated
TCGA-HT-A5RB	TCGA-HT-A5RB-01A-11R-A28M-07	0	3	male	24	TCGA-HT-A5RB-01A-11R-A28M-07	IDHmut-non-codel	G2	Methylated
TCGA-HT-A5RC	TCGA-HT-A5RC-01A-11R-A28M-07	1	162	female	70	TCGA-HT-A5RC-01A-11R-A28M-07	IDHwt	G3	Unmethylated
TCGA-HT-A614	TCGA-HT-A614-01A-11R-A29R-07	0	82	male	47	TCGA-HT-A614-01A-11R-A29R-07	IDHmut-non-codel	G2	Methylated
TCGA-HT-A615	TCGA-HT-A615-01A-11R-A29R-07	0	515	female	38	TCGA-HT-A615-01A-11R-A29R-07	IDHmut-codel	G2	Methylated
TCGA-HT-A616	TCGA-HT-A616-01A-11R-A29R-07	0	55	female	36	TCGA-HT-A616-01A-11R-A29R-07	IDHmut-non-codel	G2	Methylated
TCGA-HT-A617	TCGA-HT-A617-01A-11R-A29R-07	0	491	male	47	TCGA-HT-A617-01A-11R-A29R-07	IDHwt	G2	Unmethylated
TCGA-HT-A618	TCGA-HT-A618-01A-11R-A29R-07	0	512	female	37	TCGA-HT-A618-01A-11R-A29R-07	IDHmut-non-codel	G3	Methylated
TCGA-HT-A619	TCGA-HT-A619-01A-11R-A29R-07	0	651	female	51	TCGA-HT-A619-01A-11R-A29R-07	IDHmut-codel	G3	Methylated
TCGA-HT-A61A	TCGA-HT-A61A-01A-11R-A29R-07	0	194	female	20	TCGA-HT-A61A-01A-11R-A29R-07	IDHmut-non-codel	G2	Methylated
TCGA-HT-A61B	TCGA-HT-A61B-01A-11R-A29R-07	0	533	male	22	TCGA-HT-A61B-01A-11R-A29R-07	IDHmut-non-codel	NA	Methylated
TCGA-HT-A61C	TCGA-HT-A61C-01A-11R-A29R-07	1	537	male	66	TCGA-HT-A61C-01A-11R-A29R-07	IDHwt	G3	Unmethylated
TCGA-HT-A74H	TCGA-HT-A74H-01A-11R-A32Q-07	0	74	male	62	TCGA-HT-A74H-01A-11R-A32Q-07	IDHwt	G3	Unmethylated
TCGA-HT-A74J	TCGA-HT-A74J-01A-12R-A32Q-07	0	320	male	33	TCGA-HT-A74J-01A-12R-A32Q-07	IDHmut-non-codel	G2	Unmethylated
TCGA-HT-A74K	TCGA-HT-A74K-01A-11R-A32Q-07	0	467	female	58	TCGA-HT-A74K-01A-11R-A32Q-07	IDHmut-codel	NA	Methylated
TCGA-HT-A74L	TCGA-HT-A74L-01A-11R-A32Q-07	0	336	female	22	TCGA-HT-A74L-01A-11R-A32Q-07	IDHmut-codel	NA	Methylated
TCGA-HT-A74O	TCGA-HT-A74O-01A-11R-A32Q-07	0	3	male	34	TCGA-HT-A74O-01A-11R-A32Q-07	IDHmut-non-codel	G3	Methylated
TCGA-HW-7486	TCGA-HW-7486-01A-11R-2027-07	0	1721	male	37	TCGA-HW-7486-01A-11R-2027-07	IDHmut-codel	G2	Methylated
TCGA-HW-7487	TCGA-HW-7487-01A-11R-2027-07	0	1382	male	39	TCGA-HW-7487-01A-11R-2027-07	IDHmut-codel	G2	Methylated
TCGA-HW-7489	TCGA-HW-7489-01A-11R-2027-07	1	1262	male	38	TCGA-HW-7489-01A-11R-2027-07	IDHmut-non-codel	G2	Methylated
TCGA-HW-7490	TCGA-HW-7490-01A-11R-2027-07	0	1387	male	41	TCGA-HW-7490-01A-11R-2027-07	IDHmut-non-codel	G2	Methylated
TCGA-HW-7491	TCGA-HW-7491-01A-11R-2027-07	0	2078	male	35	TCGA-HW-7491-01A-11R-2027-07	IDHmut-codel	G2	Unmethylated
TCGA-HW-7493	TCGA-HW-7493-01A-11R-2027-07	0	2107	female	40	TCGA-HW-7493-01A-11R-2027-07	NA	G2	Methylated
TCGA-HW-7495	TCGA-HW-7495-01A-11R-2027-07	0	1078	female	45	TCGA-HW-7495-01A-11R-2027-07	IDHmut-codel	G2	Methylated
TCGA-HW-8319	TCGA-HW-8319-01A-11R-2404-07	1	1209	female	34	TCGA-HW-8319-01A-11R-2404-07	IDHmut-non-codel	G3	Unmethylated
TCGA-HW-8320	TCGA-HW-8320-01A-11R-2404-07	0	1217	male	36	TCGA-HW-8320-01A-11R-2404-07	IDHmut-non-codel	G3	Methylated
TCGA-HW-8321	TCGA-HW-8321-01A-11R-2404-07	0	1294	male	31	TCGA-HW-8321-01A-11R-2404-07	IDHmut-non-codel	G3	Methylated
TCGA-HW-8322	TCGA-HW-8322-01A-11R-2404-07	0	758	male	39	TCGA-HW-8322-01A-11R-2404-07	IDHmut-codel	G2	Methylated
TCGA-HW-A5KJ	TCGA-HW-A5KJ-01A-12R-A27Q-07	1	962	male	68	TCGA-HW-A5KJ-01A-12R-A27Q-07	IDHmut-codel	G3	Methylated
TCGA-HW-A5KK	TCGA-HW-A5KK-01A-11R-A27Q-07	1	388	male	64	TCGA-HW-A5KK-01A-11R-A27Q-07	IDHwt	G3	Methylated
TCGA-HW-A5KL	TCGA-HW-A5KL-01A-11R-A27Q-07	0	878	female	42	TCGA-HW-A5KL-01A-11R-A27Q-07	IDHmut-non-codel	G2	Methylated
TCGA-HW-A5KM	TCGA-HW-A5KM-01A-11R-A27Q-07	0	630	male	35	TCGA-HW-A5KM-01A-11R-A27Q-07	IDHmut-non-codel	G2	Methylated
TCGA-IK-7675	TCGA-IK-7675-01A-11R-2090-07	1	578	male	43	TCGA-IK-7675-01A-11R-2090-07	IDHmut-non-codel	G2	Methylated
TCGA-IK-8125	TCGA-IK-8125-01A-11R-2256-07	0	1301	male	62	TCGA-IK-8125-01A-11R-2256-07	IDHmut-codel	G3	Methylated
TCGA-KT-A74X	TCGA-KT-A74X-01A-11R-A32Q-07	0	438	male	26	TCGA-KT-A74X-01A-11R-A32Q-07	IDHmut-codel	G3	Methylated
TCGA-KT-A7W1	TCGA-KT-A7W1-01A-11R-A34F-07	0	438	female	45	TCGA-KT-A7W1-01A-11R-A34F-07	IDHwt	G3	Methylated
TCGA-P5-A5EV	TCGA-P5-A5EV-01A-11R-A27Q-07	0	7	male	39	TCGA-P5-A5EV-01A-11R-A27Q-07	IDHmut-non-codel	G2	Methylated
TCGA-P5-A5EW	TCGA-P5-A5EW-01A-11R-A27Q-07	0	204	female	20	TCGA-P5-A5EW-01A-11R-A27Q-07	IDHmut-non-codel	G2	Methylated
TCGA-P5-A5EX	TCGA-P5-A5EX-01A-12R-A28M-07	0	243	female	41	TCGA-P5-A5EX-01A-12R-A28M-07	IDHmut-codel	G3	Methylated
TCGA-P5-A5EY	TCGA-P5-A5EY-01A-11R-A27Q-07	0	72	male	21	TCGA-P5-A5EY-01A-11R-A27Q-07	IDHwt	G2	Unmethylated
TCGA-P5-A5EZ	TCGA-P5-A5EZ-01A-11R-A27Q-07	0	70	male	39	TCGA-P5-A5EZ-01A-11R-A27Q-07	IDHmut-non-codel	G3	Methylated
TCGA-P5-A5F0	TCGA-P5-A5F0-01A-11R-A28M-07	0	287	male	33	TCGA-P5-A5F0-01A-11R-A28M-07	IDHmut-codel	G2	Methylated
TCGA-P5-A5F1	TCGA-P5-A5F1-01A-11R-A28M-07	0	179	male	30	TCGA-P5-A5F1-01A-11R-A28M-07	IDHmut-non-codel	G2	Unmethylated
TCGA-P5-A5F2	TCGA-P5-A5F2-01A-11R-A28M-07	0	242	female	36	TCGA-P5-A5F2-01A-11R-A28M-07	IDHmut-non-codel	G2	Methylated
TCGA-P5-A5F4	TCGA-P5-A5F4-01A-11R-A28M-07	0	231	female	35	TCGA-P5-A5F4-01A-11R-A28M-07	IDHmut-non-codel	G3	Methylated
TCGA-P5-A5F6	TCGA-P5-A5F6-01A-11R-A28M-07	0	39	male	26	TCGA-P5-A5F6-01A-11R-A28M-07	IDHwt	G2	Unmethylated
TCGA-P5-A72U	TCGA-P5-A72U-01A-31R-A32Q-07	0	7	female	71	TCGA-P5-A72U-01A-31R-A32Q-07	IDHwt	G3	Methylated
TCGA-P5-A72W	TCGA-P5-A72W-01A-11R-A32Q-07	0	317	male	35	TCGA-P5-A72W-01A-11R-A32Q-07	IDHmut-non-codel	G3	Unmethylated
TCGA-P5-A72X	TCGA-P5-A72X-01A-11R-A32Q-07	0	403	male	21	TCGA-P5-A72X-01A-11R-A32Q-07	IDHmut-non-codel	G3	Methylated
TCGA-P5-A72Z	TCGA-P5-A72Z-01A-11R-A32Q-07	0	354	female	64	TCGA-P5-A72Z-01A-11R-A32Q-07	IDHmut-codel	G3	Methylated
TCGA-P5-A730	TCGA-P5-A730-01A-11R-A32Q-07	0	333	male	22	TCGA-P5-A730-01A-11R-A32Q-07	IDHmut-codel	G3	Methylated
TCGA-P5-A731	TCGA-P5-A731-01A-11R-A32Q-07	0	274	female	59	TCGA-P5-A731-01A-11R-A32Q-07	IDHmut-non-codel	G2	Methylated
TCGA-P5-A733	TCGA-P5-A733-01A-11R-A32Q-07	0	414	female	52	TCGA-P5-A733-01A-11R-A32Q-07	IDHmut-non-codel	G2	Methylated
TCGA-P5-A735	TCGA-P5-A735-01A-11R-A32Q-07	0	292	female	38	TCGA-P5-A735-01A-11R-A32Q-07	IDHmut-non-codel	NA	Methylated
TCGA-P5-A736	TCGA-P5-A736-01A-11R-A32Q-07	0	230	female	44	TCGA-P5-A736-01A-11R-A32Q-07	IDHmut-non-codel	NA	Methylated
TCGA-P5-A737	TCGA-P5-A737-01A-11R-A32Q-07	0	372	male	47	TCGA-P5-A737-01A-11R-A32Q-07	IDHmut-codel	NA	Methylated
TCGA-P5-A77W	TCGA-P5-A77W-01A-11R-A32Q-07	0	584	female	37	TCGA-P5-A77W-01A-11R-A32Q-07	IDHmut-codel	NA	Methylated
TCGA-P5-A77X	TCGA-P5-A77X-01A-11R-A32Q-07	0	105	female	55	TCGA-P5-A77X-01A-11R-A32Q-07	IDHmut-codel	NA	Methylated
TCGA-P5-A780	TCGA-P5-A780-01A-12R-A32Q-07	0	72	female	44	TCGA-P5-A780-01A-12R-A32Q-07	IDHmut-non-codel	NA	Methylated
TCGA-P5-A781	TCGA-P5-A781-01A-11R-A32Q-07	0	134	female	34	TCGA-P5-A781-01A-11R-A32Q-07	IDHmut-codel	NA	Methylated
TCGA-QH-A65R	TCGA-QH-A65R-01A-21R-A31N-07	0	461	female	38	TCGA-QH-A65R-01A-21R-A31N-07	IDHmut-codel	G3	Methylated
TCGA-QH-A65S	TCGA-QH-A65S-01A-11R-A29R-07	0	77	female	32	TCGA-QH-A65S-01A-11R-A29R-07	IDHmut-non-codel	G2	Methylated
TCGA-QH-A65V	TCGA-QH-A65V-01A-11R-A29R-07	0	384	female	43	TCGA-QH-A65V-01A-11R-A29R-07	IDHmut-codel	G2	Methylated
TCGA-QH-A65X	TCGA-QH-A65X-01A-11R-A32Q-07	0	482	female	28	TCGA-QH-A65X-01A-11R-A32Q-07	IDHmut-codel	G3	Methylated
TCGA-QH-A65Z	TCGA-QH-A65Z-01A-11R-A29R-07	0	427	male	54	TCGA-QH-A65Z-01A-11R-A29R-07	IDHmut-codel	G2	Methylated
TCGA-QH-A6CS	TCGA-QH-A6CS-01A-11R-A31N-07	0	588	male	41	TCGA-QH-A6CS-01A-11R-A31N-07	IDHwt	G3	Unmethylated
TCGA-QH-A6CU	TCGA-QH-A6CU-01A-11R-A31N-07	0	451	female	52	TCGA-QH-A6CU-01A-11R-A31N-07	IDHmut-codel	G3	Methylated
TCGA-QH-A6CV	TCGA-QH-A6CV-01A-11R-A31N-07	0	442	male	51	TCGA-QH-A6CV-01A-11R-A31N-07	IDHwt	G3	Unmethylated
TCGA-QH-A6CW	TCGA-QH-A6CW-01A-11R-A32Q-07	0	414	male	43	TCGA-QH-A6CW-01A-11R-A32Q-07	IDHmut-non-codel	G3	Methylated
TCGA-QH-A6CX	TCGA-QH-A6CX-01A-11R-A32Q-07	1	372	male	66	TCGA-QH-A6CX-01A-11R-A32Q-07	IDHwt	G2	Unmethylated
TCGA-QH-A6CY	TCGA-QH-A6CY-01A-11R-A32Q-07	0	408	male	38	TCGA-QH-A6CY-01A-11R-A32Q-07	IDHmut-codel	G3	Methylated
TCGA-QH-A6CZ	TCGA-QH-A6CZ-01A-11R-A32Q-07	0	279	male	38	TCGA-QH-A6CZ-01A-11R-A32Q-07	IDHmut-codel	G2	Methylated
TCGA-QH-A6X3	TCGA-QH-A6X3-01A-21R-A32Q-07	0	313	male	27	TCGA-QH-A6X3-01A-21R-A32Q-07	IDHmut-non-codel	G2	Methylated
TCGA-QH-A6X4	TCGA-QH-A6X4-01A-51R-A32Q-07	0	442	male	47	TCGA-QH-A6X4-01A-51R-A32Q-07	IDHmut-codel	G3	Methylated
TCGA-QH-A6X5	TCGA-QH-A6X5-01A-12R-A32Q-07	0	497	female	58	TCGA-QH-A6X5-01A-12R-A32Q-07	IDHmut-codel	G2	Methylated
TCGA-QH-A6X8	TCGA-QH-A6X8-01A-12R-A32Q-07	0	509	female	56	TCGA-QH-A6X8-01A-12R-A32Q-07	IDHmut-codel	G3	Methylated
TCGA-QH-A6X9	TCGA-QH-A6X9-01A-12R-A32Q-07	0	58	female	73	TCGA-QH-A6X9-01A-12R-A32Q-07	IDHmut-non-codel	G2	Methylated
TCGA-QH-A6XA	TCGA-QH-A6XA-01A-12R-A32Q-07	0	502	female	23	TCGA-QH-A6XA-01A-12R-A32Q-07	IDHmut-non-codel	G2	Methylated
TCGA-QH-A6XC	TCGA-QH-A6XC-01A-12R-A32Q-07	0	508	male	48	TCGA-QH-A6XC-01A-12R-A32Q-07	IDHwt	G3	Methylated
TCGA-QH-A86X	TCGA-QH-A86X-01A-11R-A36H-07	0	337	male	33	TCGA-QH-A86X-01A-11R-A36H-07	IDHmut-codel	G2	Methylated
TCGA-QH-A870	TCGA-QH-A870-01A-11R-A36H-07	0	395	female	38	TCGA-QH-A870-01A-11R-A36H-07	IDHmut-non-codel	G3	Methylated
TCGA-R8-A6MK	TCGA-R8-A6MK-01A-11R-A32Q-07	0	2702	male	40	TCGA-R8-A6MK-01A-11R-A32Q-07	IDHmut-codel	G2	Methylated
TCGA-R8-A6ML	TCGA-R8-A6ML-01A-11R-A32Q-07	0	2860	male	52	TCGA-R8-A6ML-01A-11R-A32Q-07	IDHmut-codel	G3	Methylated
TCGA-R8-A6MO	TCGA-R8-A6MO-01A-11R-A33Z-07	0	993	female	53	TCGA-R8-A6MO-01A-11R-A33Z-07	IDHmut-codel	G2	Methylated
TCGA-R8-A73M	TCGA-R8-A73M-01A-11R-A32Q-07	0	1806	female	48	TCGA-R8-A73M-01A-11R-A32Q-07	IDHmut-codel	G2	Methylated
TCGA-RY-A83X	TCGA-RY-A83X-01A-11R-A36H-07	0	939	female	46	TCGA-RY-A83X-01A-11R-A36H-07	IDHmut-codel	NA	Methylated
TCGA-RY-A83Y	TCGA-RY-A83Y-01A-11R-A36H-07	0	166	male	45	TCGA-RY-A83Y-01A-11R-A36H-07	IDHmut-codel	NA	Methylated
TCGA-RY-A83Z	TCGA-RY-A83Z-01A-11R-A36H-07	0	301	female	54	TCGA-RY-A83Z-01A-11R-A36H-07	IDHmut-non-codel	NA	Methylated
TCGA-RY-A840	TCGA-RY-A840-01A-11R-A36H-07	0	854	male	47	TCGA-RY-A840-01A-11R-A36H-07	IDHmut-codel	NA	Methylated
TCGA-RY-A843	TCGA-RY-A843-01A-11R-A36H-07	0	63	male	30	TCGA-RY-A843-01A-11R-A36H-07	IDHmut-non-codel	NA	Methylated
TCGA-RY-A845	TCGA-RY-A845-01A-11R-A36H-07	0	596	female	40	TCGA-RY-A845-01A-11R-A36H-07	IDHmut-non-codel	NA	Methylated
TCGA-RY-A847	TCGA-RY-A847-01A-11R-A36H-07	0	933	male	45	TCGA-RY-A847-01A-11R-A36H-07	IDHmut-codel	NA	Methylated
TCGA-S9-A6TS	TCGA-S9-A6TS-01A-12R-A33Z-07	1	1891	female	48	TCGA-S9-A6TS-01A-12R-A33Z-07	IDHmut-non-codel	G3	Methylated
TCGA-S9-A6TU	TCGA-S9-A6TU-01A-12R-A32Q-07	0	2650	male	38	TCGA-S9-A6TU-01A-12R-A32Q-07	IDHmut-non-codel	G2	Methylated
TCGA-S9-A6TV	TCGA-S9-A6TV-01A-12R-A34R-07	0	571	male	50	TCGA-S9-A6TV-01A-12R-A34R-07	IDHmut-non-codel	G3	Methylated
TCGA-S9-A6TW	TCGA-S9-A6TW-01A-12R-A32Q-07	0	1250	male	40	TCGA-S9-A6TW-01A-12R-A32Q-07	IDHmut-codel	G3	Methylated
TCGA-S9-A6TX	TCGA-S9-A6TX-01A-21R-A32Q-07	0	1245	male	46	TCGA-S9-A6TX-01A-21R-A32Q-07	IDHmut-codel	G3	Methylated
TCGA-S9-A6TY	TCGA-S9-A6TY-01A-12R-A32Q-07	0	1076	male	50	TCGA-S9-A6TY-01A-12R-A32Q-07	IDHmut-codel	G2	Methylated
TCGA-S9-A6TZ	TCGA-S9-A6TZ-01A-21R-A32Q-07	0	1120	female	39	TCGA-S9-A6TZ-01A-21R-A32Q-07	IDHmut-non-codel	G2	Methylated
TCGA-S9-A6U0	TCGA-S9-A6U0-01A-12R-A32Q-07	1	742	male	46	TCGA-S9-A6U0-01A-12R-A32Q-07	IDHwt	G3	Methylated
TCGA-S9-A6U1	TCGA-S9-A6U1-01A-21R-A33Z-07	0	785	female	22	TCGA-S9-A6U1-01A-21R-A33Z-07	IDHmut-non-codel	G3	Methylated
TCGA-S9-A6U2	TCGA-S9-A6U2-01A-21R-A33Z-07	0	908	female	48	TCGA-S9-A6U2-01A-21R-A33Z-07	IDHmut-codel	G2	Methylated
TCGA-S9-A6U5	TCGA-S9-A6U5-01A-12R-A33Z-07	0	992	male	33	TCGA-S9-A6U5-01A-12R-A33Z-07	IDHmut-codel	G2	Methylated
TCGA-S9-A6U6	TCGA-S9-A6U6-01A-12R-A33Z-07	0	1069	male	28	TCGA-S9-A6U6-01A-12R-A33Z-07	IDHmut-non-codel	G3	Methylated
TCGA-S9-A6U8	TCGA-S9-A6U8-01A-21R-A33Z-07	1	2988	male	24	TCGA-S9-A6U8-01A-21R-A33Z-07	IDHmut-non-codel	G2	Methylated
TCGA-S9-A6U9	TCGA-S9-A6U9-01A-11R-A32Q-07	0	2918	male	36	TCGA-S9-A6U9-01A-11R-A32Q-07	IDHmut-non-codel	G3	Methylated
TCGA-S9-A6UA	TCGA-S9-A6UA-01A-12R-A33Z-07	1	178	male	66	TCGA-S9-A6UA-01A-12R-A33Z-07	IDHwt	G3	Methylated
TCGA-S9-A6UB	TCGA-S9-A6UB-01A-21R-A33Z-07	0	3761	male	52	TCGA-S9-A6UB-01A-21R-A33Z-07	IDHmut-codel	G2	Methylated
TCGA-S9-A6WD	TCGA-S9-A6WD-01A-12R-A33Z-07	0	2289	male	58	TCGA-S9-A6WD-01A-12R-A33Z-07	IDHmut-codel	G3	Methylated
TCGA-S9-A6WE	TCGA-S9-A6WE-01A-12R-A33Z-07	0	4113	male	34	TCGA-S9-A6WE-01A-12R-A33Z-07	IDHmut-codel	G2	Methylated
TCGA-S9-A6WG	TCGA-S9-A6WG-01A-11R-A33Z-07	0	2602	male	31	TCGA-S9-A6WG-01A-11R-A33Z-07	IDHmut-non-codel	G3	Methylated
TCGA-S9-A6WH	TCGA-S9-A6WH-01A-12R-A33Z-07	0	1173	female	73	TCGA-S9-A6WH-01A-12R-A33Z-07	IDHmut-codel	G2	Methylated
TCGA-S9-A6WI	TCGA-S9-A6WI-01A-21R-A33Z-07	0	2585	female	56	TCGA-S9-A6WI-01A-21R-A33Z-07	IDHmut-non-codel	G2	Methylated
TCGA-S9-A6WL	TCGA-S9-A6WL-01A-21R-A33Z-07	0	946	male	52	TCGA-S9-A6WL-01A-21R-A33Z-07	IDHmut-codel	G3	Methylated
TCGA-S9-A6WM	TCGA-S9-A6WM-01A-12R-A33Z-07	0	604	female	59	TCGA-S9-A6WM-01A-12R-A33Z-07	IDHwt	G3	Unmethylated
TCGA-S9-A6WN	TCGA-S9-A6WN-01A-12R-A33Z-07	0	805	female	38	TCGA-S9-A6WN-01A-12R-A33Z-07	IDHmut-codel	G3	Methylated
TCGA-S9-A6WO	TCGA-S9-A6WO-01A-21R-A34F-07	0	566	male	29	TCGA-S9-A6WO-01A-21R-A34F-07	IDHmut-non-codel	G2	Methylated
TCGA-S9-A6WP	TCGA-S9-A6WP-01A-12R-A34F-07	0	567	male	42	TCGA-S9-A6WP-01A-12R-A34F-07	IDHmut-codel	G3	Methylated
TCGA-S9-A6WQ	TCGA-S9-A6WQ-01A-12R-A34F-07	0	428	female	57	TCGA-S9-A6WQ-01A-12R-A34F-07	IDHmut-non-codel	G2	Methylated
TCGA-S9-A7IQ	TCGA-S9-A7IQ-01A-21R-A34F-07	0	1099	female	45	TCGA-S9-A7IQ-01A-21R-A34F-07	IDHmut-codel	G2	Methylated
TCGA-S9-A7IS	TCGA-S9-A7IS-01A-11R-A34F-07	1	241	female	33	TCGA-S9-A7IS-01A-11R-A34F-07	IDHmut-non-codel	G3	Methylated
TCGA-S9-A7IX	TCGA-S9-A7IX-01A-12R-A34F-07	1	819	male	57	TCGA-S9-A7IX-01A-12R-A34F-07	IDHwt	G3	Unmethylated
TCGA-S9-A7IY	TCGA-S9-A7IY-01A-11R-A34F-07	0	715	male	39	TCGA-S9-A7IY-01A-11R-A34F-07	IDHmut-codel	G3	Methylated
TCGA-S9-A7IZ	TCGA-S9-A7IZ-01A-11R-A34F-07	0	608	female	48	TCGA-S9-A7IZ-01A-11R-A34F-07	IDHmut-non-codel	G3	Methylated
TCGA-S9-A7J0	TCGA-S9-A7J0-01A-11R-A34F-07	0	609	female	30	TCGA-S9-A7J0-01A-11R-A34F-07	IDHmut-non-codel	G3	Methylated
TCGA-S9-A7J1	TCGA-S9-A7J1-01A-21R-A34R-07	0	249	male	43	TCGA-S9-A7J1-01A-21R-A34R-07	IDHmut-codel	G2	Methylated
TCGA-S9-A7J2	TCGA-S9-A7J2-01A-11R-A34F-07	0	62	male	25	TCGA-S9-A7J2-01A-11R-A34F-07	IDHmut-codel	G3	Methylated
TCGA-S9-A7J3	TCGA-S9-A7J3-01A-21R-A34R-07	0	629	female	52	TCGA-S9-A7J3-01A-21R-A34R-07	IDHmut-codel	G3	Methylated
TCGA-S9-A7QW	TCGA-S9-A7QW-01A-11R-A34F-07	0	458	female	54	TCGA-S9-A7QW-01A-11R-A34F-07	IDHmut-non-codel	G3	Methylated
TCGA-S9-A7QX	TCGA-S9-A7QX-01A-11R-A34F-07	0	564	female	36	TCGA-S9-A7QX-01A-11R-A34F-07	IDHmut-non-codel	G3	Methylated
TCGA-S9-A7QY	TCGA-S9-A7QY-01A-11R-A34F-07	0	863	female	35	TCGA-S9-A7QY-01A-11R-A34F-07	IDHmut-codel	G2	Methylated
TCGA-S9-A7QZ	TCGA-S9-A7QZ-01A-12R-A34R-07	0	826	male	41	TCGA-S9-A7QZ-01A-12R-A34R-07	IDHmut-codel	G2	Methylated
TCGA-S9-A7R1	TCGA-S9-A7R1-01A-12R-A34R-07	1	5166	male	35	TCGA-S9-A7R1-01A-12R-A34R-07	IDHmut-codel	G2	Methylated
TCGA-S9-A7R2	TCGA-S9-A7R2-01A-21R-A34R-07	1	316	male	69	TCGA-S9-A7R2-01A-21R-A34R-07	IDHwt	G3	Unmethylated
TCGA-S9-A7R3	TCGA-S9-A7R3-01A-11R-A34R-07	0	3013	female	28	TCGA-S9-A7R3-01A-11R-A34R-07	IDHmut-non-codel	G2	Methylated
TCGA-S9-A7R4	TCGA-S9-A7R4-01A-12R-A34R-07	0	914	male	46	TCGA-S9-A7R4-01A-12R-A34R-07	IDHmut-non-codel	G3	Methylated
TCGA-S9-A7R7	TCGA-S9-A7R7-01A-11R-A34R-07	0	3000	male	27	TCGA-S9-A7R7-01A-11R-A34R-07	IDHmut-non-codel	G2	Methylated
TCGA-S9-A7R8	TCGA-S9-A7R8-01A-11R-A34R-07	1	961	female	44	TCGA-S9-A7R8-01A-11R-A34R-07	IDHmut-non-codel	G3	Methylated
TCGA-S9-A89V	TCGA-S9-A89V-01A-11R-A36H-07	0	569	male	70	TCGA-S9-A89V-01A-11R-A36H-07	IDHwt	G3	Methylated
TCGA-S9-A89Z	TCGA-S9-A89Z-01A-11R-A36H-07	0	623	male	40	TCGA-S9-A89Z-01A-11R-A36H-07	IDHmut-non-codel	G3	Methylated
TCGA-TM-A7C3	TCGA-TM-A7C3-01A-11R-A32Q-07	1	1666	female	43	TCGA-TM-A7C3-01A-11R-A32Q-07	IDHwt	G3	Methylated
TCGA-TM-A7C4	TCGA-TM-A7C4-01A-11R-A32Q-07	0	1470	female	39	TCGA-TM-A7C4-01A-11R-A32Q-07	IDHmut-non-codel	G2	Methylated
TCGA-TM-A7C5	TCGA-TM-A7C5-01A-11R-A32Q-07	0	1500	male	30	TCGA-TM-A7C5-01A-11R-A32Q-07	IDHmut-codel	G2	Methylated
TCGA-TM-A7CA	TCGA-TM-A7CA-01A-21R-A33Z-07	0	1058	male	44	TCGA-TM-A7CA-01A-21R-A33Z-07	IDHmut-non-codel	G2	Methylated
TCGA-TM-A7CF	TCGA-TM-A7CF-01A-11R-A32Q-07	0	1989	female	41	TCGA-TM-A7CF-01A-11R-A32Q-07	IDHmut-non-codel	G2	Methylated
TCGA-TM-A84B	TCGA-TM-A84B-01A-11R-A36H-07	1	758	male	40	TCGA-TM-A84B-01A-11R-A36H-07	IDHwt	G3	Unmethylated
TCGA-TM-A84C	TCGA-TM-A84C-01A-11R-A36H-07	1	492	male	32	TCGA-TM-A84C-01A-11R-A36H-07	IDHwt	G2	Unmethylated
TCGA-TM-A84F	TCGA-TM-A84F-01A-11R-A36H-07	0	1796	male	48	TCGA-TM-A84F-01A-11R-A36H-07	IDHmut-non-codel	G3	Methylated
TCGA-TM-A84G	TCGA-TM-A84G-01A-11R-A36H-07	0	1236	female	54	TCGA-TM-A84G-01A-11R-A36H-07	IDHmut-codel	G3	Methylated
TCGA-TM-A84H	TCGA-TM-A84H-01A-11R-A36H-07	0	926	female	44	TCGA-TM-A84H-01A-11R-A36H-07	IDHmut-non-codel	G3	Methylated
TCGA-TM-A84I	TCGA-TM-A84I-01A-11R-A36H-07	0	854	male	30	TCGA-TM-A84I-01A-11R-A36H-07	IDHmut-non-codel	G3	Methylated
TCGA-TM-A84J	TCGA-TM-A84J-01A-11R-A36H-07	0	735	male	63	TCGA-TM-A84J-01A-11R-A36H-07	IDHwt	G3	Unmethylated
TCGA-TM-A84L	TCGA-TM-A84L-01A-11R-A36H-07	1	1242	male	31	TCGA-TM-A84L-01A-11R-A36H-07	IDHmut-non-codel	G2	Methylated
TCGA-TM-A84M	TCGA-TM-A84M-01A-11R-A36H-07	0	754	male	40	TCGA-TM-A84M-01A-11R-A36H-07	IDHmut-codel	G3	Methylated
TCGA-TM-A84O	TCGA-TM-A84O-01A-11R-A36H-07	1	1011	female	61	TCGA-TM-A84O-01A-11R-A36H-07	IDHmut-codel	G3	Methylated
TCGA-TM-A84Q	TCGA-TM-A84Q-01A-11R-A36H-07	0	772	male	31	TCGA-TM-A84Q-01A-11R-A36H-07	IDHmut-non-codel	G2	Methylated
TCGA-TM-A84R	TCGA-TM-A84R-01A-21R-A36H-07	0	566	male	46	TCGA-TM-A84R-01A-21R-A36H-07	IDHmut-codel	G2	Methylated
TCGA-TM-A84S	TCGA-TM-A84S-01A-11R-A36H-07	0	454	male	36	TCGA-TM-A84S-01A-11R-A36H-07	IDHmut-codel	G3	Methylated
TCGA-TM-A84T	TCGA-TM-A84T-01A-11R-A36H-07	0	724	male	19	TCGA-TM-A84T-01A-11R-A36H-07	IDHmut-non-codel	G2	Methylated
TCGA-TQ-A7RF	TCGA-TQ-A7RF-01A-11R-A33Z-07	0	650	female	27	TCGA-TQ-A7RF-01A-11R-A33Z-07	IDHmut-non-codel	NA	Unmethylated
TCGA-TQ-A7RG	TCGA-TQ-A7RG-01A-11R-A33Z-07	0	599	male	36	TCGA-TQ-A7RG-01A-11R-A33Z-07	IDHmut-codel	NA	Methylated
TCGA-TQ-A7RH	TCGA-TQ-A7RH-01A-12R-A34F-07	0	486	male	39	TCGA-TQ-A7RH-01A-12R-A34F-07	IDHmut-non-codel	NA	Methylated
TCGA-TQ-A7RI	TCGA-TQ-A7RI-01A-11R-A33Z-07	0	62	female	37	TCGA-TQ-A7RI-01A-11R-A33Z-07	IDHmut-codel	NA	Methylated
TCGA-TQ-A7RJ	TCGA-TQ-A7RJ-01A-11R-A33Z-07	0	1229	female	25	TCGA-TQ-A7RJ-01A-11R-A33Z-07	IDHmut-non-codel	NA	Methylated
TCGA-TQ-A7RK	TCGA-TQ-A7RK-01A-11R-A33Z-07	0	1341	male	29	TCGA-TQ-A7RK-01A-11R-A33Z-07	IDHmut-non-codel	NA	Methylated
TCGA-TQ-A7RM	TCGA-TQ-A7RM-01A-11R-A33Z-07	0	1116	female	41	TCGA-TQ-A7RM-01A-11R-A33Z-07	IDHmut-non-codel	NA	Methylated
TCGA-TQ-A7RN	TCGA-TQ-A7RN-01A-11R-A33Z-07	0	1026	male	32	TCGA-TQ-A7RN-01A-11R-A33Z-07	IDHmut-codel	NA	Methylated
TCGA-TQ-A7RO	TCGA-TQ-A7RO-01A-11R-A33Z-07	0	949	male	29	TCGA-TQ-A7RO-01A-11R-A33Z-07	IDHmut-codel	NA	Methylated
TCGA-TQ-A7RP	TCGA-TQ-A7RP-01A-21R-A34F-07	0	914	male	66	TCGA-TQ-A7RP-01A-21R-A34F-07	IDHwt	NA	Methylated
TCGA-TQ-A7RQ	TCGA-TQ-A7RQ-01A-11R-A33Z-07	0	795	female	38	TCGA-TQ-A7RQ-01A-11R-A33Z-07	IDHmut-codel	NA	Methylated
TCGA-TQ-A7RR	TCGA-TQ-A7RR-01A-21R-A34F-07	0	787	male	38	TCGA-TQ-A7RR-01A-21R-A34F-07	IDHmut-non-codel	NA	Unmethylated
TCGA-TQ-A7RV	TCGA-TQ-A7RV-01A-21R-A34F-07	0	1868	male	27	TCGA-TQ-A7RV-01A-21R-A34F-07	IDHmut-non-codel	NA	Methylated
TCGA-TQ-A7RW	TCGA-TQ-A7RW-01A-11R-A33Z-07	1	821	male	32	TCGA-TQ-A7RW-01A-11R-A33Z-07	IDHmut-non-codel	NA	Methylated
TCGA-TQ-A8XE	TCGA-TQ-A8XE-01A-11R-A36H-07	1	954	female	42	TCGA-TQ-A8XE-01A-11R-A36H-07	IDHmut-non-codel	NA	Methylated
TCGA-VM-A8C8	TCGA-VM-A8C8-01A-11R-A36H-07	0	1397	female	50	TCGA-VM-A8C8-01A-11R-A36H-07	IDHmut-non-codel	G2	Unmethylated
TCGA-VM-A8C9	TCGA-VM-A8C9-01A-11R-A36H-07	0	1314	female	37	TCGA-VM-A8C9-01A-11R-A36H-07	IDHwt	G2	Unmethylated
TCGA-VM-A8CA	TCGA-VM-A8CA-01A-11R-A36H-07	0	411	male	54	TCGA-VM-A8CA-01A-11R-A36H-07	IDHmut-non-codel	G2	Methylated
TCGA-VM-A8CB	TCGA-VM-A8CB-01A-11R-A36H-07	0	3	male	33	TCGA-VM-A8CB-01A-11R-A36H-07	IDHmut-codel	G3	Methylated
TCGA-VM-A8CD	TCGA-VM-A8CD-01A-11R-A36H-07	1	240	male	58	TCGA-VM-A8CD-01A-11R-A36H-07	IDHwt	G3	Unmethylated
TCGA-VM-A8CE	TCGA-VM-A8CE-01A-11R-A36H-07	0	1191	male	25	TCGA-VM-A8CE-01A-11R-A36H-07	IDHmut-codel	G2	Methylated
TCGA-VM-A8CF	TCGA-VM-A8CF-01A-11R-A36H-07	0	609	female	44	TCGA-VM-A8CF-01A-11R-A36H-07	IDHmut-non-codel	NA	Methylated
TCGA-VM-A8CH	TCGA-VM-A8CH-01A-12R-A36H-07	0	714	female	24	TCGA-VM-A8CH-01A-12R-A36H-07	IDHmut-non-codel	G2	Unmethylated
TCGA-VV-A829	TCGA-VV-A829-01A-21R-A36H-07	0	1127	male	44	TCGA-VV-A829-01A-21R-A36H-07	IDHmut-codel	G3	Methylated
TCGA-VV-A86M	TCGA-VV-A86M-01A-11R-A36H-07	0	487	female	36	TCGA-VV-A86M-01A-11R-A36H-07	IDHmut-non-codel	G3	Methylated
TCGA-VW-A7QS	TCGA-VW-A7QS-01A-12R-A33Z-07	0	706	female	35	TCGA-VW-A7QS-01A-12R-A33Z-07	IDHmut-codel	G3	Methylated
TCGA-VW-A8FI	TCGA-VW-A8FI-01A-11R-A36H-07	1	245	male	66	TCGA-VW-A8FI-01A-11R-A36H-07	IDHwt	G3	Unmethylated
TCGA-W9-A837	TCGA-W9-A837-01A-11R-A36H-07	0	1553	male	47	TCGA-W9-A837-01A-11R-A36H-07	IDHmut-codel	G2	Methylated
TCGA-WH-A86K	TCGA-WH-A86K-01A-11R-A36H-07	0	405	male	65	TCGA-WH-A86K-01A-11R-A36H-07	IDHmut-non-codel	G2	Methylated
TCGA-WY-A858	TCGA-WY-A858-01A-11R-A36H-07	0	1337	female	32	TCGA-WY-A858-01A-11R-A36H-07	IDHmut-non-codel	G3	Methylated
TCGA-WY-A859	TCGA-WY-A859-01A-12R-A36H-07	0	1213	female	34	TCGA-WY-A859-01A-12R-A36H-07	IDHmut-non-codel	NA	Methylated
TCGA-WY-A85A	TCGA-WY-A85A-01A-21R-A36H-07	0	1320	male	20	TCGA-WY-A85A-01A-21R-A36H-07	IDHmut-non-codel	NA	Methylated
TCGA-WY-A85B	TCGA-WY-A85B-01A-11R-A36H-07	0	1393	male	24	TCGA-WY-A85B-01A-11R-A36H-07	IDHmut-non-codel	NA	Methylated
TCGA-WY-A85C	TCGA-WY-A85C-01A-11R-A36H-07	0	1426	male	36	TCGA-WY-A85C-01A-11R-A36H-07	IDHmut-non-codel	NA	Methylated
TCGA-WY-A85D	TCGA-WY-A85D-01A-11R-A36H-07	0	1147	male	60	TCGA-WY-A85D-01A-11R-A36H-07	IDHmut-non-codel	NA	Unmethylated
TCGA-WY-A85E	TCGA-WY-A85E-01A-11R-A36H-07	0	633	female	48	TCGA-WY-A85E-01A-11R-A36H-07	IDHmut-non-codel	NA	Methylated
