# Supplementary material for: Identification of a Fibroblast-Related Prognostic Model in Glioma Based on Bioinformatics Methods
Source: Biomolecules. 2022 Oct 30;12(11):1598. doi: 10.3390/biom12111598 (PMC9687522; doi:10.3390/biom12111598)
Supplement: Supplementary file 1 [file biomolecules-12-01598-s001.zip › Supplementary Table S10.xlsx]

## Sheet: Sheet1
GO
Description	setSize	enrichmentScore	NES	pvalue	p.adjust	qvalues	rank	leading_edge	core_enrichment
GOBP_ADAPTIVE_IMMUNE_RESPONSE_BASED_ON_SOMATIC_RECOMBINATION_OF_IMMUNE_RECEPTORS_BUILT_FROM_IMMUNOGLOBULIN_SUPERFAMILY_DOMAINS	348	0.649552	1.82936	1e-10	2.23473e-08	1.85782e-08	5064	tags=41%, list=15%, signal=35%	301/3598/3122/972/3115/3123/710/3113/2302/715/7037/10312/3117/716/3119/6556/3127/3383/602/23529/3118/3106/2214/3108/3665/3105/51279/3426/91543/3111/2207/64581/4615/84695/3134/23075/64332/3109/567/3120/10865/100507436/196/3553/259307/3136/713/3077/718/3493/9156/7040/5971/10673/28526/10459/54209/7128/712/714/29126/958/1075/3606/5873/5777/717/2213/177/5551/182/3133/2048/3569/7374/54440/10068/5321/51…
GOBP_B_CELL_MEDIATED_IMMUNITY	197	0.68567	1.87386	1e-10	2.23473e-08	1.85782e-08	5064	tags=38%, list=15%, signal=32%	3598/3122/972/3115/3123/710/3113/2302/715/7037/10312/3117/716/3119/3127/602/23529/3118/2214/3108/3665/51279/3426/3111/2207/4615/23075/3109/567/3120/713/718/3493/9156/7040/28526/10459/54209/712/714/958/5777/717/2213/3133/7374/202309/4179/8915/10538/2067/3494/6778/28638/5788/695/1191/9466/3501/3507/970/64170/1604/8741/9984/2209/3635/79915/7784/3566/3263/5580/733/10758/3538
GOBP_CYTOKINE_MEDIATED_SIGNALING_PATHWAY	475	0.581172	1.65491	1e-10	2.23473e-08	1.85782e-08	5415	tags=42%, list=16%, signal=36%	3598/5355/3576/3627/972/9636/1958/10410/6347/2152/4599/9180/8764/4504/4938/23529/7114/960/10581/114769/8651/4940/55504/3665/7852/6352/3556/4939/3659/2207/837/84818/4615/9111/834/7132/1893/3656/8638/83483/6672/3460/355/56928/857/6688/7357/3553/2920/83666/8717/2874/3661/2919/8877/5008/6773/29108/8519/8996/10673/5034/6373/3557/9253/330/8718/6772/284/3304/3561/3588/54209/7128/7188/10293/3606/81/84166…
GOBP_LEUKOCYTE_MEDIATED_IMMUNITY	435	0.592322	1.68166	1e-10	2.23473e-08	1.85782e-08	5090	tags=39%, list=15%, signal=33%	3598/3122/972/3115/3123/710/3113/6284/2302/715/7037/10312/684/3117/716/3119/3127/3383/602/3162/23529/3118/3106/2214/3108/3665/3105/51279/3426/5880/91543/3111/2207/64581/4615/10417/7305/3134/23075/3109/567/2242/3120/11314/6688/10865/10383/100507436/54210/196/3553/8673/4818/259307/3136/713/3077/718/3493/9156/7040/28526/1636/10459/54209/712/714/958/1075/3965/3606/3689/5873/84106/5777/4843/2268/717/2…
GOBP_LYMPHOCYTE_MEDIATED_IMMUNITY	342	0.619127	1.74401	1e-10	2.23473e-08	1.85782e-08	5064	tags=38%, list=15%, signal=33%	3598/3122/972/3115/3123/710/3113/2302/715/7037/10312/3117/716/3119/3127/3383/602/23529/3118/3106/2214/3108/3665/3105/51279/3426/91543/3111/2207/4615/3134/23075/3109/567/3120/10865/10383/100507436/196/3553/4818/259307/3136/713/3077/718/3493/9156/7040/28526/10459/54209/712/714/958/1075/3965/3606/5873/5777/717/2213/177/5551/182/3133/3569/7374/54440/11118/2013/80328/7133/79465/202309/4179/5052/8915/8…
GOBP_NEUROTRANSMITTER_TRANSPORT	205	-0.622099	-2.04141	1e-10	2.23473e-08	1.85782e-08	3458	tags=45%, list=10%, signal=41%	808/6540/134957/440279/54407/26258/9143/8541/23621/22987/6534/9900/127833/8864/477/112476/27445/9581/5799/783/140730/84961/27345/91683/28964/9066/55117/80331/22930/148/4208/6861/5217/2668/2932/55879/320/2055/1488/150/10675/8573/5582/8867/6622/23208/6844/143425/6511/140679/2824/9783/6853/63908/8224/22999/10815/815/11255/26059/8618/9899/6616/8447/5864/57030/6857/246213/9627/22871/9379/6854/6812/685…
GOBP_REGULATION_OF_MEMBRANE_POTENTIAL	414	-0.533459	-1.86713	1e-10	2.23473e-08	1.85782e-08	3007	tags=35%, list=9%, signal=32%	3736/8514/477/2899/3752/131096/3746/154/783/6262/2273/140730/27345/1742/6546/22930/596/2906/54413/148/25/2905/65018/4208/8912/66000/351/9722/5728/10142/2932/2776/55879/10962/3760/2557/2911/90134/23171/775/481/9127/6323/6334/781/124925/2729/79784/2903/8911/6622/123041/6330/288/3778/2915/5999/287/23373/2743/9783/3747/57369/22999/6326/2904/5590/3786/2258/81832/637/3781/348980/2558/57555/3799/56853/6…
GOBP_REGULATION_OF_POSTSYNAPTIC_MEMBRANE_POTENTIAL	129	-0.707485	-2.23013	1e-10	2.23473e-08	1.85782e-08	2401	tags=47%, list=7%, signal=44%	1742/22930/2906/54413/2905/4208/66000/351/5728/2932/2557/2911/9127/124925/2903/6622/2915/5999/2743/22999/2904/5590/81832/2558/57555/56853/5530/2561/22871/23542/2900/50944/5027/401190/112755/1141/9699/1128/2554/18/8001/2898/2892/1137/2560/2563/869/2902/6543/2565/2566/3751/2894/6547/23316/116443/2895/2890/9378/2556/2550
GOBP_REGULATION_OF_TRANS_SYNAPTIC_SIGNALING	420	-0.576106	-2.01708	1e-10	2.23473e-08	1.85782e-08	2414	tags=39%, list=7%, signal=37%	84961/27345/1742/6900/91683/28964/347730/9066/22930/2906/54413/148/25/2905/65018/3845/57282/1630/4208/5217/66000/29/774/351/9228/84687/59283/5728/10142/2932/7804/9148/320/2911/152330/8831/5924/8398/2534/150/23228/6146/9465/348/5594/10675/8573/5582/80863/2903/114781/3815/114/6622/23208/6844/5270/2915/5999/23373/9783/6853/27253/9162/9746/8224/25769/22999/2904/9693/5590/10815/51201/2752/81832/815/64…
GOBP_SYNAPSE_ORGANIZATION	410	-0.527302	-1.84917	1e-10	2.23473e-08	1.85782e-08	2783	tags=38%, list=8%, signal=35%	5800/80725/388336/27445/783/10243/54674/6792/55209/8128/1742/6900/10507/347730/54413/25/25791/4208/5217/22865/66000/4916/10152/56097/2668/785/351/4744/139065/9722/5728/1639/7248/7804/9762/9758/9148/5048/153090/8831/64218/323/79012/26115/4747/1488/2534/79953/348/1399/124925/147381/56133/22891/80863/6622/11141/288/91156/55619/1501/84631/2915/26167/2743/6853/27253/9746/2904/6620/2258/51201/8499/2605…
GOBP_T_CELL_ACTIVATION	498	0.574295	1.63731	1e-10	2.23473e-08	1.85782e-08	4839	tags=39%, list=15%, signal=34%	3485/301/3958/4192/3956/3122/972/3115/3123/1958/4478/6347/10457/3113/2302/7037/8764/10312/3117/3119/6556/3127/3383/602/3118/960/8651/3108/3105/6385/6352/80381/5880/91543/3659/2615/3111/11221/1021/2207/1051/977/64581/84695/10875/64332/3109/1948/80758/962/10945/567/57045/3120/8324/857/11314/6688/4004/836/100507436/3553/1880/4818/259307/3077/9308/54567/3280/5971/7412/29108/10673/2000/581/861/2281/29…
GOBP_VESICLE_MEDIATED_TRANSPORT_IN_SYNAPSE	195	-0.64308	-2.09691	1e-10	2.23473e-08	1.85782e-08	3458	tags=51%, list=10%, signal=46%	9342/10497/3208/488/6093/808/134957/440279/26258/22883/284697/274/8674/8541/23621/9900/127833/112476/27445/9581/783/9024/140730/9373/84961/91683/28964/9066/80331/22930/54413/148/6861/5217/5874/5728/50632/2932/320/1488/150/6517/273/79953/10675/8573/5582/114781/8867/6622/6844/84162/143425/140679/6453/9783/6853/11037/27253/63908/8224/22999/6620/10815/26059/57555/8618/1182/6616/8447/5864/5532/57030/9…
GOCC_CATION_CHANNEL_COMPLEX	211	-0.630901	-2.05931	1e-10	2.23473e-08	1.85782e-08	3458	tags=42%, list=10%, signal=38%	808/90550/6261/3306/3748/3736/8514/9312/1741/3739/2899/3752/55799/388336/3746/7222/783/6262/3788/27345/1742/2906/2905/777/375567/8912/10060/774/785/286097/59283/10142/3760/3761/775/1804/118427/27012/9254/6323/6334/781/402117/2903/285175/8911/6330/3778/3747/3780/6326/2904/3786/7881/348980/610/10368/3775/10367/729993/2900/57406/3756/773/27092/2898/2892/6833/56479/6327/57628/3785/2902/3751/729956/28…
GOCC_COLLAGEN_CONTAINING_EXTRACELLULAR_MATRIX	422	0.620986	1.76178	1e-10	2.23473e-08	1.85782e-08	3404	tags=39%, list=10%, signal=36%	7076/5919/301/5054/10631/3958/1292/4318/4192/2331/6275/1282/3956/1284/302/5327/30008/9518/165/633/1299/871/1290/1281/5118/710/90187/2152/1277/7045/1278/6280/27286/1289/5359/115908/1307/304/1291/4016/3912/2006/4256/51129/3383/285/6649/6279/50509/3691/6277/64856/1295/5265/84034/11117/7060/7057/308/255743/6281/3915/3371/4060/7042/954/5104/64175/4017/2335/977/10875/1992/341640/1893/8985/9510/5269/390…
GOCC_DISTAL_AXON	262	-0.604367	-2.0219	1e-10	2.23473e-08	1.85782e-08	3905	tags=47%, list=12%, signal=42%	1627/10497/5802/9810/8239/22848/7070/9513/8087/1006/57465/808/440279/60412/274/54536/23162/57657/22933/5621/3736/149371/5368/2899/112476/5800/2288/3746/118813/9024/3326/6792/6546/28964/347730/51199/90060/65078/25/57451/25791/65018/57282/22853/1630/351/84687/4756/4649/7248/5048/23064/5881/2026/1400/867/323/4747/322/80315/150/85458/5798/79784/5582/114787/5179/8867/6622/140679/3747/6620/10815/4852/2…
GOCC_ENDOPLASMIC_RETICULUM_LUMEN	302	0.632695	1.76659	1e-10	2.23473e-08	1.85782e-08	3930	tags=41%, list=12%, signal=37%	7076/1292/1282/3956/1284/6696/1299/871/1290/1281/710/1277/3488/5329/1278/11167/1289/169044/1307/493869/1291/5154/56975/3912/7425/50509/64856/57333/1295/5265/7057/3486/414/2519/3915/3371/60681/2882/8542/9601/64175/2335/80310/3487/1471/79642/79709/54587/8985/1522/567/80781/51148/813/1356/55214/718/10954/54507/51246/5034/5959/3490/56005/11098/1293/1298/4052/23753/3913/55741/340075/1075/11173/410/416…
GOCC_GLUTAMATERGIC_SYNAPSE	309	-0.623595	-2.11158	1e-10	2.23473e-08	1.85782e-08	3089	tags=46%, list=9%, signal=42%	8541/9900/3736/1741/2899/10160/112476/140735/5800/388336/27445/7781/11331/6792/493/84961/1742/2906/65078/54413/148/2905/3092/5217/29/4916/9228/139065/9722/10142/50632/2932/320/2911/8831/79012/1488/9127/150/6146/348/10675/147381/57460/2903/114/54477/11141/84249/84631/2915/23373/814/27253/9746/63908/8224/492/6326/6711/1949/5590/10815/81832/26059/8618/10368/114569/1821/145581/1182/23467/6616/9912/55…
GOCC_INTRINSIC_COMPONENT_OF_POSTSYNAPTIC_MEMBRANE	121	-0.69847	-2.19451	1e-10	2.23473e-08	1.85782e-08	3108	tags=55%, list=9%, signal=50%	3361/3736/3752/5800/388336/3746/1742/6900/6546/347730/2906/54413/148/1630/22865/4916/2557/9127/150/10675/2903/2915/27253/9746/1949/81832/2558/57555/10368/145581/1182/491/2561/22871/729993/2900/57406/64084/401190/2913/1141/57689/1008/1128/26045/27092/2066/3356/2563/6529/64101/53616/22986/2566/3751/114798/2894/729956/10369/53826/116443/347731/2895/2890/1272/2556/2550
GOCC_INTRINSIC_COMPONENT_OF_SYNAPTIC_MEMBRANE	156	-0.691162	-2.22653	1e-10	2.23473e-08	1.85782e-08	3269	tags=53%, list=10%, signal=48%	8828/5786/3361/3736/3752/112476/5800/388336/3746/10243/493/1742/6900/6546/347730/9066/2906/54413/148/1630/22865/4916/27255/3760/2557/9127/150/10675/2903/114/2915/27253/9746/492/6326/1949/81832/2558/57555/10368/145581/1182/491/2561/22871/729993/2900/57406/64084/401190/5789/2913/1141/57689/1008/1128/2823/6506/26045/27092/2066/3356/2563/6529/84628/64101/53616/22986/2566/3751/114798/2894/729956/10369…
GOCC_ION_CHANNEL_COMPLEX	283	-0.593374	-2.01011	1e-10	2.23473e-08	1.85782e-08	3458	tags=39%, list=10%, signal=35%	808/134957/90550/6261/1135/3306/3748/3736/8514/9312/1741/3739/2899/3752/53405/55799/388336/3746/7222/783/6262/3788/27345/1742/2906/2905/777/375567/8912/10060/774/785/286097/59283/10142/55879/3760/2557/3761/775/1804/118427/27012/9254/6323/6334/781/402117/2903/285175/8911/6330/3778/23507/2743/3747/3780/6326/2904/3786/7881/348980/2558/610/10368/3775/94015/2561/10367/144453/729993/2900/57406/1141/375…
GOCC_NEURON_TO_NEURON_SYNAPSE	336	-0.640595	-2.21859	1e-10	2.23473e-08	1.85782e-08	4032	tags=57%, list=12%, signal=51%	26012/482/200933/7779/1627/5142/5802/5064/4897/9101/4900/9513/8087/6714/22866/6801/5062/134957/10564/6175/22883/57554/51104/4355/9045/6207/23621/9495/5621/4905/3752/112476/57120/5800/80725/388336/27445/6136/7781/11331/10243/23413/1742/91683/6546/28964/6222/9201/9066/2906/6232/29102/54413/3188/2905/1630/6654/66000/118/9228/4744/84687/59283/23426/6132/10142/7248/8997/7804/9762/9148/2911/8831/23362/…
GOCC_POSTSYNAPTIC_MEMBRANE	267	-0.657078	-2.19534	1e-10	2.23473e-08	1.85782e-08	3269	tags=49%, list=10%, signal=45%	8828/1135/22883/51104/3748/3361/3736/2899/10160/3752/112476/5800/388336/3746/10243/1742/6900/6546/347730/2906/54413/148/57451/2905/3092/1630/22865/4916/59283/23426/10142/55879/2557/2911/3761/7402/775/9127/1132/150/57528/79953/1399/10675/80863/2903/11141/288/3778/2915/287/2743/3747/27253/9746/23345/2904/1949/8082/81832/2558/57555/10368/145581/1182/440073/55906/1740/491/2561/22871/22941/57692/84896…
GOCC_PRESYNAPSE	478	-0.610433	-2.15917	1e-10	2.23473e-08	1.85782e-08	3461	tags=46%, list=10%, signal=42%	57617/56947/10590/7976/84623/133308/6843/200933/23390/9342/10497/5142/5802/9810/22848/23673/9513/8087/1006/57465/10228/808/6540/134957/10858/25957/440279/26258/284697/274/8674/26747/3748/3064/9143/8541/57657/23621/22987/9900/127833/5621/3736/5368/10966/2899/112476/80725/3746/23312/27445/9522/7781/5799/783/11331/1183/10059/140730/493/84961/1742/91683/6546/28964/9066/80331/65078/140775/54413/148/11…
GOCC_SYNAPTIC_MEMBRANE	366	-0.649544	-2.24838	1e-10	2.23473e-08	1.85782e-08	3269	tags=48%, list=10%, signal=44%	8828/1135/5786/22883/51104/3748/3361/3736/2899/10160/3752/112476/5800/388336/3746/10243/140730/493/1742/6900/6546/347730/9066/2906/54413/148/57451/2905/3092/1630/22865/4916/84687/59283/23426/27255/10142/55879/3760/320/2557/2026/2911/3761/7402/775/9127/1132/150/57528/79953/1399/10675/8573/5582/80863/2903/114/8867/23208/11141/288/3778/2915/287/6453/2743/9783/3747/27253/9162/9746/23345/492/22999/632…
GOCC_TRANSPORTER_COMPLEX	382	-0.497899	-1.74401	1e-10	2.23473e-08	1.85782e-08	3458	tags=32%, list=10%, signal=29%	808/134957/90550/4719/23250/6261/1135/3306/3748/3736/8514/9312/7385/1741/3739/477/2899/3752/53405/55799/388336/3746/7222/783/6262/3788/486/27345/1742/57194/2906/2905/777/375567/8912/10060/5193/774/785/286097/59283/10142/55879/3760/2557/3761/775/1804/118427/481/27012/9254/6323/6334/781/402117/2903/285175/8911/6330/3778/23507/2743/3747/3780/7381/6326/2904/3786/7881/348980/2558/55754/610/10368/51761…
GOCC_VESICLE_LUMEN	322	0.632888	1.77893	1e-10	2.23473e-08	1.85782e-08	5355	tags=47%, list=16%, signal=39%	1116/7076/4057/5919/2171/5054/5806/7422/302/6282/4069/710/6280/3310/79792/5154/5836/6279/7114/5265/7057/2990/2519/7042/6036/8836/87/2335/2512/4282/1992/3074/10577/5478/1893/1522/3959/567/3671/10383/79980/10447/2717/23406/83706/10549/718/5552/2919/2896/9535/12/7040/3240/29108/5476/6590/1675/2799/240/5701/1509/29952/3614/1075/410/3101/5873/81/8635/5777/7450/2268/9588/5627/7043/2821/4860/2517/3728/2…
GOMF_CATION_CHANNEL_ACTIVITY	316	-0.532313	-1.80447	1e-10	2.23473e-08	1.85782e-08	3447	tags=33%, list=10%, signal=30%	90550/40/3768/6261/1135/3748/8416/57657/3736/8514/9312/3739/2899/3752/343450/55799/131096/3746/7222/783/6262/22821/3788/23413/27345/2906/2905/777/8912/10060/309/774/785/59283/3760/523/90134/3761/775/9127/27012/9254/6323/27112/6334/781/2903/285175/8911/123041/6330/3778/57156/3747/3780/25769/6326/2904/3786/7881/3781/348980/610/10368/56660/6616/3775/3709/2900/5027/41/1141/3756/773/2823/51555/27092/2…
GOMF_EXTRACELLULAR_MATRIX_STRUCTURAL_CONSTITUENT	169	0.732311	1.98593	1e-10	2.23473e-08	1.85782e-08	3530	tags=47%, list=11%, signal=42%	1116/10631/1292/2331/1282/1284/30008/165/633/1299/1290/1281/5118/90187/1277/7045/1278/27286/1289/115908/169044/1307/1291/3912/2006/4256/50509/64856/1295/84034/11117/7057/255743/3915/3371/4060/2335/10875/1893/3908/7059/4237/80781/3339/10516/25878/8406/2192/3490/3910/1293/1298/4052/4239/3913/3911/4147/7450/1634/8425/84467/2202/1294/375790/22795/7837/4053/1306/85301/81578/54829/1296/157869/340267/28…
GOMF_GATED_CHANNEL_ACTIVITY	338	-0.565903	-1.95258	1e-10	2.23473e-08	1.85782e-08	3436	tags=36%, list=10%, signal=32%	40/3768/6261/56923/1135/3748/57657/3736/63982/8514/9312/3739/2899/3752/343450/53405/55799/131096/3746/203859/783/6262/22821/1183/121601/3788/23413/27345/2906/2905/777/1185/8912/10060/309/774/785/59283/55879/3760/2557/90134/3761/775/9127/27012/9254/6323/27112/6334/781/2903/8911/6330/3778/2743/57156/3747/3780/6326/2904/3786/7881/3781/348980/2558/610/10368/56660/1182/6616/3775/94015/2561/3709/2900/5…
GOMF_METAL_ION_TRANSMEMBRANE_TRANSPORTER_ACTIVITY	427	-0.484688	-1.69015	1e-10	2.23473e-08	1.85782e-08	4057	tags=35%, list=12%, signal=31%	254428/133308/7779/10021/23390/9992/54207/57582/776/81894/57185/488/24145/115584/3773/6540/90550/40/3768/6261/54407/23516/3748/8416/57657/27032/6534/55334/3736/8514/9312/3739/477/2899/6549/3752/343450/55799/131096/4891/3746/540/7222/7781/783/6262/22821/84679/493/6575/3788/23413/27345/6546/55117/25800/6560/2906/2905/57282/777/8912/10060/309/774/785/59283/123606/57181/3760/90134/3761/775/481/201266…
GOMF_VOLTAGE_GATED_CATION_CHANNEL_ACTIVITY	142	-0.665189	-2.11337	1e-10	2.23473e-08	1.85782e-08	3962	tags=47%, list=12%, signal=42%	10021/9992/57582/776/3773/3768/6261/3748/57657/3736/8514/9312/3739/3752/343450/55799/131096/3746/783/3788/23413/2906/2905/777/8912/10060/774/785/59283/3760/90134/3761/775/27012/9254/781/2903/8911/3778/3747/3780/2904/3786/7881/3781/348980/610/10368/6616/3775/3756/773/27092/6833/56479/3785/2902/3777/3751/3782/3766/10369/3767/116443/30819/3765/3745
GOMF_VOLTAGE_GATED_CHANNEL_ACTIVITY	200	-0.602483	-1.97116	1e-10	2.23473e-08	1.85782e-08	3962	tags=42%, list=12%, signal=37%	10021/9992/54207/57582/776/3773/7417/3768/6261/3748/57657/3736/8514/9312/3739/3752/343450/53405/55799/131096/3746/783/1183/3788/23413/2906/2905/777/1185/8912/10060/774/785/59283/3760/90134/3761/775/27012/9254/6323/6334/781/2903/8911/6330/3778/3747/3780/6326/2904/3786/7881/3781/348980/610/10368/56660/1182/6616/3775/3756/773/27092/6833/56479/6327/3785/2902/3777/3751/3782/3766/10369/55800/3767/11644…
HP_ABNORMAL_AGGRESSIVE_IMPULSIVE_OR_VIOLENT_BEHAVIOR	351	-0.530896	-1.84303	1e-10	2.23473e-08	1.85782e-08	3869	tags=44%, list=12%, signal=39%	57582/4204/27161/1781/23126/20/473/3953/8239/7086/54664/2259/2036/283489/6134/83480/116931/8218/23096/25814/54880/29072/3064/51132/1213/5621/3736/339983/8514/477/7343/112476/23312/3340/540/79633/10522/26137/9024/10847/1183/6792/546/7874/27086/10743/57459/6942/3188/8924/6683/9968/55777/785/55904/58508/1106/7248/9758/57492/2186/8831/23291/8398/25836/23030/57520/6323/80816/8629/5594/8567/7681/8573/6…
HP_ATTENTION_DEFICIT_HYPERACTIVITY_DISORDER	355	-0.563581	-1.96124	1e-10	2.23473e-08	1.85782e-08	3875	tags=47%, list=12%, signal=42%	9459/57582/4204/27161/1781/473/8239/7086/51185/5116/7290/22909/22866/7461/57589/4683/7528/116931/23096/55790/2969/8120/29072/1135/51729/6872/23162/3064/284058/51132/200424/1213/7025/1392/5621/347344/1457/1741/1024/84138/50937/51741/9681/4659/10522/51317/10847/1183/84679/55209/7874/27086/10743/2906/6942/3188/1642/8924/3845/8912/9968/10020/774/55904/23097/26057/1106/7703/8036/2776/9969/7248/9758/52…
HP_BILATERAL_TONIC_CLONIC_SEIZURE	289	-0.560106	-1.90677	1e-10	2.23473e-08	1.85782e-08	3875	tags=47%, list=12%, signal=42%	9459/57582/4204/776/8239/3295/54664/2036/5649/283489/51362/55689/22866/57465/6134/83480/116931/8218/23096/80232/80055/29072/1135/4750/1213/1392/3736/149371/347344/1741/477/84138/112476/7701/26227/23312/9681/25828/10522/9024/1183/55275/10243/10059/84679/6792/6900/401474/5660/8912/9968/55777/84706/8869/785/5728/123606/1106/9758/8831/2055/50/6323/8629/6334/2182/8573/6925/2903/10765/389856/6844/26960…
HP_DIALEPTIC_SEIZURE	213	-0.601299	-1.96934	1e-10	2.23473e-08	1.85782e-08	3875	tags=52%, list=12%, signal=46%	9459/4204/23126/776/80224/8239/2036/5649/283489/22866/57465/6651/116931/7187/23096/80232/25814/80055/29072/93183/1213/3736/7840/347344/1741/343450/112476/26227/23312/9681/10522/9024/1183/10059/84679/6792/57459/8912/9968/55777/785/5728/1106/7248/9758/5048/8831/2055/6323/8629/6334/2182/8573/6925/2903/10765/389856/56776/26960/11141/3778/3097/9839/6326/2904/3786/57551/2258/815/348980/23229/57468/1029…
HP_DYSKINESIA	233	-0.577477	-1.91377	1e-10	2.23473e-08	1.85782e-08	3742	tags=44%, list=11%, signal=39%	51185/38/2259/2036/22909/283489/22866/10846/54832/116931/25814/10128/80055/23317/8120/23516/1213/3736/58494/6567/51741/112476/3176/23312/3340/10522/9024/6792/2906/65018/3845/55777/774/23097/523/8831/64218/79791/83696/9354/6224/6334/8573/26058/6925/285175/10765/9147/56776/8867/6622/5290/657/26960/3778/3097/25977/6326/2904/22906/57551/2258/815/348980/2558/10659/81603/9829/6857/23040/55870/26999/553…
HP_EPILEPTIC_ENCEPHALOPATHY	101	-0.741437	-2.27333	1e-10	2.23473e-08	1.85782e-08	2992	tags=57%, list=9%, signal=52%	4905/343450/51741/1183/10059/6792/10274/2906/60558/777/4208/774/55904/1106/5048/523/8831/9254/6323/6334/2903/8867/221692/25977/23258/6326/2904/10815/348980/23229/6709/3899/26999/5530/2561/6812/773/23732/6506/2554/56479/2560/2775/1641/6529/53616/3785/2902/2566/23236/23316/2257/2562/6328/4915/9378/9568/3745
HP_FOCAL_ONSET_SEIZURE	284	-0.548987	-1.8662	1e-10	2.23473e-08	1.85782e-08	4335	tags=49%, list=13%, signal=43%	4131/6558/23261/1523/64324/25930/84623/7430/7957/80153/55823/686/57582/23126/776/23154/51185/11154/2036/5649/283489/51362/55689/57465/6134/83480/116931/10564/7187/25814/80055/29072/1135/93627/284058/1213/1392/5297/3736/477/4771/112476/3176/26227/23312/3340/9681/10522/9024/1183/10059/6792/6900/401474/5660/55777/1106/7248/5048/8831/79791/83696/2055/9354/50/6323/6334/8573/11128/6925/2903/10765/9147/…
HP_GENERALIZED_ONSET_SEIZURE	327	-0.535045	-1.82654	1e-10	2.23473e-08	1.85782e-08	4076	tags=46%, list=12%, signal=41%	84623/7430/7957/80153/686/9459/4204/23154/80224/8239/51185/2036/5649/283489/55689/22866/57465/6134/6651/116931/23096/80232/25814/80055/29072/93183/284058/1213/3736/149371/7840/347344/1741/343450/112476/3176/22796/26227/23312/3340/9681/10522/9024/1183/55275/10243/10059/84679/6792/9373/56978/6900/950/57459/401474/5660/8912/9968/55777/785/5728/1106/9969/9758/5048/8831/79791/83696/2055/144165/9354/63…
HP_INTERICTAL_EEG_ABNORMALITY	289	-0.58855	-2.0036	1e-10	2.23473e-08	1.85782e-08	3606	tags=46%, list=11%, signal=41%	5649/22866/57465/6134/10564/8218/23096/440138/25814/10128/80055/8120/1135/93627/10844/284058/1213/1392/127833/5297/3736/149371/4905/477/343450/51741/112476/3176/26227/23312/3340/9681/1183/6792/9373/950/2906/401474/60558/777/8912/774/8869/785/23097/29968/1106/4649/5048/523/8831/79791/83696/2055/144165/9354/6323/8629/6334/8573/2903/55704/10765/9147/56776/8867/5290/26960/3778/221692/25977/6326/6711/…
HP_MOTOR_SEIZURE	330	-0.536663	-1.8333	1e-10	2.23473e-08	1.85782e-08	4305	tags=47%, list=13%, signal=42%	3098/6558/23261/1523/64324/129285/25930/56947/84623/7430/7957/80153/686/57582/4204/776/23154/51185/2639/2036/5649/283489/51362/57465/6134/116931/23096/25814/80055/29072/1135/93183/284058/1213/1392/5297/3736/149371/4905/1457/477/343450/112476/3176/22796/26227/23312/3340/9681/10522/9024/1183/55275/10059/6792/56978/401474/60558/5660/55777/785/23097/29968/5728/1106/9969/7248/5048/8831/79791/83696/205…
HP_MYOCLONUS	328	-0.561332	-1.92122	1e-10	2.23473e-08	1.85782e-08	3251	tags=43%, list=10%, signal=39%	8120/9562/6872/3748/84342/3064/55037/1213/5621/3736/63982/5238/84138/3752/4771/51741/112476/3746/23312/10749/25828/10522/8021/6309/472/9024/1183/55275/10243/6792/56978/6900/950/80331/2906/401474/60558/777/5660/8912/55777/774/8869/785/351/23097/29968/1106/523/8831/8398/2055/144165/55149/6323/348/8629/6334/8573/6925/5582/2903/55704/10765/8867/6622/5290/26960/1501/2731/2743/221692/3097/25977/1822/23…
HP_NON_MOTOR_SEIZURE	187	-0.624263	-2.00757	1e-10	2.23473e-08	1.85782e-08	3875	tags=55%, list=12%, signal=48%	9459/4204/80224/8239/2036/5649/283489/22866/6651/116931/23096/80232/80055/29072/93183/1213/5297/3736/7840/347344/1741/477/343450/112476/26227/23312/9681/10522/9024/1183/84679/6792/6900/57459/8912/9968/55777/785/5728/1106/9758/5048/8831/6323/8629/6334/2182/8573/6925/2903/10765/389856/26960/11141/3778/3097/9839/6326/2904/3786/57551/815/348980/57468/10297/81603/6595/7552/22858/3899/23040/55870/5530/…
HP_SHORT_ATTENTION_SPAN	448	-0.537529	-1.89006	1e-10	2.23473e-08	1.85782e-08	3875	tags=45%, list=12%, signal=40%	9459/57582/4204/27161/1781/473/23154/8239/7086/51185/5116/7290/22909/22866/7461/57589/54832/4683/7528/116931/23096/55790/80055/2969/8120/29072/1135/51729/6872/80208/23162/3064/284058/51132/200424/1213/7025/1392/5621/347344/339983/1457/1741/1024/84138/50937/51741/3176/3340/9681/4659/10522/51317/10847/1183/84679/55209/7874/27086/10743/57194/2906/6942/3188/1642/8924/65018/3845/5660/8912/9968/55777/1…
HP_STATUS_EPILEPTICUS	187	-0.62519	-2.01055	1e-10	2.23473e-08	1.85782e-08	3610	tags=51%, list=11%, signal=46%	2036/283489/22866/57465/6651/116931/7187/23221/25814/8120/84342/1213/477/51741/112476/10522/9024/10059/2906/777/5660/55777/774/8869/785/738/23097/1106/7248/523/1027/8831/6323/8629/6334/6925/2903/55704/10765/8867/5290/6844/26960/3778/3097/25977/6326/2904/22906/3786/57551/2258/815/348980/2558/57468/10659/6595/1030/22858/10000/23040/55870/26999/5530/2561/5830/6812/1778/112755/773/6506/2554/2892/5141…
HP_STEREOTYPY	244	-0.577114	-1.9209	1e-10	2.23473e-08	1.85782e-08	4332	tags=52%, list=13%, signal=45%	6660/10277/6558/1523/116442/85358/84623/196528/7430/80153/57582/4204/23126/473/23154/7086/51185/11154/54664/22827/10716/2036/283489/116931/23096/122553/80232/4858/80055/1135/1213/7025/1392/339983/8514/3176/3340/9681/10522/26137/9024/6792/27086/10743/54413/3188/8924/4208/8912/55777/23097/7248/8831/23291/79791/83696/26115/9354/57520/6323/80816/8629/8567/6925/2903/23013/10075/10765/9147/56776/6844/2…
GOMF_PASSIVE_TRANSMEMBRANE_TRANSPORTER_ACTIVITY	462	-0.474139	-1.67514	1.01945e-10	2.23473e-08	1.85782e-08	3447	tags=30%, list=10%, signal=27%	90550/40/3768/6261/10804/2705/56923/1135/3748/8416/57657/3736/63982/8514/9312/3739/2899/3752/343450/53405/55799/131096/3746/203859/7222/783/6262/57165/22821/1183/121601/3788/23413/27345/596/2906/2905/777/1185/8912/10060/309/774/785/59283/55879/3760/523/2557/90134/3761/775/9127/27012/9254/6323/27112/6334/781/2903/285175/8911/123041/6330/3778/23507/2743/57156/3747/57369/3780/25769/6326/2904/3786/78…
GOCC_PRESYNAPTIC_MEMBRANE	140	-0.664914	-2.1159	1.18638e-10	2.54757e-08	2.1179e-08	3007	tags=45%, list=9%, signal=41%	3736/2899/112476/3746/493/9066/148/3092/27255/3760/320/150/57528/8573/2903/114/23208/6453/9783/3747/27253/492/22999/6326/1949/2558/26059/57555/2572/6616/6857/9627/491/6812/23085/6855/2900/23025/401190/112755/5789/2913/1141/3756/9699/1008/1128/2823/6506/85445/84966/2898/2066/3356/6529/84628/53826/1272/5138/9378/3765/2550/9892
GOBP_RESPONSE_TO_VIRUS	377	0.595282	1.68052	1.38224e-10	2.90878e-08	2.41819e-08	4896	tags=36%, list=15%, signal=31%	3627/3315/283120/9636/10410/10561/2633/2537/4599/5359/684/8061/4938/602/10581/27350/4940/3665/81622/29800/7852/6352/6036/4939/91543/3659/1021/84282/4615/10417/9111/10875/10577/8638/51191/2635/3460/55509/79132/4343/100507436/3553/8673/3687/91607/83666/60489/3661/7097/10346/3669/6773/29108/8519/330/581/6772/6737/59/10542/3588/55210/7128/958/64135/6039/3965/200316/84166/10964/3429/2268/81576/5551/46…
GOBP_COGNITION	297	-0.531524	-1.81498	1.57033e-10	3.23981e-08	2.69338e-08	2510	tags=37%, list=8%, signal=35%	4987/55209/7432/1742/6900/10919/28964/23259/342371/54413/84152/25/3845/4208/100132074/351/84687/5728/7248/5048/5803/8831/151556/8398/2055/2534/25836/6517/3156/64478/348/5594/5582/80863/9369/2903/65009/114781/3815/114/4212/8867/23208/55084/2915/23373/2334/814/25769/6326/2904/5590/2258/81832/11255/2558/57468/2033/1524/1979/590/6616/5532/9993/1393/9379/55636/7991/2740/22941/23542/84896/84197/50944/4…
GOBP_POSITIVE_REGULATION_OF_CYTOKINE_PRODUCTION	468	0.573402	1.63066	2.60023e-10	5.25067e-08	4.36509e-08	4896	tags=38%, list=15%, signal=33%	1116/301/5054/6288/4192/3315/972/3115/283120/9636/1958/2152/965/3113/6284/79792/23601/8764/29923/6556/4938/602/3162/7057/4940/728/3665/3105/4060/80381/3556/4939/91543/3659/1535/2207/1051/84282/929/64581/4615/1649/10417/7305/4282/3134/834/7291/3148/567/23643/79132/10865/3553/3661/25865/7097/9308/718/8877/7040/5008/29108/6772/861/3304/10542/54209/83786/29126/958/64135/101/3965/338382/3606/914/7805/…
HP_HYPSARRHYTHMIA	181	-0.614415	-1.98594	2.64479e-10	5.25067e-08	4.36509e-08	3048	tags=41%, list=9%, signal=38%	1213/3736/149371/343450/51741/3176/26227/23312/3340/9681/6792/9373/2906/60558/777/774/23097/5048/523/8831/79791/83696/9354/6334/8573/55704/10765/9147/56776/8867/221692/25977/6326/6711/2904/22906/2258/348980/2558/6709/10659/10297/2571/81603/26999/5530/2561/23043/26040/7991/6812/84896/4763/773/23732/6506/2898/51412/6833/2560/6509/2775/1641/3785/6304/2566/547/23236/3767/23316/2257/6328/4915/9568/3745
GOBP_NEUROTRANSMITTER_SECRETION	143	-0.641113	-2.04068	3.83929e-10	7.48092e-08	6.2192e-08	3458	tags=50%, list=10%, signal=45%	808/134957/440279/26258/8541/23621/9900/127833/112476/27445/9581/5799/783/140730/84961/27345/91683/28964/9066/80331/22930/148/4208/6861/5217/2932/320/1488/150/10675/8573/5582/8867/6622/23208/6844/143425/140679/9783/6853/63908/8224/22999/10815/815/11255/26059/8618/6616/8447/5864/6857/9627/22871/9379/6854/6812/6855/5027/41/23025/4763/6860/112755/9699/6623/3356/10814/116443/5579/9378
GOBP_REGULATION_OF_NEUROTRANSMITTER_LEVELS	211	-0.581701	-1.89872	4.39862e-10	8.41496e-08	6.9957e-08	3548	tags=44%, list=11%, signal=39%	5153/808/6540/134957/223/440279/26258/23287/9143/8541/23621/9900/127833/8864/477/112476/3176/27445/9581/5799/783/140730/84961/27345/91683/28964/9066/80331/22930/148/4208/6861/5217/2668/2932/320/2055/1488/150/10675/8573/5582/8867/6622/23208/6844/143425/6511/140679/2824/9783/6853/63908/8224/22999/10815/815/11255/26059/8618/2571/590/2572/6616/8447/5864/6857/9627/22871/9379/6854/6812/6855/5027/41/230…
GOCC_GABA_ERGIC_SYNAPSE	69	-0.775138	-2.22054	6.44395e-10	1.21077e-07	1.00656e-07	3032	tags=62%, list=9%, signal=57%	9900/3752/5800/27445/11331/347730/54413/148/22865/2557/1488/150/10675/84631/140679/2743/27253/9746/492/2558/26059/57555/145581/440073/491/2561/57406/22997/8927/1008/388662/26045/2554/2066/2560/2563/6529/2566/3751/114798/23236/2556/2550
GOBP_DEFENSE_RESPONSE_TO_BACTERIUM	337	0.601255	1.69128	6.64611e-10	1.22685e-07	1.01993e-07	4521	tags=24%, list=14%, signal=21%	4057/5919/5054/4069/9636/5266/358/5320/6280/79792/8764/6556/4938/602/7425/6279/84034/11117/4940/728/3105/1969/6036/4939/1535/2207/1051/6464/4615/10417/7132/3148/100507436/54210/140823/56833/7097/3493/2896/54/3240/29108/6590/28526/10406/23166/283/54209/6039/115361/4843/2268/10616/3133/3569/6364/2150/284297/2634/57817/51316/84868/3575/129530/3494/28912/28638/3140/5473/948/9466/920/3501/3507/6338/51…
HP_ATONIC_SEIZURE	99	-0.71526	-2.17705	7.077e-10	1.28386e-07	1.06733e-07	3610	tags=59%, list=11%, signal=52%	2036/283489/116931/23096/93183/1213/3736/1457/26227/23312/10522/9024/6792/55777/5728/1106/5048/8831/144165/6323/8573/6925/2903/10765/5290/26960/3097/6326/2904/57551/815/348980/610/81603/10000/23040/55870/5530/6812/5602/1778/112755/773/23732/2554/56479/2563/2775/10771/6529/2902/2566/547/10369/28514/23316/2562/3745
GOBP_NEGATIVE_REGULATION_OF_IMMUNE_SYSTEM_PROCESS	414	0.577402	1.63533	8.43743e-10	1.50472e-07	1.25094e-07	5295	tags=39%, list=16%, signal=33%	4057/301/3598/3958/4192/7130/972/3123/9636/1281/6347/710/10457/2633/2302/28959/8764/684/55365/4938/3162/3106/11117/7057/8651/4940/3105/7042/6385/3659/2615/3111/11221/1021/1051/84695/9111/10875/7305/4282/3134/1843/57045/11314/79132/6688/836/100507436/196/259307/56833/2874/3077/134/2896/3204/7040/2876/6773/861/284/6737/54209/7128/714/29126/3965/80380/8530/84166/5682/5777/7805/2268/2213/146722/10385…
GOBP_SYNAPSE_ASSEMBLY	174	-0.602329	-1.9412	1.0366e-09	1.81784e-07	1.51125e-07	2509	tags=39%, list=8%, signal=36%	54674/55209/8128/10507/347730/54413/4208/22865/4916/351/139065/5728/64218/79953/1399/147381/56133/6622/11141/91156/84631/26167/27253/9746/2258/57555/56127/145581/92737/119/2561/22871/9379/22941/257194/64084/5789/1141/8927/10611/26050/2823/654429/26045/2554/2066/375323/26052/9231/84628/64101/869/6712/57633/4038/2566/114798/9806/1826/23316/6585/347731/2895/2562/4915/9378/2047
GOBP_HUMORAL_IMMUNE_RESPONSE	294	0.613605	1.7089	1.08054e-09	1.86385e-07	1.54949e-07	5064	tags=29%, list=15%, signal=25%	4057/5919/3576/3627/3123/4069/6347/710/5266/6280/2302/715/716/3119/6556/602/9547/3105/51279/3426/6036/10417/3151/54210/3553/2920/1880/140823/713/9308/718/3493/2919/9156/6590/1675/28526/10406/6373/3075/283/54209/4239/240/712/714/6039/5777/717/2213/3133/3569/4283/2821/2921/4179/60343/2597/3494/683/28912/28638/5788/11326/5473/6374/1191/3501/3507/5199/78989/1604/5699/629/10578/51441/5245/3574/6372/77…
HP_RECURRENT_BACTERIAL_INFECTIONS	172	0.682271	1.85418	1.12439e-09	1.9082e-07	1.58636e-07	6267	tags=55%, list=19%, signal=45%	9636/2302/10312/1482/7852/3426/3043/1535/2706/4615/51364/3460/92749/83706/718/54970/1675/3075/6772/3561/2622/958/1075/3937/55036/3689/1770/345895/5873/7374/4261/9056/653361/4688/27148/4860/51135/85478/7389/54919/10370/3559/54809/221421/89765/6674/92579/55851/7297/925/83538/6103/695/118429/4125/3587/7319/352909/8481/7454/3507/7535/6338/70/10892/246176/629/8625/974/2626/90417/5293/84522/8547/23765/…
GOBP_REGULATION_OF_SYNAPTIC_PLASTICITY	194	-0.574635	-1.87277	1.59549e-09	2.66473e-07	2.2153e-07	2401	tags=41%, list=7%, signal=38%	1742/6900/91683/347730/9066/22930/2906/25/2905/3845/57282/4208/351/5728/2932/9148/152330/8831/5924/348/5594/5582/80863/2903/3815/114/6622/6844/5270/2915/23373/9783/25769/22999/2904/9693/5590/51201/81832/815/26059/1524/1979/6616/5864/5532/9145/6812/23085/22941/6855/729993/57406/4763/6860/22849/9699/952/26045/5923/2898/4130/869/2902/22986/6543/10814/6547/729956/3766/6505/4137/2895/2890/4915/84502/3…
HP_TONIC_SEIZURE	96	-0.725402	-2.21193	1.62293e-09	2.6682e-07	2.21818e-07	3610	tags=65%, list=11%, signal=58%	2036/283489/6134/116931/1213/3736/4905/112476/22796/23312/10522/9024/1183/55275/6792/5660/55777/1106/5048/8831/6323/6334/8573/6925/2903/10765/5290/26960/221692/3097/6326/2904/3786/57551/815/2558/23229/610/81603/10000/23040/55870/5530/6812/5602/1778/773/2554/5813/56479/2775/10771/3785/2902/6304/2566/547/2891/10369/28514/23316/2562
GOMF_NEUROTRANSMITTER_RECEPTOR_ACTIVITY	111	-0.684095	-2.12755	1.70499e-09	2.75998e-07	2.29449e-07	3242	tags=39%, list=10%, signal=35%	1135/8416/3361/3274/2899/2906/2905/3358/3350/55879/2557/2911/1132/2903/2915/2743/2904/11255/2558/2561/2900/1141/1128/2554/8001/2898/2892/1137/3356/2560/2563/2902/2565/2566/2894/2891/116443/2895/2562/2890/2893/2556/2550
GOCC_EXOCYTIC_VESICLE	208	-0.571351	-1.86786	1.73221e-09	2.76156e-07	2.2958e-07	4099	tags=47%, list=12%, signal=42%	56947/84623/133308/6843/10497/5142/5802/51760/23673/10228/808/134957/440279/284697/274/8674/9143/23621/22987/9900/127833/10966/5870/5866/112476/23312/9522/7781/5799/1183/10059/1742/91683/83849/9066/80331/114088/84258/6861/351/8417/5874/143187/320/132204/5869/273/79953/5798/80863/2903/5179/6622/23208/6844/143425/140679/6853/11037/81615/9162/94121/8224/148281/7732/9899/114569/1182/2572/6616/5864/57…
HP_SELF_INJURIOUS_BEHAVIOR	184	-0.586002	-1.88474	1.87156e-09	2.93918e-07	2.44346e-07	3834	tags=50%, list=12%, signal=44%	23126/473/7086/2036/283489/6134/116931/8218/23096/54880/51132/1213/3736/339983/8514/23312/79633/10522/26137/9024/1183/6792/546/7874/27086/10743/57459/3188/8924/55777/55904/58508/7248/8831/23291/25836/57520/80816/5594/8567/7681/8573/6925/100033413/23013/285175/10765/6844/26960/6601/54551/3097/6638/4784/1387/6326/2904/5590/57551/815/2033/81603/6857/23040/55870/5530/51322/6812/1778/388662/8936/3800/…
GOBP_DEFENSE_RESPONSE_TO_SYMBIONT	279	0.611074	1.69824	2.00076e-09	3.09588e-07	2.57373e-07	4566	tags=35%, list=14%, signal=31%	3627/9636/10410/2633/2537/4599/5359/684/4938/10581/27350/4940/3665/81622/29800/6036/4939/91543/3659/84282/4615/10417/10875/8638/51191/2635/3460/79132/4343/100507436/3553/8673/3687/91607/83666/60489/3661/7097/10346/3669/6773/29108/8519/330/6772/6737/3588/55210/7128/958/64135/6039/200316/84166/10964/3429/5551/4600/151636/6502/3569/6895/4283/85363/9020/10379/2150/80149/8692/51251/4277/79594/9582/140…
HP_INTELLECTUAL_DISABILITY_MODERATE	247	-0.544429	-1.81064	2.19875e-09	3.35293e-07	2.78743e-07	4295	tags=48%, list=13%, signal=42%	6558/1523/64324/5631/116442/85358/55280/5495/84623/196528/7430/80153/29123/9459/4204/23154/10283/8239/51185/22827/2036/283489/22866/57465/7528/116931/23096/80055/29072/6872/284058/1213/347344/1741/5238/57545/5075/6567/3176/23312/3340/9581/79633/10522/9024/10847/1183/84679/27086/9968/55777/9758/57492/10735/64131/8831/79791/83696/9354/6323/80816/2182/8573/11128/6925/2263/51621/2903/10765/389856/914…
HP_GENERALIZED_TONIC_SEIZURE	80	-0.73987	-2.18926	2.66114e-09	4.00008e-07	3.32543e-07	3610	tags=65%, list=11%, signal=58%	2036/283489/6134/116931/1213/3736/112476/22796/23312/10522/9024/6792/55777/1106/5048/8831/6323/6334/8573/6925/2903/10765/26960/3097/6326/2904/3786/57551/815/23229/610/81603/23040/55870/5530/6812/5602/1778/773/2554/56479/2775/10771/3785/2902/6304/2566/547/10369/28514/23316/2562
HP_EPILEPTIC_SPASM	189	-0.580882	-1.88447	2.8063e-09	4.15886e-07	3.45743e-07	4305	tags=50%, list=13%, signal=44%	3098/6558/1523/25930/56947/84623/7430/80153/686/4204/23154/51185/2639/2036/283489/51362/116931/80055/1213/5297/3736/4905/3176/26227/23312/3340/9681/10522/9024/1183/55275/6792/60558/55777/23097/29968/7248/5048/8831/79791/83696/9354/23030/6323/6334/5594/8573/6925/2903/253959/10765/9147/56776/5290/26960/221692/3097/6326/6711/2904/57551/815/6709/10297/2571/81603/6595/10000/23040/55870/5530/23043/2604…
GOBP_LEUKOCYTE_CELL_CELL_ADHESION	374	0.583454	1.64667	2.98382e-09	4.36052e-07	3.62508e-07	4836	tags=41%, list=15%, signal=36%	3485/301/3958/4192/3956/3122/972/3115/3123/4478/6347/10457/3113/6280/2302/7037/8764/3117/3119/3127/3383/3678/6279/3118/960/8651/3108/3105/6385/6352/80381/5880/3659/2615/3111/11221/1051/9435/84695/10875/64332/3109/1948/567/57045/3120/857/51148/11314/836/3553/259307/83706/50848/3077/9308/3280/7412/29108/10673/861/240/29126/101/3965/80380/1947/3606/3689/5777/7805/445/2213/177/10385/3676/3133/3569/54…
HP_ABSENT_SPEECH	316	-0.499558	-1.69343	3.74706e-09	5.40091e-07	4.48999e-07	3863	tags=39%, list=12%, signal=35%	4204/23126/124454/473/7086/26005/51/283489/22866/6134/83480/7528/64919/23221/23096/440138/80232/80055/8120/10730/84342/3064/11160/7025/8514/1457/1496/50937/7343/10522/10847/1183/10059/7874/57688/57194/2906/3188/777/84706/774/8869/55691/9758/523/57492/2911/10735/8831/6323/5832/80816/8573/6925/253959/23013/10075/285175/55704/389856/84162/54805/6601/54551/3097/6638/9839/4784/23258/652/1387/6711/2904…
GOMF_LIGAND_GATED_ION_CHANNEL_ACTIVITY	145	-0.622398	-1.99258	3.87634e-09	5.51173e-07	4.58213e-07	2619	tags=36%, list=8%, signal=33%	6262/22821/2906/2905/10060/309/55879/3760/2557/90134/3761/9127/2903/2743/3780/2904/3781/348980/2558/610/3775/2561/3709/2900/5027/41/1141/51555/2554/8001/2898/2892/1137/6833/2560/2563/2902/2565/2566/2894/2891/3782/3766/3767/116443/55515/2895/2562/2890/2893/2556/3765
GOBP_POTASSIUM_ION_TRANSPORT	242	-0.541198	-1.798	4.00471e-09	5.61835e-07	4.67076e-07	4017	tags=40%, list=12%, signal=35%	482/10021/9992/54207/57582/776/51185/7531/144245/3773/3768/11060/274/3748/57657/5621/3736/4905/8514/9312/3739/477/6549/3752/343450/131096/3746/2273/84679/7432/3788/486/27345/6560/65267/10060/54800/9722/10142/7248/3760/11261/90134/3761/1027/1804/481/27012/150/285195/6844/123041/288/3778/5999/287/1908/3747/3780/25769/65268/3786/7881/81832/3781/348980/6000/57468/3799/610/56660/9990/6616/10479/3775/6…
GOCC_POSTSYNAPTIC_SPECIALIZATION_MEMBRANE	114	-0.66435	-2.05782	4.75062e-09	6.57711e-07	5.46782e-07	2896	tags=56%, list=9%, signal=51%	51104/3361/3752/112476/5800/388336/10243/1742/347730/2906/54413/2905/1630/22865/59283/10142/2557/2911/775/9127/150/79953/80863/2903/2915/9746/2904/1949/81832/2558/57555/10368/145581/1740/491/2561/22871/729993/8787/64084/401190/1141/3756/57689/1008/1128/26045/27092/2066/64101/53616/22986/2566/3751/114798/2894/729956/2891/10369/116443/347731/2895/2890/2556
GOBP_BIOLOGICAL_PROCESS_INVOLVED_IN_SYMBIOTIC_INTERACTION	282	0.607464	1.68882	5.05235e-09	6.904e-07	5.73958e-07	4962	tags=37%, list=15%, signal=31%	4057/5806/3576/3956/972/3123/10410/5359/7037/23601/8764/3383/3678/10581/2519/1969/7852/6352/3725/8542/858/2335/4615/6510/1948/5478/3065/857/3673/54210/983/8673/140823/50848/6614/10346/2876/8519/5034/10572/6737/3304/3965/290/3429/7293/4261/51176/9830/85363/2150/80149/27243/1514/4061/1508/3693/4179/8692/8819/79581/5479/2597/10475/7919/79228/5817/8829/1234/3688/6355/10189/6993/942/117854/3690/2621/6…
GOBP_LEARNING	141	-0.62379	-1.97902	8.13277e-09	1.09709e-06	9.12055e-07	2510	tags=43%, list=8%, signal=40%	4987/1742/6900/28964/23259/342371/54413/84152/25/3845/351/84687/7248/8831/2055/2534/3156/64478/9369/2903/65009/3815/4212/8867/23208/2915/25769/2258/81832/2558/57468/590/6616/5532/9379/22941/23542/84896/50944/41/4763/1996/1141/6833/6529/4130/2902/22986/6543/6869/10396/6547/23236/10882/6505/26047/4915/9378/84502/57338/7143
HP_GENERALIZED_ONSET_MOTOR_SEIZURE	183	-0.576431	-1.85743	9.04439e-09	1.20462e-06	1.00145e-06	3048	tags=44%, list=9%, signal=40%	1213/3736/149371/343450/112476/22796/26227/23312/10522/9024/55275/10059/6792/56978/401474/5660/55777/785/5728/1106/9969/5048/8831/83696/2055/144165/6323/8629/6334/8573/6925/2903/10765/26960/3097/6326/2904/3786/10815/57551/815/348980/2558/23229/57468/610/10297/2571/81603/10479/22858/23040/55870/5530/6812/5602/1778/112755/773/2554/5813/6833/56479/2563/2775/10771/6529/3785/2902/7915/6304/2566/547/10…
HP_FOCAL_IMPAIRED_AWARENESS_SEIZURE	106	-0.683169	-2.09475	9.84867e-09	1.29535e-06	1.07687e-06	4284	tags=60%, list=13%, signal=53%	1523/64324/84623/7957/55823/23126/776/2036/5649/283489/57465/116931/7187/25814/29072/1213/112476/9681/10522/9024/1183/10059/55777/7248/5048/8831/2055/6323/6334/6925/2903/10765/56776/26960/3097/6326/2904/3786/57551/2258/815/348980/23229/10297/23040/55870/5530/6812/1778/112755/23732/2554/56479/2563/10771/3785/2902/2566/547/10369/28514/5138/3745/4983
HP_HYPOPLASIA_OF_THE_CORPUS_CALLOSUM	470	-0.446369	-1.57746	1.11407e-08	1.44719e-06	1.2031e-06	4463	tags=44%, list=13%, signal=39%	23067/23499/91801/51360/6873/57531/4131/57511/55703/3098/6558/8295/1523/129285/5631/25930/200205/84623/55005/7430/80153/55823/25942/374354/29123/57582/1781/23126/124454/473/23154/8239/3295/51663/23299/51185/11154/54664/22827/26005/7531/4337/5116/124997/2036/5649/283489/1267/83480/7528/6651/116931/10564/23221/122553/80232/4858/80055/54880/8120/93627/9562/6872/80208/84265/10844/23162/11160/284058/1…
GOBP_ENTRY_INTO_HOST	150	0.673909	1.81176	1.37589e-08	1.7655e-06	1.46773e-06	4962	tags=47%, list=15%, signal=40%	5806/3576/3956/972/3123/10410/5359/7037/23601/8764/3383/3678/10581/2519/1969/7852/858/6510/1948/857/3673/983/8673/50848/6614/10346/8519/5034/10572/6737/3304/3965/290/7293/4261/9830/85363/1514/4061/1508/3693/4179/8692/79581/10475/5817/8829/1234/3688/6993/942/117854/3690/2621/6520/6609/3303/920/3949/1604/286827/9076/5245/2934/682/222256/440400/8547/27074/1956
GOCC_NEURON_PROJECTION_TERMINUS	126	-0.636798	-2.00225	1.41376e-08	1.79224e-06	1.48996e-06	3877	tags=45%, list=12%, signal=40%	10497/9810/22848/1006/57465/440279/284697/274/57657/5621/3736/5368/2899/112476/3746/1742/6546/28964/57282/143187/150/85458/5798/5582/5179/8867/6622/6844/140679/3747/6620/10815/4852/2752/2571/1182/5864/6857/246213/29993/1393/6855/23025/8927/1128/6506/6623/2898/2902/6543/10814/6547/23769/6505/5579/4915/4983
GOBP_POSITIVE_REGULATION_OF_CELL_CELL_ADHESION	285	0.603011	1.67595	1.78497e-08	2.23589e-06	1.85878e-06	4836	tags=43%, list=15%, signal=37%	3485/10630/301/4192/3956/3122/972/3115/3123/6347/3113/5329/7037/8764/3117/3119/3127/3118/960/84034/8651/3108/3105/6352/80381/3111/11221/9435/64332/3109/1948/567/3120/857/3553/259307/50848/9308/3280/7412/29108/10673/861/240/8728/29126/84466/101/3965/80380/1947/3606/3689/5777/177/10385/3676/10272/3133/3569/4838/54440/51176/84807/2737/4860/3654/9780/199/4179/8915/10370/572/864/3559/84868/3037/6484/4…
GOCC_PERIKARYON	148	-0.609059	-1.9585	1.83323e-08	2.26933e-06	1.88658e-06	3166	tags=43%, list=9%, signal=39%	3748/3361/22933/3736/9312/2899/116/57165/7432/65078/57282/54800/351/23426/9148/2026/1400/146760/775/349667/5798/26058/5179/23208/1501/3747/460/57609/10815/4852/7732/2752/10439/57468/1821/3775/1740/246213/1393/5126/3798/401190/1996/3756/57699/23001/22902/5274/23109/8001/2898/4878/8851/6543/10814/23245/3751/6547/4692/6505/26047/3745/1410/55273
HP_THIN_VERMILION_BORDER	380	-0.46465	-1.62771	2.12535e-08	2.60034e-06	2.16177e-06	4174	tags=40%, list=13%, signal=35%	116442/23241/25930/79648/196528/79718/5831/25942/10084/29123/9459/4204/27161/23126/8239/22827/80267/22866/57465/6134/6651/116931/64919/23221/23096/23592/6872/10844/23162/3064/51132/1213/347344/1457/1741/7227/2074/51594/55770/5591/6309/10847/1183/84679/55209/546/10743/57459/22930/1911/6942/1642/8924/1185/90161/9968/55777/10020/55904/738/4853/26057/1106/7703/23414/8036/9969/10664/9758/57492/10735/2…
HP_INTELLECTUAL_DISABILITY_SEVERE	415	-0.457701	-1.59971	2.20668e-08	2.66882e-06	2.2187e-06	4106	tags=38%, list=12%, signal=34%	79648/84623/196528/7430/80153/10084/9342/9459/4204/1781/23126/776/23154/8239/51185/11154/10716/26005/38/51/124997/2036/283489/51362/22866/6134/54808/83480/7528/6651/116931/10564/4719/5191/23096/122553/80055/29072/3064/11160/284058/79944/1213/347344/1496/1741/6567/7343/3176/3340/7253/79633/10522/9024/1183/84679/546/10274/27086/57459/22930/51199/1911/4208/9968/55777/5728/55691/9758/5048/5881/84295/…
GOBP_PRODUCTION_OF_MOLECULAR_MEDIATOR_OF_IMMUNE_RESPONSE	302	0.595449	1.66259	2.27549e-08	2.72076e-06	2.26188e-06	6179	tags=36%, list=19%, signal=29%	3598/3122/972/3115/3123/3113/7037/8764/684/3117/3119/3127/3162/23529/3118/3108/3105/7042/91543/3111/64581/10417/4282/3134/23075/3109/567/3120/10865/54210/3553/3077/9156/7040/284/10459/958/3606/5379/7805/2213/3133/2048/3569/7374/7293/7043/54440/2821/2150/7133/202309/5383/8915/54795/10538/7855/2067/6778/942/117854/89886/28912/29802/28797/3718/5788/695/948/7474/3554/9466/8013/9341/10892/1604/8741/99…
GOMF_EXTRACELLULAR_LIGAND_GATED_ION_CHANNEL_ACTIVITY	73	-0.736857	-2.13387	2.64945e-08	3.1037e-06	2.58024e-06	2299	tags=42%, list=7%, signal=40%	2906/2905/55879/2557/9127/2903/2743/2904/2558/2561/2900/5027/1141/2554/8001/2898/2892/1137/2560/2563/2902/2565/2566/2894/2891/116443/2895/2562/2890/2893/2556
HP_INTELLECTUAL_DISABILITY_MILD	399	-0.460556	-1.60528	2.67395e-08	3.1037e-06	2.58024e-06	4319	tags=43%, list=13%, signal=38%	220296/55703/6558/23261/1523/64324/5631/25930/84623/7430/5831/9702/767/80153/25942/10084/57582/4204/27161/23126/20/23154/7086/51663/488/51185/38/2259/7290/2036/283489/57465/54808/7528/116931/6261/80055/54880/29072/1135/23592/274/80208/3748/4041/23162/3064/284058/51132/5456/1213/1392/4591/6567/2074/55213/112476/29899/3176/3340/10749/9681/79633/10522/9024/375056/10847/1183/10531/6792/119559/27086/1…
GOBP_CHROMOSOME_SEGREGATION	327	0.583159	1.64049	2.68425e-08	3.1037e-06	2.58024e-06	4198	tags=36%, list=13%, signal=32%	84722/991/9232/11065/5359/891/55143/10460/9212/11004/81610/24137/5347/147841/9787/55355/64151/51203/7153/9493/10403/9055/64105/10783/1843/83540/9319/220134/10615/3833/990/23397/10051/11339/4751/699/55165/116028/79980/4085/113130/8260/7283/2669/221150/701/1894/387103/64946/10459/55839/197342/9700/10636/157313/81930/1063/7272/2177/10609/81620/79998/11130/29127/146956/55055/9735/54820/91272/29893/64…
GOCC_INTRINSIC_COMPONENT_OF_POSTSYNAPTIC_SPECIALIZATION_MEMBRANE	78	-0.720653	-2.12084	3.08179e-08	3.52463e-06	2.93017e-06	2896	tags=60%, list=9%, signal=55%	3752/5800/388336/1742/347730/2906/54413/1630/22865/2557/9127/150/2903/9746/1949/81832/2558/57555/10368/145581/491/2561/22871/729993/64084/401190/1141/57689/1008/1128/26045/27092/2066/64101/53616/22986/2566/3751/114798/2894/729956/10369/116443/347731/2895/2890/2556
HP_ENCEPHALOPATHY	256	-0.50772	-1.69555	3.44806e-08	3.90112e-06	3.24316e-06	3678	tags=38%, list=11%, signal=34%	57582/4204/80224/51/2639/22866/57465/5096/4719/6261/8120/93627/84342/1213/5621/7840/4905/343450/51594/51741/1183/10059/90624/6792/10274/5903/10507/2906/60558/777/4208/5660/84706/774/55904/23097/1106/5654/5048/523/8831/9254/6323/6334/5095/6925/2903/285175/55704/8867/2731/221692/25977/23258/6326/2904/22906/10815/2258/2752/348980/2558/23229/6709/10659/1355/3899/26999/5530/2561/6812/5602/84896/773/23…
HP_UNSTEADY_GAIT	157	-0.588733	-1.89126	3.77287e-08	4.2232e-06	3.51092e-06	3576	tags=46%, list=11%, signal=41%	22866/10846/64919/2705/25814/8120/23162/3064/1213/5621/113612/339983/4771/2074/51741/5521/10749/7222/10522/1183/10531/121512/57688/255928/2906/65055/8924/1630/774/26278/23097/1106/523/8139/10735/8831/8398/2055/4747/6323/6334/10765/8867/22983/25977/1107/492/1387/22906/2258/348980/2558/2033/10659/26999/5530/2561/6812/773/6506/55187/51412/56479/6529/2566/547/2257/4137/6328/4915/478/3745
GOBP_POSITIVE_REGULATION_OF_LEUKOCYTE_CELL_CELL_ADHESION	241	0.616458	1.69777	4.02314e-08	4.45595e-06	3.70441e-06	4836	tags=45%, list=15%, signal=39%	3485/301/4192/3956/3122/972/3115/3123/6347/3113/7037/8764/3117/3119/3127/3118/960/8651/3108/3105/6352/80381/3111/11221/9435/64332/3109/1948/567/3120/857/3553/259307/9308/3280/7412/29108/10673/861/240/29126/101/3965/80380/1947/3606/3689/5777/177/10385/3676/3133/3569/54440/51176/84807/2737/4860/3654/199/4179/8915/572/864/3559/84868/3037/6484/4067/916/1803/11151/3575/10288/3552/942/3481/8772/51043/2…
GOBP_POSITIVE_REGULATION_OF_CELL_ACTIVATION	407	0.562126	1.59165	4.11062e-08	4.50541e-06	3.74553e-06	6183	tags=44%, list=19%, signal=36%	3485/301/4192/3956/3122/972/3115/3123/6347/3113/4323/7037/8764/3117/3119/3127/23529/3118/10451/2214/7057/8651/3108/3105/6352/80381/3111/11221/64581/4615/7305/4282/3134/64332/3109/1948/567/3120/857/3553/8673/1880/1026/259307/9308/3493/7040/3280/7412/29108/10673/28526/861/10459/59/54209/29126/958/1075/101/3965/80380/1947/3606/3689/914/5777/6195/2268/177/5341/10385/3133/2048/3569/7293/54440/5321/515…
HP_EEG_WITH_MULTIFOCAL_SLOW_ACTIVITY	44	-0.820566	-2.21126	4.22713e-08	4.58535e-06	3.81199e-06	3251	tags=68%, list=10%, signal=62%	22866/8120/1213/51741/2906/774/23097/523/8831/6334/2903/8867/25977/22906/2258/348980/2558/10659/26999/5530/2561/6812/773/6506/51412/2566/2257/6328/4915/3745
GOBP_BIOLOGICAL_PROCESS_INVOLVED_IN_INTERACTION_WITH_HOST	188	0.643637	1.75687	4.56073e-08	4.89673e-06	4.07085e-06	4962	tags=41%, list=15%, signal=36%	5806/3576/3956/972/3123/10410/5359/7037/23601/8764/3383/3678/10581/2519/1969/7852/858/6510/1948/5478/857/3673/983/8673/50848/6614/10346/8519/5034/10572/6737/3304/3965/290/7293/4261/9830/85363/27243/1514/4061/1508/3693/4179/8692/79581/10475/7919/79228/5817/8829/1234/3688/10189/6993/942/117854/3690/2621/6520/6609/3303/920/3949/1604/286827/598/9076/9984/5245/2934/682/222256/440400/8547/27074/84321/1…
GOCC_SYNAPTIC_VESICLE_MEMBRANE	100	-0.677165	-2.0695	5.52878e-08	5.87615e-06	4.88508e-06	4054	tags=57%, list=12%, signal=50%	133308/6843/10497/5802/23673/10228/808/440279/274/9143/22987/9900/127833/112476/23312/9522/7781/5799/10059/91683/9066/80331/6861/5874/132204/5869/273/79953/80863/6622/6844/143425/140679/6853/81615/9162/8224/148281/9899/114569/2572/5864/57030/6857/246213/9145/192683/6854/6855/23025/6860/8927/388662/115827/6833/55530/2890
GOBP_SIGNAL_RELEASE	443	-0.438057	-1.54396	5.88832e-08	6.13566e-06	5.10082e-06	4150	tags=38%, list=12%, signal=33%	51092/2661/25930/57617/133308/91608/57818/7779/9501/9342/10497/27230/152/2922/51760/5208/488/9572/2692/6717/19/2822/3667/808/134957/90550/440279/114899/26258/4041/8541/23621/5950/1392/9900/127833/8864/6567/10257/112476/5007/100381270/5991/116/27445/9581/5799/783/25924/130399/9024/140730/7432/84961/27345/91683/28964/83849/9066/80331/22930/55088/148/84258/65018/4208/6861/5217/3358/2668/3350/6755/39…
GOBP_LEUKOCYTE_PROLIFERATION	327	0.578102	1.62626	5.88958e-08	6.13566e-06	5.10082e-06	4829	tags=39%, list=14%, signal=34%	3485/301/3958/972/3115/3123/4478/10457/3113/2302/7037/8764/10312/684/6556/23529/10451/2214/3105/6385/6352/80381/5880/3659/2615/1051/977/4615/7305/4282/3109/57045/11314/4004/836/196/3553/1880/1026/259307/3280/7412/29108/10673/2000/581/1636/2281/54209/7128/29126/958/3965/80380/1947/3606/5777/2213/177/10385/3133/2048/3569/7293/54440/2064/2697/51176/4860/2150/7133/199/202309/1503/4179/3559/84868/4067…
GOBP_ANTIGEN_PROCESSING_AND_PRESENTATION_OF_PEPTIDE_ANTIGEN	59	0.784993	1.8946	6.75677e-08	6.96145e-06	5.78734e-06	3508	tags=63%, list=11%, signal=56%	3122/972/3115/3123/3113/3117/3119/6556/3127/3118/3106/3107/3108/3105/3111/2207/3134/3109/567/1520/3120/6890/3136/3077/29108/1636/54209/1509/2213/3133/1514/2923/811/50856/10437/3140/6892
GOBP_SYNAPTIC_VESICLE_RECYCLING	73	-0.724873	-2.09916	6.81457e-08	6.96145e-06	5.78734e-06	3206	tags=49%, list=10%, signal=45%	808/284697/274/8674/127833/9373/9066/54413/6861/5874/6517/273/114781/8867/6622/6844/84162/6453/11037/6620/57555/5864/5532/57030/9829/6857/29993/22871/6855/112755/6457/6623/26052/4983/9892/6456
GOBP_REGULATION_OF_VIRAL_PROCESS	153	0.652773	1.75793	7.82568e-08	7.91748e-06	6.58213e-06	2968	tags=33%, list=9%, signal=30%	4057/5806/3576/3956/972/3123/9636/10410/4599/5359/684/7538/4938/10581/27350/4940/7852/6352/4939/91543/84875/7153/63901/5478/8638/3838/60489/10346/3669/6590/8519/5034/6772/6737/64135/3965/200316/10465/29969/6895/4261/9830/85363/4061/9582/140564/10475/10155/6993/117854
HP_ABNORMAL_FEAR_ANXIETY_RELATED_BEHAVIOR	380	-0.455065	-1.59413	8.1536e-08	8.17068e-06	6.79262e-06	3968	tags=38%, list=12%, signal=34%	2760/10046/10084/57582/4204/27161/9101/54664/7290/22909/7461/10846/54832/7528/116931/9049/64919/23096/2969/29072/1135/6872/2034/23162/3064/4750/284058/51132/200424/1392/5621/84138/8822/50937/5521/6391/10133/112476/9681/10522/26137/51317/10847/1183/6792/55209/27086/10743/6942/3188/1642/65018/3845/8912/3178/55904/4744/5444/1639/9969/7248/9217/10735/2186/23291/64218/26115/2908/25836/6224/23030/6323/…
GOMF_POTASSIUM_ION_TRANSMEMBRANE_TRANSPORTER_ACTIVITY	154	-0.592822	-1.92207	8.29731e-08	8.23625e-06	6.84713e-06	3166	tags=37%, list=9%, signal=34%	3748/57657/3736/8514/9312/3739/477/2899/6549/3752/343450/131096/3746/84679/3788/27345/6560/10060/3760/90134/3761/481/27012/285195/123041/3778/3747/3780/25769/3786/7881/3781/348980/57468/610/56660/9990/6616/10479/3775/2900/3756/2898/57419/6833/56479/3785/3777/3751/3782/3766/3767/30818/30819/478/3765/3745
GOBP_REGULATION_OF_T_CELL_ACTIVATION	334	0.574525	1.61542	8.66095e-08	8.51687e-06	7.08042e-06	4836	tags=40%, list=15%, signal=35%	3485/301/3958/4192/3956/3122/972/3115/3123/6347/10457/3113/2302/7037/8764/3117/3119/3127/3118/8651/3108/3105/6385/6352/80381/5880/3659/2615/3111/11221/1051/84695/10875/64332/3109/1948/567/57045/3120/857/11314/4004/836/3553/259307/3077/9308/3280/7412/29108/10673/861/29126/101/2177/3965/80380/1947/3606/914/2175/5777/7805/2213/177/10385/3133/3569/54440/2064/51176/84807/2737/4860/80149/7133/199/27166…
GOBP_IMMUNOGLOBULIN_PRODUCTION	208	0.621812	1.70553	8.82321e-08	8.59609e-06	7.14628e-06	6437	tags=34%, list=19%, signal=27%	3598/3122/3115/3123/3113/7037/3117/3119/3127/23529/3118/3108/3111/23075/3109/567/3120/9156/7040/10459/958/5379/2213/3133/2048/3569/7374/7293/54440/2821/202309/5383/10538/2067/6778/942/28912/29802/28797/5788/695/9466/9341/8741/9984/10721/5245/28793/79915/7186/28816/3566/3263/10758/28775/4189/3112/28299/6810/51010/121260/28908/3586/28825/4436/28815/7292/30009/3514/28923
GOBP_GLUTAMATE_RECEPTOR_SIGNALING_PATHWAY	52	-0.790894	-2.16952	9.27751e-08	8.95578e-06	7.4453e-06	2223	tags=54%, list=7%, signal=50%	2905/351/2776/2911/2534/80315/2903/2915/2904/54550/2900/2913/23732/2898/2892/8851/2902/2894/6751/2891/23236/5354/116443/6505/2895/2890/2893/3745
HP_ABNORMALITY_OF_HUMORAL_IMMUNITY	270	0.595949	1.65138	9.50144e-08	9.08856e-06	7.55569e-06	5848	tags=43%, list=18%, signal=36%	6696/3123/4478/1277/7037/3117/716/3119/6556/3162/5265/7852/3426/641/5880/219285/5698/83879/4000/4615/5696/4282/2316/83483/567/355/713/3077/718/100151683/204/7040/1675/3075/3561/712/714/958/64135/9508/5551/84823/3783/51604/841/28956/7374/4261/9056/1294/3654/51135/7133/84061/915/1503/8884/8737/8676/8915/3559/6813/916/4796/3575/3663/2584/3070/7297/136647/3718/8742/5692/7841/695/10165/55343/4125/5184…
HP_TYPICAL_ABSENCE_SEIZURE	57	-0.766624	-2.13615	9.99483e-08	9.47438e-06	7.87644e-06	3610	tags=63%, list=11%, signal=56%	2036/283489/116931/1213/7840/10522/9024/8912/55777/5728/8831/8629/6925/2903/10765/26960/3097/2904/57551/815/23040/55870/5530/51322/6812/1778/23732/2554/56479/10771/2902/2566/547/10369/28514/2562
GOCC_LUMENAL_SIDE_OF_MEMBRANE	32	0.874306	1.91996	1.03983e-07	9.76885e-06	8.12124e-06	3701	tags=81%, list=11%, signal=72%	3122/972/3115/3123/3113/3117/3119/3127/3118/3106/3107/3105/3134/3120/56928/3136/5476/5311/3133/811/84888/81502/10134/131118/6892/622
GOCC_FICOLIN_1_RICH_GRANULE	181	0.641137	1.74574	1.07583e-07	1.00176e-05	8.32802e-06	4719	tags=46%, list=14%, signal=40%	3958/4318/7130/965/3310/79792/10312/6556/5836/5265/2990/3043/22918/2207/1471/10875/4282/5478/5269/1522/1520/83858/11314/3687/23406/10549/9535/1675/2357/3304/2799/240/5701/1509/3614/101/79930/2495/3689/3101/23218/5236/2821/4860/3728/25797/1476/5686/1508/10092/5683/6515/124583/8655/55276/26578/10288/2720/6993/374395/11333/100049587/28988/5315/1512/3303/823/9961/5211/5702/5689/10213/1729/5718/1604/5…
GOCC_TERTIARY_GRANULE	160	0.647654	1.75245	1.13468e-07	1.04729e-05	8.70653e-06	5539	tags=49%, list=17%, signal=41%	4057/3958/5806/4318/7130/4069/965/5328/79792/23601/10312/6556/8836/3043/1535/22918/2207/1471/5269/567/1520/83858/11314/8673/3687/2919/3240/2357/84418/963/1509/101/79930/3903/2495/3689/23218/5777/5236/28956/53831/25797/1476/6515/126014/124583/5912/6813/8655/10288/4973/374395/100049587/28988/1512/5473/1118/4893/5199/57826/1729/160364/1604/374403/2548/56954/3417/3684/1536/6814/1265/1315/945/226/5879…
GOMF_CYTOKINE_RECEPTOR_BINDING	260	0.595251	1.64287	1.17188e-07	1.07222e-05	8.91382e-06	5279	tags=35%, list=16%, signal=30%	7422/3576/3627/6347/7205/8835/9180/3976/3678/23529/9547/64114/7042/6352/3556/6464/4615/4282/1489/2022/1893/836/3553/2920/8717/55367/2919/7040/5008/29108/8996/10673/6373/3557/10572/6772/7188/9618/51192/3606/146722/841/3569/7185/7043/10019/2280/4283/1003/6364/51135/2921/7837/7423/8737/10763/29097/268/200734/6362/6355/3552/8743/5335/8772/3690/7297/8742/58191/161742/5473/6374/79031/9466/3597/9034/970…
GOBP_RESPONSE_TO_MOLECULE_OF_BACTERIAL_ORIGIN	347	0.566091	1.59512	1.22798e-07	1.11386e-05	9.26001e-06	4836	tags=36%, list=15%, signal=31%	4057/5054/3576/3627/133/7431/6347/6648/6280/4016/7538/4129/6556/6279/114769/728/6352/2353/11221/1051/929/2706/5606/4615/10417/4282/834/1948/3656/4435/3148/567/23643/22904/6688/836/10865/706/3553/2920/7056/129607/3661/7097/4793/2919/54/7040/7412/29108/6590/6373/1594/1636/54209/7128/29126/9516/3965/80380/3606/2643/4843/445/717/2213/1019/841/2048/3569/10068/4283/85363/3654/284297/80149/7133/2921/578…
HP_ABNORMALITY_OF_UPPER_LIP_VERMILLION	378	-0.447996	-1.56351	1.26954e-07	1.14172e-05	9.49158e-06	3922	tags=38%, list=12%, signal=34%	10084/29123/9459/4204/27161/23126/8239/11154/22827/80267/283489/22866/57465/6134/7528/116931/4654/64919/23221/23096/6261/80232/1896/93627/9562/6872/10844/23162/5567/1213/347344/1457/1741/7227/477/50937/55770/9581/5591/79633/10522/6309/1183/84679/55209/9373/546/57688/10743/57459/1911/6942/1642/8924/1185/10060/9968/55777/10020/738/23097/26057/1106/7703/9969/10664/9758/57492/10735/2186/8831/775/8369…
GOBP_ANTIGEN_PROCESSING_AND_PRESENTATION	103	0.707839	1.836	1.47524e-07	1.31547e-05	1.0936e-05	3718	tags=48%, list=11%, signal=42%	83871/3122/972/3115/3123/3113/3117/3119/6556/3127/10981/3383/3118/3106/7057/3107/3108/3105/3111/2207/5696/10875/3134/3109/567/1520/3120/6890/3136/3077/5971/29108/1636/54209/1509/5873/2213/3133/1514/2923/811/50856/10288/10437/925/3140/1512/6892/7454
GOMF_PEPTIDASE_REGULATOR_ACTIVITY	223	0.612105	1.68211	1.61932e-07	1.4318e-05	1.19032e-05	4443	tags=32%, list=13%, signal=28%	7076/4057/5054/302/871/5118/710/5266/332/9232/684/4504/646424/286204/5265/114769/5104/56925/2335/1471/1992/834/5918/5269/400410/1800/857/221476/5176/7035/718/12/1475/29108/6590/8996/2192/5271/10406/330/1293/1075/5973/8530/135228/6195/5721/5627/831/1294/1476/375484/572/2597/5272/11047/5345/55851/51065/340267/7980/1512/2621/5045/10010/10213/51050/25816/10392/8740/489
HP_THIN_UPPER_LIP_VERMILION	267	-0.497693	-1.66283	1.64223e-07	1.43996e-05	1.1971e-05	4174	tags=42%, list=13%, signal=37%	116442/23241/79648/196528/79718/10084/29123/9459/4204/27161/23126/8239/22827/80267/22866/57465/6134/116931/64919/23221/23096/6872/10844/23162/1213/347344/1457/1741/7227/55770/5591/1183/84679/55209/546/10743/57459/1911/6942/1642/8924/1185/9968/55777/10020/738/26057/1106/7703/9969/10664/9758/57492/10735/2186/8831/775/83696/27125/25836/6323/80816/1399/5594/2182/7681/11128/23112/5885/100033413/23013/…
GOBP_NEGATIVE_REGULATION_OF_IMMUNE_RESPONSE	177	0.643882	1.75243	1.75773e-07	1.5285e-05	1.2707e-05	5595	tags=46%, list=17%, signal=38%	301/3598/3958/3123/9636/1281/710/2302/8764/4938/3162/3106/4940/3105/11221/84695/9111/10875/3134/11314/79132/6688/100507436/196/259307/56833/3077/2896/2876/6773/6737/54209/7128/3965/84166/5682/5777/2268/2213/3133/54625/11274/80149/4179/60343/84868/79594/5272/4067/3575/5771/6778/5335/51043/3718/5788/5692/11326/3142/3055/5045/9466/79651/10769/1604/9984/51441/10859/2294/3635/11006/3566/5133/7376/5850…
GOMF_ENZYME_INHIBITOR_ACTIVITY	376	0.552763	1.56009	2.11635e-07	1.82527e-05	1.51742e-05	3756	tags=28%, list=11%, signal=25%	7076/4057/301/5054/3958/9021/3315/302/1031/871/81848/710/5266/332/9232/304/684/5570/4504/51129/646424/390940/286204/5265/114769/308/8651/10253/5104/8826/56925/221908/5764/1471/1992/5918/5269/1800/221476/836/10788/5176/7035/1026/83666/2874/718/80119/6588/9535/12/1475/6590/8996/5271/10406/28951/330/1293/5973/57761/23640/8530/135228/6195/151242/344/151636/5627/831/91272/4946/1294/1476/54776/5997/375…
GOBP_SODIUM_ION_TRANSPORT	247	-0.50446	-1.67771	2.16849e-07	1.85503e-05	1.54216e-05	3070	tags=29%, list=9%, signal=26%	57657/6534/2256/477/6549/154/53822/84679/493/6575/486/1909/6546/4302/55117/65267/57282/8912/54800/11261/23171/7402/481/23072/10768/285195/57520/6323/6334/8911/286183/123041/5270/6330/288/25769/65268/6326/2258/81832/348980/610/5581/9962/10479/57030/3775/246213/65125/5027/8671/41/388662/154215/57419/6529/79570/6327/1910/128414/6543/6547/81539/55800/53826/55515/2257/1272/6328/259232/478
GOBP_VIRAL_LIFE_CYCLE	309	0.575985	1.61464	2.20003e-07	1.86683e-05	1.55197e-05	4962	tags=36%, list=15%, signal=31%	4057/5806/3576/3956/972/3123/9636/10410/6347/4599/5359/7037/23601/8764/684/3383/4938/3678/10581/27350/4940/1969/7852/6352/4939/91543/858/84875/7153/63901/6510/1948/5478/8638/857/3673/3838/983/8673/60489/50848/6614/10346/3669/6590/8519/5034/10572/6737/3304/10542/64135/3965/290/200316/10465/3429/7293/6895/4261/9830/85363/80149/27243/998/1514/4061/1508/3693/4179/8692/79581/5479/9582/140564/10475/581…
GOCC_MHC_PROTEIN_COMPLEX	24	0.914251	1.91656	2.24208e-07	1.87638e-05	1.55991e-05	1818	tags=88%, list=5%, signal=83%	3122/972/3115/3123/3113/3117/3119/3127/3118/3106/3107/3108/3105/3111/3134/3109/567/3120/3136/3077/3133
GOCC_NEUROTRANSMITTER_RECEPTOR_COMPLEX	45	-0.810077	-2.1842	2.24694e-07	1.87638e-05	1.55991e-05	2946	tags=60%, list=9%, signal=55%	1741/2899/388336/1742/2906/2905/375567/59283/118427/402117/2903/2904/10368/729993/2900/57406/27092/2898/2892/2902/729956/2891/10369/116443/2895/2890/2893
GOBP_REGULATION_OF_CELL_CELL_ADHESION	448	0.54233	1.54149	2.28895e-07	1.8964e-05	1.57656e-05	4836	tags=37%, list=15%, signal=32%	3485/10630/301/3958/4192/7422/3956/3122/972/3115/3123/6347/10457/3113/5329/2302/7037/8764/3117/3119/3127/3118/960/84034/8651/3108/3105/6385/6352/80381/3659/2615/3111/11221/1051/9435/53827/84695/10875/23075/64332/3109/1948/567/57045/3120/857/11314/6688/836/3553/259307/83706/50848/114897/3077/9308/91663/7040/3280/7412/29108/10673/3557/861/10459/240/8728/29126/84466/101/3965/80380/1947/3606/3689/577…
HP_DOWNSLANTED_PALPEBRAL_FISSURES	464	-0.421957	-1.49402	2.3274e-07	1.90136e-05	1.58068e-05	3880	tags=37%, list=12%, signal=33%	9342/9459/4204/27161/473/10283/444/8239/10716/7531/80267/5116/583/84317/7290/22866/7528/6651/116931/4654/23096/55790/4858/8120/29072/6872/23162/3064/51132/1213/347344/22954/84172/1741/92482/51741/23312/6309/7707/26137/2273/1183/84679/55209/79738/57688/27086/10743/2906/6942/3845/90161/6654/9968/774/55904/23097/4853/5728/80204/55315/8036/9969/10982/9758/5048/523/57492/867/2186/8831/23291/27125/2611…
GOBP_NUCLEAR_CHROMOSOME_SEGREGATION	269	0.591395	1.63778	2.33363e-07	1.90136e-05	1.58068e-05	4198	tags=35%, list=13%, signal=31%	84722/991/9232/11065/891/55143/10460/9212/11004/81610/24137/5347/147841/9787/64151/51203/7153/9493/10403/9055/64105/10783/1843/83540/9319/10615/3833/990/23397/10051/4751/699/55165/116028/79980/4085/113130/8260/7283/2669/701/1894/10459/197342/9700/81930/1063/7272/2177/10609/81620/79998/11130/29127/146956/55055/9735/91272/29893/64940/51529/100130958/1062/49856/55706/27243/998/84944/23353/83990/5489…
GOBP_ANTIGEN_PROCESSING_AND_PRESENTATION_OF_PEPTIDE_OR_POLYSACCHARIDE_ANTIGEN_VIA_MHC_CLASS_II	32	0.86679	1.90345	2.34915e-07	1.90136e-05	1.58068e-05	2188	tags=69%, list=7%, signal=64%	3122/972/3115/3123/3113/3117/3119/3127/3118/7057/3108/3111/2207/3109/567/1520/3120/29108/54209/1509/2213/1514
GOCC_SITE_OF_POLARIZED_GROWTH	161	-0.561232	-1.80576	2.41904e-07	1.94298e-05	1.61528e-05	3905	tags=47%, list=12%, signal=41%	1627/5802/8239/7070/9513/8087/808/60412/54536/23162/22933/149371/5800/2288/118813/3326/6792/347730/51199/90060/65078/25/57451/25791/65018/22853/1630/351/84687/4756/4649/7248/5048/23064/5881/2026/1400/867/323/4747/322/80315/79784/114787/6622/2258/10439/26059/4644/8941/6616/3897/81551/1809/22941/114134/10006/1996/22902/2823/3800/5923/5727/8851/91752/11075/10129/4133/10409/1826/4137/140767/23046/574…
GOBP_AXON_DEVELOPMENT	470	-0.424261	-1.49933	2.48192e-07	1.97839e-05	1.64472e-05	3288	tags=33%, list=10%, signal=30%	4858/8828/9706/80208/284656/23162/9252/6586/23768/1496/22954/5747/10500/780/5800/2051/118813/9024/3326/2803/6792/6152/1270/1909/6900/10507/9201/347/51199/596/65078/54413/8022/25/6683/22853/1630/91584/6654/22865/885/2668/351/4744/4853/139065/27255/5728/4756/4168/56920/7473/2932/8997/9353/5048/5803/1400/10509/146760/152330/5797/22876/8831/64218/658/5781/4747/322/2534/349667/1944/85458/7155/2909/609…
GOBP_REGULATION_OF_PEPTIDASE_ACTIVITY	445	0.534205	1.51859	2.59581e-07	2.05362e-05	1.70726e-05	4443	tags=31%, list=13%, signal=27%	7076/4057/5054/4318/7422/302/871/5118/710/2152/5266/2537/332/9232/358/5329/6280/684/4504/646424/6279/960/286204/57333/5265/114769/7057/5104/5698/56925/2335/837/83596/64581/1471/5696/1992/834/5918/1893/3065/5269/80758/400410/1800/355/857/221476/5176/7035/55367/718/2896/9141/12/2876/1475/29108/6590/8996/2192/5271/10406/330/581/10542/1611/1293/1509/5973/3965/8530/135228/7805/6195/177/10395/841/5721/…
GOBP_REGULATION_OF_NEURON_DIFFERENTIATION	188	-0.540363	-1.74277	2.96837e-07	2.33084e-05	1.93772e-05	3245	tags=37%, list=10%, signal=34%	85446/274/463/2624/22954/50937/124936/57795/4681/5629/1270/6900/10220/596/4208/375567/604/351/2932/6657/10363/4760/5881/152330/56478/5469/429/85458/402117/6925/55000/9043/8648/654/6422/6658/1454/4851/5087/652/2309/7732/1656/5979/7074/23493/57534/55906/51704/22871/4099/6457/4610/3400/2138/8851/23462/339479/1910/6935/22882/4674/1620/28514/10215/6938/221938/30812/650/6423
GOBP_REGULATION_OF_NEURON_PROJECTION_DEVELOPMENT	420	-0.433458	-1.51763	3.01911e-07	2.35311e-05	1.95624e-05	2565	tags=32%, list=8%, signal=30%	5800/80725/2288/118813/9024/2803/6792/23413/1270/6900/10507/950/51199/65078/25/25791/1630/91584/4916/3397/10152/5728/4168/29116/56920/7473/2932/5793/7248/7804/9762/9353/5048/23064/1400/10509/146760/153090/22876/8831/64218/79791/26115/4747/2534/23072/349667/5396/85458/2909/6091/57520/818/348/1399/124925/22891/5653/27/57556/65009/55704/6422/11141/23373/23258/1949/9693/57609/57498/2258/5979/8499/707…
GOBP_REGULATION_OF_VASCULATURE_DEVELOPMENT	335	0.561111	1.57822	3.05863e-07	2.36639e-05	1.96727e-05	4629	tags=34%, list=14%, signal=29%	1116/5054/4192/7422/3576/3627/133/3315/1284/2152/126393/10457/3202/358/1647/51129/285/3162/3678/84034/11117/7060/7057/8038/10253/728/7042/1969/57381/7852/7101/2022/7291/1893/9510/3099/6672/10553/5176/3553/3687/3339/25865/718/8877/2896/6237/406913/641700/23166/6772/861/56005/7128/240/958/2828/5230/1634/1870/56999/3569/4838/339123/2064/1003/94/2013/9723/3728/10298/80149/3696/7423/374887/23129/187/8…
GOBP_REGULATION_OF_IMMUNE_EFFECTOR_PROCESS	344	0.564075	1.58931	3.13513e-07	2.40787e-05	2.00176e-05	4832	tags=37%, list=14%, signal=32%	301/3598/3958/3122/972/3123/710/5322/2302/7037/8764/684/3383/3162/23529/3106/3105/7042/5880/91543/11221/64581/10417/84695/10875/7305/4282/3134/64332/3109/567/2242/11314/79132/6688/10865/100507436/196/3553/8673/259307/56833/3136/3077/718/2896/7040/3075/284/10459/54209/958/3965/3606/3689/84106/5777/7805/4843/2268/2213/177/3133/2048/3569/7293/7043/54440/653361/2821/84807/2150/80149/7133/4179/8915/84…
GOMF_TRANSMITTER_GATED_CHANNEL_ACTIVITY	60	-0.749092	-2.09199	3.23156e-07	2.46395e-05	2.04838e-05	2299	tags=47%, list=7%, signal=44%	2906/2905/2557/2903/2743/2904/2558/2561/2900/1141/2554/8001/2898/2892/1137/2560/2563/2902/2565/2566/2894/2891/116443/2895/2562/2890/2893/2556
HP_ARTHRALGIA	178	0.636713	1.7346	3.27887e-07	2.47982e-05	2.06158e-05	5163	tags=43%, list=15%, signal=36%	6696/3115/3123/1290/3113/1277/1289/6424/3117/716/3119/2006/3106/3043/5698/2512/4000/5696/7305/4282/4982/7132/5982/4313/355/857/11014/2717/3077/100151683/3557/861/54209/1643/2783/30061/8974/84823/6427/7462/51604/3569/4261/83451/653361/9275/3654/3984/1836/3559/91461/54829/5771/6945/3663/26608/5251/8742/5692/1297/5167/6578/1230/1301/2057/6583/3949/65992/51371/2068/51085/26191/919/5580/3560/4790
GOBP_HEMOSTASIS	226	0.597336	1.64373	3.29952e-07	2.47982e-05	2.06158e-05	3820	tags=35%, list=11%, signal=32%	10630/5054/1192/6288/3315/5327/1281/710/2152/5328/10627/5329/5359/5154/10451/5265/84034/7057/308/954/10398/3043/87/2207/2335/8323/5478/2316/857/3673/2151/7035/7056/1465/83706/50848/114897/2192/5028/10544/958/5873/5777/7450/79001/5341/2048/3569/5627/10019/5321/340205/2821/2150/3083/5155/5912/2162/6484/4067/5345/84959/60/2161/9158/57834/3690/947/7980/29071/388552/2621/84062/2191/1906/948/8525/7454/…
GOBP_MITOTIC_SISTER_CHROMATID_SEGREGATION	165	0.640135	1.73305	3.3638e-07	2.51021e-05	2.08684e-05	4507	tags=41%, list=14%, signal=36%	84722/991/9232/11065/891/55143/10460/9212/11004/24137/5347/9787/64151/51203/9493/10403/9055/64105/10783/1843/83540/9319/10615/3833/990/23397/10051/4751/699/55165/79980/4085/113130/8260/7283/701/10459/9700/81930/1063/7272/81620/79998/11130/29127/55055/9735/91272/51529/1062/49856/27243/54892/9928/79075/26271/7517/51434/148479/146909/5901/348654/6795/10270/23636/54627/90417/256364
GOBP_CHEMICAL_SYNAPTIC_TRANSMISSION_POSTSYNAPTIC	99	-0.643755	-1.95941	3.39921e-07	2.51876e-05	2.09395e-05	2401	tags=41%, list=7%, signal=39%	1742/22930/2906/54413/2905/4208/66000/351/5728/2932/9127/124925/2903/6622/5999/2743/22999/2904/5590/81832/57555/56853/5530/22871/23542/50944/5027/112755/1141/9699/18/8001/2898/1137/869/2902/6543/6547/23316/2895/9378
GOBP_COLLAGEN_METABOLIC_PROCESS	98	0.708452	1.83166	3.43799e-07	2.52969e-05	2.10303e-05	3756	tags=46%, list=11%, signal=41%	4318/871/7431/1277/1278/4323/1289/9902/57333/11117/64175/1471/2022/8985/1513/4327/4313/1520/3673/642658/55214/7040/54206/861/4239/140766/9508/10609/4320/3569/7043/4261/5159/8751/1514/1508/64386/4316/5345/3688/90993/114757/2191/5184/5045
GOMF_VOLTAGE_GATED_POTASSIUM_CHANNEL_ACTIVITY	90	-0.663719	-1.99502	3.46953e-07	2.53517e-05	2.10759e-05	3962	tags=48%, list=12%, signal=42%	10021/9992/57582/3773/3768/3748/57657/3736/8514/9312/3739/3752/343450/131096/3746/3788/10060/3760/90134/3761/27012/3778/3747/3780/3786/7881/3781/348980/610/6616/3775/3756/6833/56479/3785/3777/3751/3782/3766/3767/30819/3765/3745
GOBP_REGULATION_OF_LEUKOCYTE_PROLIFERATION	250	0.5959	1.64263	3.77308e-07	2.73796e-05	2.27618e-05	4829	tags=42%, list=14%, signal=36%	3485/301/3958/972/3115/3123/10457/3113/2302/7037/8764/684/23529/10451/2214/3105/6385/6352/80381/5880/3659/2615/1051/4615/7305/4282/3109/57045/11314/4004/836/196/3553/1880/1026/259307/3280/7412/29108/10673/7128/29126/958/3965/80380/1947/3606/5777/2213/177/10385/3133/2048/3569/7293/54440/2064/4860/7133/199/4179/3559/84868/4067/51083/916/11151/6355/10288/3552/7940/683/51293/942/3481/8772/51043/7297/…
GOBP_NEGATIVE_REGULATION_OF_PEPTIDASE_ACTIVITY	256	0.593	1.63528	3.93579e-07	2.83646e-05	2.35807e-05	2786	tags=25%, list=8%, signal=23%	7076/4057/5054/4318/7422/302/871/710/5266/2537/332/9232/358/5329/684/4504/646424/960/286204/5265/114769/7057/5104/56925/83596/1471/1992/5918/1893/5269/1800/221476/5176/7035/718/12/2876/1475/6590/8996/5271/10406/330/10542/1293/5973/8530/135228/6195/5627/831/2821/1294/1476/375484/51499/5743/2810/1508/2597/5272/5345/5447
GOCC_LUMENAL_SIDE_OF_ENDOPLASMIC_RETICULUM_MEMBRANE	27	0.882247	1.88977	4.02242e-07	2.87917e-05	2.39358e-05	3508	tags=85%, list=11%, signal=76%	3122/972/3115/3123/3113/3117/3119/3127/3118/3106/3107/3105/3134/3120/56928/3136/5311/3133/811/84888/81502/10134/6892
GOBP_DENDRITE_DEVELOPMENT	228	-0.510368	-1.6918	4.28362e-07	3.03579e-05	2.52377e-05	4957	tags=52%, list=15%, signal=44%	7224/655/27067/50807/1139/9344/5663/7476/10097/4917/26039/8577/1600/23181/4131/85442/1523/27185/85358/23098/26012/23105/10084/1627/4204/473/5802/64689/54664/55079/26259/5649/170506/6801/5062/26258/1952/1496/10160/80725/4891/6792/80243/1742/10507/9201/25/25791/1630/4208/23543/3397/10152/100132074/351/84687/23426/5728/4168/2932/7804/9762/9148/5048/153090/8831/79791/26115/2534/23072/57520/348/1399/1…
GOBP_VIRAL_PROCESS	405	0.541725	1.53361	4.29892e-07	3.03579e-05	2.52377e-05	5412	tags=37%, list=16%, signal=31%	4057/5806/3576/3956/972/3123/9636/10410/6347/4599/5359/7037/23601/8764/684/7538/3383/4938/3678/10581/27350/4940/3665/1969/7852/6352/3725/4939/91543/858/84875/7153/63901/6510/1948/5478/3065/8638/857/3673/3838/983/8673/83666/60489/50848/6614/10346/3669/6590/8519/5034/10572/6772/11282/6737/3304/10542/55741/64135/3965/3276/290/200316/10465/3429/29969/7293/6895/4261/51176/9830/85363/80149/27243/998/15…
GOBP_SYNAPTIC_VESICLE_EXOCYTOSIS	106	-0.640785	-1.9648	4.34013e-07	3.04446e-05	2.53098e-05	3880	tags=56%, list=12%, signal=49%	9342/10497/488/808/134957/440279/26258/8541/23621/9900/127833/112476/27445/9581/783/140730/84961/91683/28964/9066/80331/22930/148/6861/5217/2932/320/1488/150/10675/8573/5582/8867/6622/6844/143425/9783/6853/63908/22999/10815/26059/8618/6616/8447/5864/6857/22871/6812/6855/5027/23025/6860/112755/9699/3356/10814/116443/5579
GOCC_MAIN_AXON	61	-0.742508	-2.08309	4.44221e-07	3.08486e-05	2.56457e-05	3220	tags=59%, list=10%, signal=53%	57554/274/22933/3736/8514/3739/3746/57165/1742/6900/351/6323/6334/288/3747/6326/6711/3786/7881/1740/23136/57471/1393/4155/4099/56288/6506/89796/10382/4130/3785/4133/6695/4137/26047/2550
GOCC_POSTSYNAPTIC_DENSITY_MEMBRANE	86	-0.676477	-2.018	4.45636e-07	3.08486e-05	2.56457e-05	2799	tags=53%, list=8%, signal=49%	112476/5800/388336/1742/2906/2905/1630/59283/10142/2911/775/150/79953/80863/2903/2915/9746/2904/1949/81832/10368/145581/1740/491/729993/8787/64084/401190/3756/57689/1128/26045/27092/2066/64101/53616/22986/114798/2894/729956/2891/10369/116443/347731/2895/2890
GOBP_ANTIMICROBIAL_HUMORAL_RESPONSE	111	0.686391	1.79024	4.74909e-07	3.26601e-05	2.71517e-05	4521	tags=32%, list=14%, signal=28%	4057/5919/3576/3627/4069/5266/6280/6556/602/9547/3105/6036/10417/3151/2920/140823/3493/2919/6590/10406/6373/283/6039/3133/4283/2921/60343/2597/3494/28912/5473/6374/3507/78989/10578/6372
GOCC_NEURON_SPINE	171	-0.557775	-1.80252	5.048e-07	3.44903e-05	2.86732e-05	3860	tags=50%, list=12%, signal=45%	3208/5142/5064/9101/4900/9572/9513/8087/6801/40/10564/51104/3748/4355/9495/5747/3739/477/10160/3752/112476/5800/388336/26232/1742/6546/57451/29/10152/351/84687/9762/9758/9148/320/26115/9127/80315/79953/124925/2903/56899/23208/55619/2915/9162/815/3781/8499/55607/9912/9743/491/5530/22871/22941/729993/50944/401190/2913/2823/23109/9026/2892/8851/26052/83992/64101/91752/2902/5662/6543/613/3751/6547/72…
GOBP_REGULATION_OF_SYNAPSE_STRUCTURE_OR_ACTIVITY	208	-0.519476	-1.69827	5.31255e-07	3.60636e-05	2.99812e-05	3645	tags=43%, list=11%, signal=38%	1006/51804/5649/170506/40/8828/22883/51104/5621/23768/1496/10160/5800/80725/54674/6792/55209/8128/10507/347730/54413/25/25791/4208/22865/4916/10152/351/139065/5728/1639/7804/9762/9758/9148/5048/153090/8831/64218/79012/26115/2534/79953/348/147381/6622/11141/84631/9746/2904/8499/57555/389941/145581/9912/57030/246213/22871/5063/22941/257194/64084/112755/5789/1141/10611/26050/2823/654429/26045/8851/3…
HP_AUTISM	201	-0.520954	-1.70762	5.4072e-07	3.64709e-05	3.03197e-05	3924	tags=44%, list=12%, signal=39%	25942/29123/4204/473/10716/7290/22866/7461/6134/7528/10483/23096/5980/55217/2969/8120/93627/1213/8514/51741/6391/10522/26137/546/10743/2906/54413/8924/9968/774/23097/5728/6657/7248/523/9915/8831/775/25836/80816/6334/7681/5885/100033413/23013/4212/8867/5290/6658/11141/54551/6638/25977/1387/6711/22906/5590/2258/348980/2558/57680/2033/10659/10479/26999/5530/9632/23389/2561/55636/6812/9126/773/6506/2…
GOBP_NEGATIVE_REGULATION_OF_VIRAL_PROCESS	88	0.716888	1.81688	5.67094e-07	3.80061e-05	3.1596e-05	2968	tags=40%, list=9%, signal=36%	4057/5806/9636/10410/4599/5359/684/7538/4938/10581/27350/4940/6352/4939/91543/84875/63901/5478/8638/60489/3669/6590/8519/6772/6737/64135/200316/4261/9830/85363/4061/9582/140564/10155/117854
GOBP_REGULATION_OF_INFLAMMATORY_RESPONSE	386	0.548207	1.54998	5.88737e-07	3.92069e-05	3.25943e-05	6687	tags=39%, list=20%, signal=32%	301/5054/9021/4318/6288/4192/7130/3956/3123/283131/5320/6280/9180/7538/7791/241/6279/7114/6352/55872/11221/3430/1051/837/4615/9111/834/64332/7132/22904/3673/5176/3553/8673/4818/56833/8717/2874/3661/7097/718/134/8877/2896/54/406913/2876/5008/29108/330/1636/54209/7128/240/284207/1075/101/2828/2177/3606/8530/2175/5682/2268/2213/4258/177/3133/3569/653361/1003/11274/7133/57817/5743/8692/8737/3559/4067…
GOBP_SODIUM_ION_TRANSMEMBRANE_TRANSPORT	176	-0.545392	-1.76353	6.04825e-07	3.97829e-05	3.30732e-05	3070	tags=32%, list=9%, signal=29%	57657/6534/2256/477/6549/53822/84679/493/6575/486/6546/55117/65267/57282/8912/54800/11261/23171/7402/481/23072/285195/57520/6323/6334/8911/123041/6330/288/25769/65268/6326/2258/81832/348980/610/5581/10479/57030/3775/65125/8671/41/388662/57419/6529/6327/6543/6547/55800/53826/55515/2257/6328/259232/478
GOCC_POTASSIUM_CHANNEL_COMPLEX	89	-0.666321	-2.00158	6.04948e-07	3.97829e-05	3.30732e-05	3166	tags=46%, list=9%, signal=42%	10021/9992/3773/808/3748/3736/8514/9312/3739/2899/3752/3746/3788/27345/10060/10142/3760/3761/1804/27012/3778/3747/3780/3786/7881/348980/610/3775/2900/3756/2898/6833/56479/57628/3785/3751/3767/26047/30818/30819/3745
HP_ABNORMAL_PARANASAL_SINUS_MORPHOLOGY	144	0.650173	1.73852	6.66213e-07	4.35397e-05	3.61963e-05	6267	tags=58%, list=19%, signal=47%	3115/1290/3113/1289/2302/6424/4256/2214/7852/3426/5880/2212/5698/1535/5696/51364/1513/2316/6890/92749/54/54970/7040/3561/2622/4689/4194/55036/1770/345895/4261/653361/3321/4688/27148/4860/2517/84061/85478/54919/6813/221421/89765/6674/5692/83538/6103/695/6892/4125/352909/8481/7454/1301/175/3507/246176/8625/974/5293/257/26191/23765/10309/1789/1536/5580/100/4790/10736/115948/6891/3551/4791/30011/1991…
GOCC_BLOOD_MICROPARTICLE	145	0.648711	1.73535	6.89849e-07	4.48061e-05	3.72491e-05	5451	tags=38%, list=16%, signal=32%	1192/4478/710/3310/715/7037/716/51129/308/3311/51279/8542/3043/2335/3040/2022/3959/3039/1356/713/718/3493/12/7040/3240/3075/3304/5216/714/72/5627/23549/2162/5345/60/3494/28912/10518/1191/3303/3501/3507/70/629/2934/28793/6513/71/8547/3263/733/3538/6386/28299/3046
GOBP_NEGATIVE_REGULATION_OF_LYMPHOCYTE_ACTIVATION	157	0.638689	1.72708	7.09504e-07	4.58e-05	3.80754e-05	4830	tags=42%, list=14%, signal=36%	301/3958/4192/972/3123/10457/2302/8764/8651/6385/3659/2615/1051/84695/10875/7305/3134/57045/11314/836/100507436/259307/3077/861/7128/29126/3965/80380/5777/7805/2268/2213/10385/2064/2737/80149/864/3559/84868/4067/51083/10288/7940/5771/942/51043/3718/3902/11326/3142/695/11146/79626/407018/6693/5074/9984/374403/10859/3620/3635/25807/11006/3566/26191/865
GOBP_GRANULOCYTE_MIGRATION	149	0.644247	1.72839	8.14257e-07	5.22416e-05	4.34305e-05	4607	tags=42%, list=14%, signal=36%	5919/301/3958/6288/4192/7130/3576/3627/972/6347/6280/6279/10451/7060/7057/728/7042/6352/5880/2207/4615/5478/11314/54210/3553/4267/2920/56833/2919/6373/101/51192/3689/4283/1441/6364/3269/51135/5175/2921/3672/5479/6362/1803/6355/3552/683/79647/719/9948/5473/1906/391/6374/3554/2526/5734/6370/6372/5293/682/84522
GOCC_MHC_CLASS_II_PROTEIN_COMPLEX	15	0.96093	1.83677	8.25357e-07	5.26328e-05	4.37558e-05	828	tags=93%, list=2%, signal=91%	3122/972/3115/3123/3113/3117/3119/3127/3118/3108/3111/3109/567/3120
GOBP_CELL_CHEMOTAXIS	303	0.567427	1.58509	8.44629e-07	5.35372e-05	4.45077e-05	4591	tags=35%, list=14%, signal=31%	5919/301/5054/3958/6288/4192/7422/7130/3576/3627/3315/972/6347/6280/4015/6279/7114/9547/10451/7060/7057/728/7042/1969/7852/6352/5880/2207/5764/80310/4282/23075/1843/5478/3148/6688/1839/54210/3553/2920/1880/56833/25865/2919/7412/80270/6373/240/101/51192/3965/3689/79902/3569/4283/5159/1441/51176/6364/3269/2150/2921/51157/199/80024/7423/55742/3672/5155/5479/811/54795/8829/1234/4067/6362/63940/1803/1…
GOBP_REGULATION_OF_ADAPTIVE_IMMUNE_RESPONSE	180	0.624538	1.70182	8.6818e-07	5.46164e-05	4.54048e-05	5002	tags=44%, list=15%, signal=38%	301/3122/3123/2302/7037/8764/6556/23529/3106/3665/3105/91543/3659/11221/64581/84695/3134/64332/962/567/10865/196/3553/259307/3136/3077/718/7040/29108/10673/10459/54209/7128/29126/958/3606/5777/2213/177/3133/2048/3569/54440/5321/84807/80149/7133/4179/84868/54795/5817/7855/3575/6778/8772/51043/3718/5788/3140/3142/695/3554/7454/9466/920/10892/64170/1604/8741/9984/10859/11035/11006/79915/7186/7784/35…
GOBP_NEGATIVE_REGULATION_OF_CYTOKINE_PRODUCTION	354	0.549701	1.54801	8.72035e-07	5.46164e-05	4.54048e-05	6392	tags=34%, list=19%, signal=28%	4057/301/3123/10457/2633/2302/684/7538/81031/6556/4938/602/3162/7114/114769/7057/4940/7042/1969/2615/2146/2335/1649/9111/7305/3134/1992/7291/57045/79132/706/3077/9308/5552/54/7040/5971/29108/54206/28951/284/54209/7128/29126/3965/51564/80380/10293/5777/7805/80772/2213/177/10385/2048/3569/7043/215/51176/2150/284297/80149/9454/361/84868/79594/407050/407019/50856/407040/3718/7072/3902/5788/947/11326/…
GOBP_LEUKOCYTE_MIGRATION	374	0.545542	1.53967	8.81396e-07	5.4876e-05	4.56207e-05	4607	tags=36%, list=14%, signal=31%	5919/301/5054/3958/4318/6288/4192/7422/7130/3576/3627/972/4478/6347/3679/4323/6280/2302/8764/3383/3162/6279/10451/3675/11117/7060/7057/728/7042/7852/6352/5880/2207/9435/5764/80310/4615/4282/23075/1843/5478/1893/83483/11314/6688/3673/54210/3553/4267/2920/1880/56833/50848/134/2919/3204/7412/29108/80270/6373/54209/240/101/51192/3965/3689/79902/177/3676/3569/4283/1441/6364/3269/2150/51135/5175/2921/5…
GOCC_NEURON_PROJECTION_MEMBRANE	56	-0.742701	-2.0603	8.93269e-07	5.52881e-05	4.59632e-05	3166	tags=48%, list=9%, signal=44%	3748/4355/9495/388336/3746/84687/2557/3747/6711/2558/57468/23136/491/729993/6506/23109/2554/2565/2566/90249/729956/4137/26047/2890/2556/2550/3745
GOBP_MITOTIC_NUCLEAR_DIVISION	284	0.572071	1.58933	9.33926e-07	5.71658e-05	4.75243e-05	6493	tags=48%, list=19%, signal=39%	4605/84722/991/27338/9232/11065/891/55143/83987/10460/9212/11004/24137/5347/9787/858/64151/51203/9820/6790/22974/80346/9493/10403/9055/64105/10783/1843/83540/2316/9319/10615/10040/3833/990/23397/10051/4751/699/55165/79980/3553/8877/4085/113130/8260/7283/9088/701/10459/3304/995/9700/157313/81930/1063/7272/54998/81620/79998/1111/11130/29127/55055/9735/54820/5159/91272/51529/1062/49856/27243/998/569…
GOBP_TUMOR_NECROSIS_FACTOR_SUPERFAMILY_CYTOKINE_PRODUCTION	183	0.608463	1.65728	9.34473e-07	5.71658e-05	4.75243e-05	5216	tags=42%, list=16%, signal=36%	4057/3315/10457/7538/4938/602/7057/4940/4939/1535/929/64581/4615/10417/7305/4282/7291/23643/10865/706/7097/54/29108/54206/284/54209/7128/83786/29126/64135/101/3965/914/5777/177/3133/2048/3569/54440/80149/8737/8915/4776/84868/7855/407019/50856/3552/942/120892/9590/8772/5788/947/2621/948/7474/1191/9466/353514/64170/10270/6693/113277/10859/10392/100126333/11006/11027/2950/7096/26191/1536/58509/11315…
HP_FOCAL_MOTOR_SEIZURE	104	-0.621892	-1.91313	9.74655e-07	5.92793e-05	4.92813e-05	4648	tags=65%, list=14%, signal=56%	1917/6389/6418/23067/57531/23261/1523/25930/84623/686/57582/776/2036/5649/283489/57465/116931/25814/1135/284058/1213/1392/477/112476/23312/9681/10522/9024/1183/55777/5048/8831/6323/6334/6925/2903/10765/5290/26960/3097/6326/2904/3786/57551/815/57468/10000/23040/55870/5530/6812/1778/1141/773/23732/2554/5813/1137/56479/10771/3785/2902/6304/2566/547/10369/28514/478
GOBP_ORGANELLE_FISSION	470	0.524698	1.49198	1.05873e-06	6.4023e-05	5.3225e-05	6404	tags=41%, list=19%, signal=33%	4605/84722/991/27338/9232/11065/891/3976/55143/83987/9133/10460/9212/11004/1164/24137/5347/9787/858/64151/51203/9820/6790/22974/80346/7153/9493/10403/9055/64105/10783/1843/83540/8438/2316/9319/10615/10040/3833/990/23397/10051/4751/699/55165/2827/84057/79980/3553/8877/4085/113130/8260/7283/10635/9088/6773/5888/701/10459/3304/995/197342/9700/157313/81930/1063/7272/54998/2177/259266/10609/81620/7999…
GOBP_NEGATIVE_REGULATION_OF_HYDROLASE_ACTIVITY	362	0.546806	1.54226	1.19895e-06	7.2088e-05	5.99297e-05	4195	tags=27%, list=13%, signal=24%	7076/4057/301/5054/3958/5806/4318/7422/302/871/710/10252/5266/2537/332/9232/358/5329/684/4504/51129/646424/960/286204/5265/114769/7057/9104/10253/23645/7042/5104/56925/221908/83596/1471/1992/5918/1893/5269/1800/221476/5176/7035/50848/718/12/2876/1475/6590/8996/5271/10406/330/10542/2281/1293/5973/8530/135228/6195/5627/3001/2280/831/91272/2821/1294/1476/5997/375484/51499/5743/2810/1508/2597/5272/53…
GOBP_SISTER_CHROMATID_SEGREGATION	197	0.608073	1.6618	1.21641e-06	7.27219e-05	6.04567e-05	4198	tags=38%, list=13%, signal=33%	84722/991/9232/11065/891/55143/10460/9212/11004/24137/5347/9787/64151/51203/7153/9493/10403/9055/64105/10783/1843/83540/9319/10615/3833/990/23397/10051/4751/699/55165/116028/79980/4085/113130/8260/7283/701/10459/9700/81930/1063/7272/81620/79998/11130/29127/55055/9735/91272/64940/51529/1062/49856/27243/54892/9928/79075/26271/7517/440081/442582/157570/51434/148479/146909/5901/2237/348654/55743/6795…
GOBP_ANTIGEN_PROCESSING_AND_PRESENTATION_OF_EXOGENOUS_ANTIGEN	45	0.799666	1.84754	1.23438e-06	7.33377e-05	6.09686e-05	3273	tags=58%, list=10%, signal=52%	3122/972/3115/3123/3113/3117/3119/3127/3118/3108/3105/3111/2207/3134/3109/567/1520/3120/6890/1509/2213/3133/1514/50856/10437/3140
GOBP_CELL_CELL_ADHESION_VIA_PLASMA_MEMBRANE_ADHESION_MOLECULES	270	-0.466756	-1.56317	1.24065e-06	7.33377e-05	6.09686e-05	2460	tags=29%, list=7%, signal=27%	79633/22920/5801/1007/56138/6900/5097/5291/57451/22865/56097/27255/5793/10893/152330/5797/56144/8641/6091/2195/56114/56133/26011/57575/56100/56099/11141/91156/84631/26167/56101/27253/9746/23418/5979/27328/56147/56127/120114/145581/128434/1951/64405/3897/5098/65125/22871/4155/56105/4099/1012/64084/5789/57689/1008/57863/56098/5099/84966/84628/64101/1016/869/8404/114798/56113/1826/214/28316/92211/28…
GOMF_PEPTIDE_ANTIGEN_BINDING	38	0.825655	1.86735	1.29176e-06	7.57938e-05	6.30105e-05	1879	tags=42%, list=6%, signal=40%	3122/3115/3123/3113/3117/3119/3127/3106/3107/3105/3134/6890/3136/3077/3133/2217
GOBP_POSITIVE_REGULATION_OF_CELL_ADHESION	436	0.528445	1.50138	1.29661e-06	7.57938e-05	6.30105e-05	4836	tags=40%, list=15%, signal=34%	3485/10630/301/6288/4192/7422/3956/3122/30008/972/3115/3123/6347/3113/5329/7037/1307/8764/3117/3976/3119/3127/3381/3678/3118/960/10451/1295/3675/84034/11117/8651/255743/3108/6281/3105/7042/6385/6352/80381/3111/11221/1021/2335/9435/64332/3109/1948/2316/567/29984/3120/857/3673/3553/259307/25865/50848/9308/6237/91663/3280/7412/29108/10673/5034/861/284/240/8728/29126/1842/84466/101/3965/6809/80380/19…
GOBP_RESPONSE_TO_TUMOR_NECROSIS_FACTOR	238	0.587895	1.61707	1.35748e-06	7.89138e-05	6.56042e-05	5418	tags=45%, list=16%, signal=38%	1116/3576/6347/965/2633/1277/8764/7538/7114/114769/7057/255743/55504/6352/1535/837/929/834/7132/83483/2635/355/56928/836/2819/8717/2874/8877/3280/7412/29108/8996/10673/330/8718/6772/3304/7128/958/7188/11173/10293/678/2643/81/7805/445/84817/841/7185/7293/10068/8531/6364/2150/2634/80149/7133/57817/5743/8692/8737/149951/3037/5106/84888/3987/6362/407019/672/6355/407040/5771/9590/2648/677/58191/2621/1…
GOBP_WOUND_HEALING	422	0.530844	1.50604	1.4146e-06	8.17828e-05	6.79894e-05	4409	tags=33%, list=13%, signal=29%	7076/10630/301/51330/5054/1192/6288/7422/3315/5327/1281/710/2152/5328/1277/10627/5329/1289/5359/5154/4015/4162/6556/3162/3678/6279/960/10451/5265/84034/7057/308/7042/6385/954/60681/7852/10398/3043/87/2207/2335/977/64581/8323/6382/5478/2316/8324/857/3673/836/1839/2151/7035/1026/7056/1465/83706/50848/114897/389/7040/2876/2004/2192/5028/10544/59/26509/7128/240/958/2828/5873/135228/5777/7450/79001/53…
GOBP_PRESYNAPTIC_ENDOCYTOSIS	61	-0.727624	-2.04133	1.43333e-06	8.24126e-05	6.85129e-05	3458	tags=54%, list=10%, signal=49%	6093/808/284697/274/8674/127833/54413/6861/5874/6517/273/114781/8867/6622/6844/84162/6453/11037/6620/57555/5532/57030/9829/6857/29993/22871/6855/6457/6623/26052/4983/9892/6456
GOCC_COLLAGEN_TRIMER	86	0.718285	1.81893	1.47769e-06	8.45016e-05	7.02496e-05	3473	tags=45%, list=10%, signal=41%	1292/1282/1284/1299/1290/1281/1277/1278/1289/115908/169044/1307/1291/4015/50509/1295/84034/11117/4060/4481/80781/713/114897/1293/1298/712/714/1294/114904/1306/129080/114898/85301/8685/81578/1296/340267/1297/1303
HP_POOR_SPEECH	286	-0.466996	-1.58502	1.52161e-06	8.61511e-05	7.16209e-05	4547	tags=44%, list=14%, signal=38%	6418/4841/23067/91801/6873/93986/6997/10277/6558/8295/1523/116442/84623/7430/80153/55823/9459/4204/79158/473/23154/80224/8239/51185/11154/54664/2036/283489/22866/54808/83480/116931/4719/23096/10128/80055/23516/93627/84342/284058/51132/1213/347344/8514/1741/50937/3176/3340/10522/57165/7707/9024/1183/84679/132/57194/57459/90161/9968/55777/55691/7248/9758/523/10735/8831/79791/83696/9354/2182/6925/23…
GOBP_LEUKOCYTE_CHEMOTAXIS	227	0.594206	1.63508	1.52835e-06	8.61511e-05	7.16209e-05	3834	tags=34%, list=12%, signal=30%	5919/301/5054/3958/6288/4192/7422/7130/3576/3627/972/6347/6280/6279/10451/7060/7057/728/7042/7852/6352/5880/2207/5764/4282/23075/1843/5478/6688/54210/3553/2920/1880/56833/2919/80270/6373/240/101/51192/3965/3689/79902/3569/4283/1441/6364/3269/2150/2921/51157/199/80024/7423/3672/5155/5479/811/54795/1234/4067/6362/63940/1803/11151/6355/683/79647/719/58191/5473/2621/1906/6374/7474/1230/284114
HP_AGGRESSIVE_BEHAVIOR	228	-0.496008	-1.64419	1.5311e-06	8.61511e-05	7.16209e-05	3924	tags=42%, list=12%, signal=37%	25942/57582/4204/27161/1781/23126/20/3953/8239/54664/2259/83480/116931/23096/25814/54880/29072/3064/51132/5621/477/7343/112476/3340/540/10522/26137/10847/1183/7874/27086/6942/3188/8924/6683/9968/55777/785/55904/1106/7248/9758/57492/2186/23291/8398/23030/6323/8629/5594/6925/8214/2903/23013/26960/6601/288/2731/6853/2334/9853/1387/6711/3786/2033/10297/6595/51780/22858/23040/9993/23389/51322/5063/560…
GOMF_ENDOPEPTIDASE_REGULATOR_ACTIVITY	189	0.607156	1.6555	1.54733e-06	8.66013e-05	7.19952e-05	3456	tags=26%, list=10%, signal=24%	7076/4057/5054/302/871/710/5266/332/9232/684/4504/646424/286204/5265/114769/5104/56925/1471/1992/5918/5269/1800/5176/7035/718/12/1475/6590/8996/5271/10406/330/1293/5973/8530/135228/6195/5721/5627/831/1294/1476/2597/5272/11047/5345/55851/340267/7980/2621
GOMF_POSTSYNAPTIC_NEUROTRANSMITTER_RECEPTOR_ACTIVITY	64	-0.712613	-2.00844	1.60311e-06	8.92484e-05	7.41958e-05	2299	tags=47%, list=7%, signal=44%	1135/8416/2899/2906/2905/2557/2911/1132/2915/2743/11255/2558/2561/2900/1141/1128/2554/2898/2892/1137/2560/2563/2565/2566/2894/116443/2895/2890/2556/2550
GOBP_ANTIGEN_PROCESSING_AND_PRESENTATION_OF_EXOGENOUS_PEPTIDE_ANTIGEN_VIA_MHC_CLASS_II	28	0.86193	1.86258	1.70416e-06	9.43746e-05	7.84574e-05	2188	tags=68%, list=7%, signal=63%	3122/972/3115/3123/3113/3117/3119/3127/3118/3108/3111/2207/3109/567/1520/3120/1509/2213/1514
HP_RIGIDITY	182	-0.521497	-1.68351	1.71486e-06	9.44702e-05	7.85369e-05	3626	tags=43%, list=11%, signal=38%	2639/22866/54832/6261/51308/23317/8120/6872/3064/55037/1213/5621/58494/3739/477/3752/7343/51741/112476/57165/10243/9373/6575/5903/2906/65018/3845/5660/774/2747/23097/1639/5654/523/8831/8398/6323/6334/8573/26058/5582/8867/6622/2743/25977/6326/22906/2258/348980/2558/4644/10659/9829/9627/26999/5530/2561/51062/10367/6812/8622/84896/773/23732/6506/2554/10382/51412/10501/2566/2257/4137/6328/4915/478/37…
HP_DISINHIBITION	192	-0.517517	-1.68526	1.74985e-06	9.58953e-05	7.97217e-05	3277	tags=41%, list=10%, signal=37%	80055/23317/8120/3064/284058/1213/477/50937/7343/51741/3176/3340/9681/10847/7874/2906/65018/6683/774/351/23097/1639/7248/523/8831/23291/79791/83696/8398/9354/6323/6334/26058/2903/23013/10765/9147/56776/8867/6622/11141/2731/54551/3097/2334/25977/1387/6326/6711/22906/2258/348980/2558/2033/10659/9829/26999/5530/2561/23043/7991/6812/6653/773/23732/6506/2554/2898/51412/5727/2566/28514/2257/4137/6328/4…
GOBP_PEPTIDE_ANTIGEN_ASSEMBLY_WITH_MHC_CLASS_II_PROTEIN_COMPLEX	14	0.959369	1.80274	1.82088e-06	9.9271e-05	8.2528e-05	828	tags=93%, list=2%, signal=91%	3122/3115/3123/3113/3117/3119/3127/3118/3108/3111/3109/567/3120
HP_CHOREA	257	-0.471506	-1.57404	1.94103e-06	0.000105276	8.75199e-05	4656	tags=44%, list=14%, signal=38%	23230/1917/26235/55250/2395/6418/7507/81570/10463/23067/91801/6558/1523/84623/7430/116228/80153/2760/4204/23154/51185/2639/2036/283489/10846/116931/23221/10128/80055/6872/80208/3064/1213/5621/3736/477/6821/6567/2074/7343/112476/7701/3176/23312/3340/10749/10522/57165/472/9024/1183/6792/6575/9698/60558/5660/55777/774/8869/5455/23064/8831/79791/83696/8398/9354/9254/6323/6334/8573/6925/10765/9147/567…
HP_DELAYED_GROSS_MOTOR_DEVELOPMENT	314	-0.447363	-1.51325	2.00874e-06	0.00010839	9.01087e-05	3863	tags=38%, list=12%, signal=34%	4204/27161/1781/20/23154/10283/10716/51362/22866/6134/7528/6651/64919/6261/80232/22880/80055/8120/274/6872/80208/4041/23162/3064/11160/51132/200424/7840/6567/85021/57165/7707/84679/6792/55209/57688/27086/10743/57194/22930/6942/8924/23321/90161/55904/738/5728/80204/58508/8036/4649/9969/9758/5048/523/57492/10735/2186/64131/23291/83696/5339/26115/5430/23030/57520/55149/80816/9469/8567/8573/23112/100…
GOBP_NEUTROPHIL_MIGRATION	124	0.656742	1.73892	2.08858e-06	0.000112122	9.32119e-05	6502	tags=56%, list=20%, signal=45%	3958/6288/4192/7130/3576/3627/972/6347/6280/6279/10451/7060/728/7042/6352/5880/2207/4615/5478/54210/3553/4267/2920/56833/2919/6373/101/51192/3689/4283/1441/6364/51135/5175/2921/3672/5479/6362/1803/6355/3552/683/719/9948/5473/1906/391/6374/3554/2526/6370/6372/5293/682/84522/6354/6351/5879/7409/4354/255231/6283/399/3929/6369/158747/708/51561/6348
GOCC_GABA_RECEPTOR_COMPLEX	21	-0.894724	-2.07464	2.19624e-06	0.000117303	9.75192e-05	1871	tags=62%, list=6%, signal=58%	55879/2557/2558/2561/2554/2560/2563/2565/2566/2562/2556/9568/2550
GOMF_EXTRACELLULAR_MATRIX_STRUCTURAL_CONSTITUENT_CONFERRING_TENSILE_STRENGTH	41	0.815799	1.85858	2.25755e-06	0.000119969	9.97352e-05	3778	tags=61%, list=11%, signal=54%	1292/1282/1284/1299/1290/1281/1277/1278/1289/1307/1291/50509/1295/80781/1293/1298/1294/1306/85301/81578/1296/340267/1297/1303/1301
GOBP_REGULATION_OF_BODY_FLUID_LEVELS	380	0.536153	1.51532	2.29767e-06	0.000121249	0.000100799	5858	tags=39%, list=18%, signal=32%	10630/5054/1192/6288/7422/133/3315/5327/1281/710/2152/5328/8835/358/10627/5329/5359/362/5154/10451/5265/84034/7057/308/954/10398/4939/3043/1535/87/2207/2335/8323/8862/5478/2316/3099/857/3673/5021/2151/7357/8673/7035/7056/1465/83706/50848/114897/134/2192/5028/10544/958/5873/5777/7450/79001/5341/4830/3783/2048/3569/5627/10019/5321/340205/2821/2697/2013/2150/361/2810/8692/3083/5155/187/5912/3037/216…
HP_LIMB_HYPERTONIA	114	-0.590271	-1.82836	2.30468e-06	0.000121249	0.000100799	3576	tags=44%, list=11%, signal=39%	22866/5096/23221/440138/8120/1213/5297/6567/2074/7343/51741/9373/546/2906/774/23097/55691/523/8831/55149/5832/6334/5095/11128/8867/57599/25977/22906/57498/2258/348980/2558/10659/7994/26999/5530/2561/51062/6812/111/773/79152/6506/51412/56521/2566/2257/6328/4915/3745
GOBP_COLLAGEN_BIOSYNTHETIC_PROCESS	46	0.784026	1.8248	2.35298e-06	0.000123175	0.0001024	3389	tags=46%, list=10%, signal=41%	871/7431/1277/1289/57333/11117/2022/3673/642658/7040/54206/861/9508/10609/3569/7043/4261/5159/5345/90993/114757
GOBP_CELLULAR_RESPONSE_TO_MOLECULE_OF_BACTERIAL_ORIGIN	226	0.580351	1.59699	2.42378e-06	0.000126253	0.000104959	5163	tags=38%, list=15%, signal=33%	4057/5054/3576/3627/7431/6347/7538/114769/6352/1051/929/5606/4615/10417/4282/834/1948/3656/3148/23643/22904/6688/10865/706/3553/2920/129607/3661/7097/4793/2919/7040/29108/6373/54209/7128/29126/9516/80380/3606/4843/445/2213/1019/2048/3569/4283/85363/3654/80149/7133/2921/57817/8915/84868/1234/4067/7855/10221/10288/3552/942/3055/5473/948/6374/7474/4064/10892/10270/1604/4846/59307/968/6915/388325/103…
GOBP_REGULATION_OF_SYNAPSE_ASSEMBLY	99	-0.619317	-1.88502	2.47163e-06	0.000128111	0.000106504	2509	tags=42%, list=8%, signal=39%	54674/55209/8128/10507/347730/54413/4208/22865/4916/351/139065/64218/79953/147381/6622/11141/84631/9746/57555/145581/22871/257194/64084/5789/1141/10611/26050/654429/26045/375323/9231/84628/869/57633/114798/23316/6585/347731/2895/4915/9378/2047
GOMF_POTASSIUM_CHANNEL_ACTIVITY	121	-0.588645	-1.84945	2.56515e-06	0.000132178	0.000109885	3962	tags=41%, list=12%, signal=37%	10021/9992/54207/57582/3773/3768/3748/57657/3736/8514/9312/3739/2899/3752/343450/131096/3746/3788/27345/10060/3760/90134/3761/27012/3778/3747/3780/3786/7881/3781/348980/610/56660/6616/3775/2900/3756/2898/6833/56479/3785/3777/3751/3782/3766/3767/30818/30819/3765/3745
HP_DECREASED_FERTILITY_IN_MALES	136	0.640591	1.70247	2.57522e-06	0.000132178	0.000109885	7166	tags=51%, list=21%, signal=40%	2302/29089/641/2212/51364/55215/92749/54970/7040/5888/10459/2622/2177/55036/1770/345895/7516/2175/27148/201134/85478/83990/54919/4214/268/672/221421/89765/6674/2176/83538/6103/352909/8481/6795/246176/2626/55329/4221/2189/10309/6662/55120/2188/55159/2187/675/375307/84071/5889/115948/367/6736/1588/8701/27019/200373/123872/79925/1497/115399/117144/200162/93233/7490/83449/118491/64446/339829
GOBP_REGULATION_OF_ION_TRANSMEMBRANE_TRANSPORT	471	-0.400945	-1.41334	2.61993e-06	0.00013382	0.00011125	3887	tags=33%, list=12%, signal=30%	9992/54207/3208/5142/776/51185/7531/7070/144245/2259/3773/6376/5649/6717/808/40/3768/11060/3306/274/3748/3064/1392/5621/3736/8864/8514/2256/9312/3739/477/3752/53405/55799/57120/131096/388336/3746/154/53822/783/6262/57165/11331/2273/4987/493/3788/486/1742/1909/6546/65267/54413/91404/25/65018/777/4208/8912/54800/774/9747/785/351/59283/9722/10142/3760/28954/11261/90134/1394/23171/3761/7402/5924/775/…
GOBP_INTERLEUKIN_8_PRODUCTION	103	0.675505	1.75213	2.96125e-06	0.000150523	0.000125136	5201	tags=40%, list=16%, signal=34%	1116/301/5054/972/2152/965/602/7114/929/64581/4615/1649/3553/25865/7097/29108/3304/10542/3965/914/4843/3569/2150/284297/51157/8692/8737/8915/407050/8772/5788/7474/3303/307/10392/11027/7096/26191/58509/11315/945
HP_EYELID_MYOCLONUS	43	-0.76972	-2.06261	3.08261e-06	0.000155938	0.000129638	4648	tags=74%, list=14%, signal=64%	1917/6418/23067/1523/84623/2036/283489/116931/1213/10522/9024/55777/8831/6925/10765/26960/3097/2904/57551/815/23040/55870/5530/6812/1778/56479/10771/6529/2902/547/10369/28514
GOBP_ADULT_BEHAVIOR	134	-0.56841	-1.79681	3.13286e-06	0.000157722	0.000131121	3245	tags=43%, list=10%, signal=39%	85446/23287/51286/477/340990/285671/4864/80243/9698/6900/10919/2906/54413/84152/55074/2668/351/5728/7248/5048/7111/22876/2055/6323/5465/124925/26058/9369/114781/6622/2743/27253/1949/4852/64854/57555/1182/1393/9379/55636/22941/50944/1141/6506/6623/18/1137/3356/6712/28996/2566/114798/3766/2257/6505/26047/9378
HP_CEREBRAL_VISUAL_IMPAIRMENT	201	-0.501831	-1.64494	3.22722e-06	0.000161433	0.000134206	4733	tags=48%, list=14%, signal=41%	57731/673/8243/1917/104/6418/23067/91801/6997/3098/6558/1523/85358/84623/7430/80153/55823/23126/776/473/23154/51185/2036/283489/6651/116931/80055/93627/84265/10844/23162/1213/7025/57545/50937/3176/26227/3340/10522/9024/1183/6792/22930/2906/777/1185/55777/774/8869/738/2222/10735/8831/79791/83696/9354/57520/6323/6925/253959/10765/9147/56776/6844/26960/3097/6638/1822/1107/2904/57551/815/7994/3899/23…
HP_ABNORMAL_LYMPHOCYTE_MORPHOLOGY	173	0.612317	1.6647	3.23726e-06	0.000161433	0.000134206	6388	tags=50%, list=19%, signal=41%	6696/3115/3123/4478/10312/2214/8651/7852/641/5880/5698/83879/4615/10095/355/204/54/6772/3561/7128/4194/3937/9508/6909/84823/841/4261/9723/4860/2517/3654/7133/7036/84061/915/1503/8737/8915/57104/3559/4173/916/54809/11151/3575/2720/92579/3070/3718/55388/8742/925/5788/5692/9948/695/4125/114803/7454/175/920/3507/7535/4893/970/8625/3574/90417/5293/3932/3431/1789/919/5580/100/4790/90268/10159/3551/4791…
GOBP_POSITIVE_REGULATION_OF_SYNAPTIC_TRANSMISSION	160	-0.526418	-1.69258	3.29531e-06	0.000163553	0.000135968	2401	tags=37%, list=7%, signal=34%	1742/91683/347730/22930/2906/54413/148/25/2905/65018/351/59283/5728/2932/5924/348/5594/5582/80863/2903/114/6622/6844/5270/23373/9783/9746/25769/22999/2904/5590/51201/2752/57555/3799/1524/10368/5581/6616/6857/22871/6812/22941/64084/4763/112755/9699/26045/27092/2898/6543/6869/6547/729956/10369/6505/4915/9378/7143
GOBP_T_CELL_PROLIFERATION	201	0.602196	1.64628	3.46022e-06	0.000170932	0.000142102	4829	tags=44%, list=14%, signal=38%	3485/301/3958/3115/3123/4478/10457/3113/2302/7037/8764/6556/3105/6385/6352/80381/5880/3659/2615/1051/977/3109/57045/4004/836/3553/259307/3280/7412/29108/10673/2000/581/2281/29126/3965/80380/1947/3606/5777/177/10385/3133/3569/7293/54440/2064/2697/4860/7133/199/1503/4179/3559/84868/916/11151/10288/3552/942/3481/8772/51043/7297/3718/5788/11326/11146/11119/9466/55716/7535/10892/970/6693/1604/5699/507…
GOBP_LOCOMOTORY_BEHAVIOR	190	-0.506968	-1.63854	3.49145e-06	0.000171669	0.000142715	3863	tags=43%, list=12%, signal=38%	4204/3084/20/51185/55079/5649/5153/6801/1267/26258/9099/80208/463/23287/1392/51286/477/340990/4864/4987/80243/9698/1742/6900/28964/347730/23259/2906/84152/9611/55074/57282/3358/2668/351/5728/7248/5048/7111/320/2911/22876/2055/89797/6323/348/124925/26058/114781/114/5179/6622/55084/2915/2743/460/1949/57555/5581/2571/1182/6616/10499/5532/55636/22941/257194/111/1996/1141/6623/18/28996/3751/1826/3766/…
GOCC_INTRINSIC_COMPONENT_OF_PRESYNAPTIC_MEMBRANE	72	-0.681414	-1.96342	3.51023e-06	0.000171789	0.000142815	3007	tags=46%, list=9%, signal=42%	3736/112476/3746/493/9066/148/27255/3760/150/114/27253/492/6326/1949/2558/491/2900/401190/5789/2913/1141/1008/1128/2823/6506/2066/3356/6529/84628/53826/1272/3765/2550
GOBP_REGULATION_OF_T_CELL_PROLIFERATION	170	0.61709	1.67372	3.60823e-06	0.000175085	0.000145555	4829	tags=44%, list=14%, signal=37%	3485/301/3958/3115/3123/10457/3113/2302/7037/8764/3105/6385/6352/80381/5880/3659/2615/1051/3109/57045/4004/836/3553/259307/3280/7412/29108/10673/29126/3965/80380/1947/3606/5777/177/10385/3133/3569/54440/2064/4860/7133/199/4179/3559/84868/916/11151/10288/3552/942/3481/8772/51043/7297/3718/5788/11326/11146/9466/7535/970/6693/1604/5074/64926/10859/3620/11035/11006/8440/7784/283234/26191
GOMF_SODIUM_ION_TRANSMEMBRANE_TRANSPORTER_ACTIVITY	150	-0.544662	-1.75467	3.61086e-06	0.000175085	0.000145555	3457	tags=31%, list=10%, signal=28%	6540/40/54407/57657/6534/477/2899/6549/84679/6575/6546/55117/57282/8912/481/285195/6323/6334/8911/6511/123041/6330/25769/6326/348980/610/9962/10479/57030/3775/2900/8671/41/6506/2898/57419/6529/6327/6543/6547/81539/55800/55515/6505/6328/259232/478
HP_OCULOGYRIC_CRISIS	48	-0.748317	-2.03374	3.71469e-06	0.000179293	0.000149054	4648	tags=69%, list=14%, signal=59%	1917/6418/23067/1523/84623/2036/283489/116931/1213/10522/9024/10059/55777/8831/6925/10765/26960/3097/2904/57551/815/23040/55870/5530/6812/1778/56479/10771/2902/56521/547/10369/28514
GOBP_NEGATIVE_REGULATION_OF_CELL_ACTIVATION	210	0.596911	1.63842	3.75385e-06	0.000180356	0.000149937	4830	tags=41%, list=14%, signal=35%	301/3598/3958/4192/972/3123/10457/2302/8764/5154/3162/11117/8651/6385/3659/2615/1051/84695/10875/7305/3134/57045/11314/6688/836/100507436/259307/7056/114897/3077/2896/861/54209/7128/29126/3965/80380/8530/5777/7805/2268/2213/146722/10385/10019/2064/2737/80149/284021/5155/864/3559/84868/4067/51083/84959/10288/7940/5771/942/51043/3718/3902/5788/11326/3142/114757/695/11146/79626/3949/407018/6693/4846…
GOBP_DOPAMINE_SECRETION	36	-0.8119	-2.12922	3.78588e-06	0.000181068	0.000150529	2385	tags=61%, list=7%, signal=57%	127833/91683/83849/9066/84258/65018/6861/2668/6622/23208/143425/148281/5864/6857/6860/1141/57586/6623/18/1137/3356/2550
GOBP_AMINE_TRANSPORT	97	-0.614257	-1.86275	3.95585e-06	0.000187065	0.000155515	3041	tags=37%, list=9%, signal=34%	1392/9900/127833/8864/477/7432/91683/83849/9066/22930/84258/65018/6861/2668/150/6622/23208/143425/5999/148281/11255/5864/6857/6812/5027/6860/1141/57586/6623/18/1137/3356/1113/6529/2550/3745
HP_WIDENED_SUBARACHNOID_SPACE	90	-0.631648	-1.89862	3.96364e-06	0.000187065	0.000155515	4648	tags=60%, list=14%, signal=52%	1917/6418/23067/1523/116442/84623/9459/4204/8239/2639/2036/283489/22866/116931/23096/440138/1213/347344/1741/10522/9024/1183/84679/9968/55777/9758/8831/2182/6925/10765/389856/26960/11141/3097/6638/2904/57551/815/7552/23040/55870/5530/51322/6812/5063/6855/1778/7102/56479/10771/2902/547/10369/28514
GOBP_REGULATION_OF_NERVOUS_SYSTEM_PROCESS	134	-0.564777	-1.78533	3.96459e-06	0.000187065	0.000155515	2966	tags=39%, list=9%, signal=35%	58494/26022/388336/154/4987/7432/1742/23175/2906/54413/23405/66000/3358/351/9228/5728/10142/2911/26011/5999/22999/5590/81832/57555/56853/23467/22871/58512/4099/27242/729993/56288/50944/112755/10810/9699/11076/27092/18/869/1910/2902/6543/6547/729956/23316/9229/2257/9378/118738/55273/7143
GOBP_REGULATION_OF_RESPONSE_TO_CYTOKINE_STIMULUS	171	0.622151	1.68851	4.01206e-06	0.000188459	0.000156674	5919	tags=50%, list=18%, signal=41%	972/9636/4938/114769/8651/4940/3665/7852/6352/837/834/7132/1893/3656/56928/857/83666/2874/3661/7097/8877/6773/29108/8996/3557/284/3304/54209/7128/64135/10293/84166/5777/7805/146722/841/3569/54625/10019/11274/2150/3654/7837/7444/8737/79594/9641/84888/407019/342979/5771/117854/8772/11140/5788/2621/1906/7474/6880/3303/3554/7850/407018/59307/51441/10555/3574/83643/2950/7186/3263/5770/117584/81844/737…
GOBP_NEUROMUSCULAR_PROCESS	147	-0.552457	-1.77772	4.45706e-06	0.000208432	0.000173278	2401	tags=36%, list=7%, signal=34%	23287/23621/3736/1496/112476/1742/1909/2906/25/2905/23543/351/5728/1639/143187/5048/5881/429/2055/4747/6323/64478/26058/79784/2903/5179/2743/7138/57555/57680/54715/8925/51761/23077/5830/84197/50944/111/4130/28996/613/6547/844/116443/2257/2895/4625/9378/65217/84502/10083/57338/7143
HP_ABNORMALITY_OF_SKIN_PHYSIOLOGY	445	0.513161	1.45877	4.94785e-06	0.00023036	0.000191507	6003	tags=39%, list=18%, signal=32%	3122/6696/3115/3123/4069/4478/10457/3113/3939/9180/7037/10312/362/3117/3119/3106/3691/3107/3426/641/2212/2615/5698/1535/64581/2706/84818/4615/5696/4282/9837/7132/1893/567/355/10535/83706/100151683/204/3858/54/7040/1475/374393/80270/3557/6772/861/3561/3588/7128/4689/1075/64135/3937/9508/6809/37/55898/2213/5551/10616/6427/841/8558/3569/4261/653361/2697/4688/1294/3654/7133/915/1508/7389/8737/8676/57…
HP_FOCAL_NON_MOTOR_SEIZURE	64	-0.694896	-1.95851	4.99823e-06	0.00023168	0.000192605	3610	tags=72%, list=11%, signal=64%	1917/6418/23067/1523/84623/7957/2036/5649/283489/116931/1213/5297/3736/477/112476/26227/9681/10522/9024/6900/55777/8831/6323/6334/6925/10765/26960/3097/2904/3786/57551/815/23040/55870/5530/6812/1778/773/56479/10771/3785/2902/547/10369/28514/5138
GOBP_REGULATION_OF_RESPONSE_TO_BIOTIC_STIMULUS	337	0.542018	1.52466	5.28695e-06	0.000243988	0.000202837	6392	tags=42%, list=19%, signal=34%	4057/3123/9636/710/5322/5359/4938/3106/114769/84034/11117/8651/4940/3665/3105/29800/6352/3659/1535/11221/3430/84282/64581/9111/10875/7305/4282/3134/8638/839/51191/3148/23643/79132/6688/100507436/196/3553/259307/83666/56833/60489/3661/2896/6773/29108/330/3075/6772/6737/54209/7128/29126/101/3965/200316/84166/5777/2268/2213/151636/841/3133/54625/6895/653361/85363/11274/2150/80149/60343/84868/4277/79…
GOBP_ANTIGEN_PROCESSING_AND_PRESENTATION_OF_EXOGENOUS_PEPTIDE_ANTIGEN	36	0.8258	1.83512	5.32549e-06	0.000244694	0.000203424	3071	tags=69%, list=9%, signal=63%	3122/972/3115/3123/3113/3117/3119/3127/3118/3108/3105/3111/2207/3134/3109/567/1520/3120/6890/1509/2213/3133/1514/50856/10437
GOBP_DEFENSE_RESPONSE_TO_GRAM_NEGATIVE_BACTERIUM	87	0.690439	1.7499	5.56898e-06	0.000254769	0.000211799	2094	tags=22%, list=6%, signal=21%	4057/5919/5054/4069/358/79792/8764/6556/6036/3148/54210/140823/29108/54209/6039/4843/3569/2150/284297
HP_EEG_WITH_FOCAL_EPILEPTIFORM_DISCHARGES	138	-0.55784	-1.77549	5.69682e-06	0.000259489	0.000215724	4036	tags=50%, list=12%, signal=44%	7430/80153/57582/4204/23154/51185/5649/57465/8218/23096/10128/80055/1135/284058/1392/5297/3736/477/112476/3176/23312/3340/9681/1183/6792/8869/29968/1106/8831/79791/83696/9354/6323/8573/2903/10765/9147/56776/5290/3778/6326/6711/3786/10815/23229/81603/6857/10000/5530/23389/23043/7991/6812/5602/1141/773/23732/2554/2898/1137/51412/2775/6529/3785/6304/2566/23316/2257/2562
GOBP_CALCIUM_ION_REGULATED_EXOCYTOSIS	63	-0.695231	-1.94827	5.87028e-06	0.000266238	0.000221334	2385	tags=60%, list=7%, signal=56%	9501/10497/51760/488/440279/127833/91683/83849/9066/22930/84258/6861/8912/150/8911/23208/6844/143425/4851/9783/148281/22999/8941/8618/8447/5864/5532/6857/192683/6854/6812/23025/6860/112755/9699/57586/11069/3745
GOCC_VACUOLAR_LUMEN	168	0.60955	1.65302	5.96998e-06	0.000269597	0.000224127	5829	tags=46%, list=17%, signal=38%	2171/2331/302/633/972/4069/2990/2519/4060/6385/6036/8836/2512/6382/3074/10577/1513/1520/10383/79980/3425/3339/2717/718/2896/12/2817/29108/5476/2799/1509/29952/3614/1075/410/8635/1634/9588/5159/2517/375790/23646/2588/1514/1508/25801/51316/114790/6448/55313/54749/2720/1464/23593/2581/10437/6383/203068/6609/4125/175/8804/58485/4669/56729/2548/27163/3073/5580/1440/6386/10487/53/2719/1991/6037/387921
GOCC_MITOCHONDRIAL_PROTEIN_CONTAINING_COMPLEX	241	0.57667	1.58819	6.17392e-06	0.000276962	0.00023025	7561	tags=57%, list=23%, signal=44%	56901/400916/6183/64960/64983/140823/1346/440567/581/10452/51373/84419/64979/4696/55052/3028/64951/64981/27089/1349/1329/6182/1351/4708/10975/1340/64978/51253/4726/7386/4697/116540/26521/57129/64968/5163/128308/29093/4725/65003/84769/64975/79135/51069/100128525/55168/4729/134266/64949/4728/1337/9377/51079/4713/131118/55750/4695/28998/51073/1348/6390/54148/6150/4706/7388/26519/11232/54927/26517/54…
HP_LONG_PHILTRUM	390	-0.415414	-1.45366	6.18572e-06	0.000276962	0.00023025	3924	tags=38%, list=12%, signal=34%	25942/29123/9459/4204/27161/79158/473/8239/3295/55670/22827/79659/4337/7290/22866/7461/57465/6134/57589/23019/4654/64919/23096/5745/440138/55790/2969/54880/93627/6872/23162/3064/51132/200424/1213/347344/8514/1741/7227/2074/51594/55770/27445/4659/5591/6309/1183/9321/84679/55209/9373/10743/28957/6942/3845/1185/10060/9968/10020/55904/4853/5728/80204/1106/9969/10664/10982/9758/523/5881/57492/10735/86…
GOBP_NEGATIVE_REGULATION_OF_DEFENSE_RESPONSE	259	0.563282	1.55373	6.36135e-06	0.000283619	0.000235784	5387	tags=34%, list=16%, signal=29%	9021/6288/4192/7130/3123/9636/710/7538/4938/3106/4940/3105/55872/11221/9111/10875/3134/7132/79132/100507436/5176/56833/2874/134/2896/54/406913/2876/6773/6737/54209/7128/240/284207/3965/8530/84166/5682/2268/2213/3133/54625/6895/1003/11274/7133/57817/60343/3559/84868/4277/79594/5272/10475/4067/5771/5335/64838/8780/5788/5692/11326/3055/79626/693175/5045/79651/89790/10769/3949/407006/5734/51441/3082/…
GOBP_HOMOPHILIC_CELL_ADHESION_VIA_PLASMA_MEMBRANE_ADHESION_MOLECULES	166	-0.522432	-1.69539	6.76996e-06	0.000300563	0.00024987	3645	tags=37%, list=11%, signal=33%	1006/56110/9499/56112/22883/1952/56126/1005/56134/79633/5801/1007/56138/6900/5097/5291/56097/27255/5793/152330/5797/56144/8641/6091/2195/56114/56133/57575/56100/56099/91156/26167/56101/27253/9746/5979/27328/56147/56127/120114/128434/1951/64405/3897/5098/56105/1012/64084/1008/57863/56098/5099/84966/1016/56113/1826/28316/92211/56106/65217/11122/57453
HP_DILATION_OF_LATERAL_VENTRICLES	84	-0.629009	-1.87036	6.80585e-06	0.000300887	0.00025014	3626	tags=63%, list=11%, signal=56%	9786/23230/1917/6418/23067/1523/25930/84623/2639/2036/283489/83480/6651/116931/80208/4750/1213/51244/10522/9024/22930/90161/55777/738/29968/8831/23291/80816/6925/10765/26960/3097/6638/9839/4784/2904/57498/57551/2752/815/23040/55870/5530/6812/1778/56479/1641/10771/2902/6304/547/10369/28514
GOBP_REGULATION_OF_BIOLOGICAL_PROCESS_INVOLVED_IN_SYMBIOTIC_INTERACTION	55	0.757993	1.81092	7.04644e-06	0.00031022	0.000257899	4827	tags=49%, list=14%, signal=42%	4057/5806/3576/3956/972/3123/10410/10581/2519/857/10346/8519/5034/6737/3965/4261/9830/85363/2150/4061/10475/117854/920/286827/2934/6372/8547
GOBP_CATECHOLAMINE_SECRETION	55	-0.7006	-1.95097	7.12935e-06	0.000311927	0.000259318	3041	tags=51%, list=9%, signal=46%	1392/127833/7432/91683/83849/9066/84258/65018/6861/2668/150/6622/23208/143425/148281/11255/5864/6857/6860/1141/57586/6623/18/1137/3356/1113/2550/3745
GOCC_INTRINSIC_COMPONENT_OF_POSTSYNAPTIC_DENSITY_MEMBRANE	51	-0.735352	-2.00338	7.14451e-06	0.000311927	0.000259318	2783	tags=61%, list=8%, signal=56%	5800/388336/1742/2906/1630/150/2903/9746/1949/81832/10368/145581/491/729993/64084/401190/57689/1128/26045/27092/2066/64101/53616/22986/114798/2894/10369/116443/347731/2895/2890
GOBP_REGULATION_OF_NEUROTRANSMITTER_TRANSPORT	96	-0.628414	-1.91619	7.24421e-06	0.000314974	0.00026185	3458	tags=48%, list=10%, signal=43%	808/134957/23621/8864/477/9581/783/140730/84961/27345/91683/28964/22930/148/4208/5217/2668/2932/320/150/10675/8573/5582/6622/23208/2824/9783/6853/22999/10815/815/5864/6857/9627/22871/6812/6855/41/4763/6860/112755/6623/3356/10814/116443/5579
HP_ABNORMAL_MORPHOLOGY_OF_THE_LIMBIC_SYSTEM	69	-0.65565	-1.87824	7.42513e-06	0.000321511	0.000267285	4656	tags=67%, list=14%, signal=57%	23230/1917/6418/23067/23261/1523/84623/2036/283489/57465/116931/4750/1213/7025/10522/9024/1630/55777/738/8831/23030/6323/6925/2263/10765/26960/3097/9839/6326/2904/10815/57551/815/23040/55870/5530/6812/1778/2554/56479/10771/2902/2566/547/10369/28514
GOMF_NEUROTRANSMITTER_RECEPTOR_ACTIVITY_INVOLVED_IN_REGULATION_OF_POSTSYNAPTIC_MEMBRANE_POTENTIAL	49	-0.730455	-1.98342	8.26984e-06	0.00035662	0.000296473	2299	tags=47%, list=7%, signal=44%	2906/2905/2557/2743/2558/2561/2900/1141/1128/2554/2898/2892/1137/2560/2563/2565/2566/2894/116443/2895/2890/2556/2550
HP_MYOCLONIC_SEIZURE	176	-0.514499	-1.66364	8.53392e-06	0.000366506	0.000304691	4289	tags=47%, list=13%, signal=41%	23261/1523/64324/129285/25930/84623/7957/686/4204/776/23154/2036/283489/51362/57465/116931/29072/1213/149371/343450/26227/23312/10522/9024/55275/10059/6792/56978/401474/5660/55777/5728/1106/5048/8831/83696/2055/144165/6323/6925/2903/10765/26960/3778/3097/6326/2904/10815/57551/815/348980/2558/57468/10297/2571/22858/23040/55870/5530/6812/5602/1778/112755/773/2554/6833/56479/2563/10771/6529/2902/791…
GOBP_POSTSYNAPSE_ORGANIZATION	160	-0.513441	-1.65086	8.84977e-06	0.000378526	0.000314684	2898	tags=38%, list=9%, signal=35%	10160/80725/388336/10243/6792/1742/54413/25791/22865/66000/4916/10152/2668/4744/9722/5728/7804/9762/5048/8831/26115/4747/2534/348/1399/22891/11141/55619/1501/2743/2904/51201/8499/57555/3480/9912/22871/9379/5063/22941/50944/5789/10611/26045/8851/375323/26052/84628/64101/91752/869/6712/4038/729956/547/23316/2895/9378/2047/4983/9118
GOCC_SPECIFIC_GRANULE	158	0.612932	1.65675	9.01763e-06	0.000384144	0.000319355	6971	tags=50%, list=21%, signal=40%	1116/4057/5806/4069/5328/5329/79792/23601/64114/8836/1535/22918/1522/567/8673/2919/3240/6590/84329/963/1509/101/3903/6809/3689/5873/5777/28956/10970/53831/3728/25797/7133/6515/126014/124583/5912/6813/64386/4973/54918/683/719/948/3683/5906/1118/5199/221/160364/1774/10555/56729/56954/3684/1536/6814/1265/23071/4790/945/8907/820/6810/121260/1991/30/2204/199675/196527/158747/5023/5768/4758/2358/311/86…
GOBP_DEFENSE_RESPONSE_TO_GRAM_POSITIVE_BACTERIUM	98	0.674971	1.7451	9.4718e-06	0.000401864	0.000334086	4365	tags=32%, list=13%, signal=28%	5919/4069/5320/79792/8764/728/3105/1969/6036/4615/3148/140823/7097/54/29108/283/6039/115361/2268/3133/3569/284297/2634/84868/3575/129530/3140/948/9466/64170/10392
HP_GENERALIZED_MYOCLONIC_SEIZURE	146	-0.538868	-1.72205	1.00155e-05	0.000423223	0.000351843	2861	tags=38%, list=9%, signal=35%	343450/26227/10522/9024/10059/6792/56978/401474/5660/55777/5728/1106/5048/8831/83696/2055/144165/6323/6925/10765/26960/3097/6326/2904/10815/57551/815/348980/57468/10297/22858/23040/55870/5530/6812/5602/1778/112755/773/2554/6833/56479/2563/10771/6529/2902/7915/2566/547/10369/3767/28514/23316/2562/9568/4983
HP_DEVELOPMENTAL_REGRESSION	339	-0.429795	-1.47853	1.01475e-05	0.000427088	0.000355056	3869	tags=36%, list=12%, signal=32%	2760/25942/57582/4204/124454/3295/55670/51/2639/22909/22866/7461/57465/1267/6651/4719/5191/23221/23096/2073/55217/10128/2969/8120/23516/93627/84342/84265/23287/3064/11160/55037/79944/1213/3736/7343/343450/51741/23312/10522/8021/26137/10059/90624/6792/5903/2906/3188/3845/60558/777/5660/7274/5193/774/8869/23097/8879/1106/55315/7099/5048/523/8831/64218/8398/26115/2055/6224/6323/6334/8573/11128/2903/…
GOBP_DOPAMINE_TRANSPORT	50	-0.723806	-1.979	1.04572e-05	0.000438367	0.000364433	2385	tags=42%, list=7%, signal=39%	91683/83849/9066/84258/65018/6861/2668/6622/23208/143425/148281/5864/6857/6860/1141/57586/6623/18/1137/3356/2550
GOBP_RESPONSE_TO_INTERFERON_GAMMA	135	0.636401	1.68976	1.12759e-05	0.000470813	0.000391406	5419	tags=50%, list=16%, signal=42%	972/7431/10410/6347/965/2633/3113/684/6556/7791/10581/8651/6352/3659/9111/834/4435/2635/6672/83666/7097/8519/1594/6772/55647/6737/958/3965/338382/2643/84166/115361/4843/65010/445/54625/4261/6364/2634/998/199/4641/361/2597/115362/6362/6355/5771/11140/58191/3055/1906/7474/7454/9341/10096/9076/2934/6370/71/3263/7376/6814/6354/5468/6351/6810
GOCC_AZUROPHIL_GRANULE_LUMEN	88	0.688736	1.74553	1.13692e-05	0.000472834	0.000393086	3923	tags=43%, list=12%, signal=38%	2171/302/4069/2990/2519/6036/8836/2512/3074/10577/10383/79980/2717/718/2896/12/29108/5476/2799/29952/3614/1075/410/8635/9588/2517/2588/25801/51316/114790/55313/2720/23593/203068/4125/175/8804/58485
GOBP_IMMUNOGLOBULIN_PRODUCTION_INVOLVED_IN_IMMUNOGLOBULIN_MEDIATED_IMMUNE_RESPONSE	65	0.718668	1.75688	1.15351e-05	0.000476569	0.000396191	6342	tags=60%, list=19%, signal=49%	3122/3115/3123/3113/7037/3117/3119/3127/23529/3118/3108/3111/23075/3109/567/3120/9156/7040/10459/958/7374/202309/10538/2067/6778/5788/695/9466/8741/9984/79915/10758/3112/51010/121260/3586/4436/7292/30009
GOBP_GRANULOCYTE_CHEMOTAXIS	122	0.646277	1.70648	1.15496e-05	0.000476569	0.000396191	3542	tags=36%, list=11%, signal=32%	5919/301/3958/6288/4192/7130/3576/3627/972/6347/6280/6279/10451/7060/7057/728/7042/6352/5880/2207/5478/54210/3553/2920/2919/6373/51192/3689/4283/1441/6364/3269/2921/3672/5479/6362/1803/6355/683/79647/719/5473/1906/6374
GOMF_MHC_CLASS_II_PROTEIN_COMPLEX_BINDING	25	0.859307	1.8126	1.18047e-05	0.000485192	0.00040336	828	tags=56%, list=2%, signal=55%	3122/972/3115/3123/3113/3117/3119/3127/3118/3108/3111/3109/567/3120
GOBP_CELL_JUNCTION_ASSEMBLY	410	-0.400397	-1.40413	1.2817e-05	0.00052475	0.000436246	2561	tags=27%, list=8%, signal=25%	8874/54674/55209/8128/1007/10507/347730/347/4088/596/54413/25/4208/22865/4916/351/139065/5728/23603/4649/7248/23332/64218/5339/5796/79953/1399/9748/147381/83660/56133/7082/6622/8502/6422/11141/91156/1501/84631/57662/26167/287/2824/9448/27253/9746/324/8861/9693/2258/57555/56127/145581/79834/64405/23136/92737/119/2561/22871/9379/4092/22941/56288/8777/257194/64084/5578/5789/1141/8927/10611/1008/2299…
GOBP_I_KAPPAB_KINASE_NF_KAPPAB_SIGNALING	284	0.54957	1.52682	1.2883e-05	0.000525406	0.000436792	6179	tags=46%, list=19%, signal=38%	4057/6275/3315/3956/972/3123/6284/7037/684/602/3162/114769/55504/64581/4615/10783/834/7132/1893/3065/3656/2316/4055/3553/8717/55367/3661/7097/10549/4793/389/10346/5971/29108/51246/6574/1894/330/6772/284/6737/10542/54209/7128/958/7188/9516/9618/6398/3965/54862/142678/10616/841/7185/54923/222068/2280/339123/2697/9830/85363/9020/6285/2150/92610/3654/51135/80149/5536/8737/8915/124583/2597/79594/9641/…
GOCC_EXCITATORY_SYNAPSE	51	-0.726222	-1.97851	1.29838e-05	0.000527474	0.000438511	2401	tags=67%, list=7%, signal=62%	388336/1742/54413/27255/3760/9127/79953/2263/114/8867/23208/492/81832/57555/10368/57030/6857/246213/491/22871/6855/50944/8927/26045/2892/64101/869/6712/2902/729956/2891/2895/2890/3765
GOCC_ORGANELLE_INNER_MEMBRANE	491	0.50686	1.44422	1.32493e-05	0.000536191	0.000445757	7656	tags=51%, list=23%, signal=40%	3958/2537/7298/56901/1593/91543/788/400916/10227/4001/6676/6183/23333/83858/64960/64983/140823/7351/11270/1346/440567/29957/10452/55210/51373/84419/51629/64979/54998/203427/283130/37/4696/55052/3429/389203/2268/51537/84823/64951/64981/6901/27089/2628/1349/51312/5321/54205/1329/6182/1468/1351/147015/4708/10469/80024/10975/5743/23353/1340/64978/5625/51253/60386/4726/7386/4697/25900/116540/54968/265…
GOBP_MONONUCLEAR_CELL_DIFFERENTIATION	430	0.51696	1.46871	1.40857e-05	0.000567855	0.000472081	6183	tags=40%, list=19%, signal=33%	301/3958/4192/7422/3956/3122/972/3123/1958/4323/2302/28959/10312/55365/602/23529/3106/8651/3665/3725/91543/3659/3111/2146/11221/1021/2207/1051/8544/84695/10875/64332/80758/10945/567/55509/2242/8324/6688/4055/3553/1880/259307/56833/2874/9308/54567/3204/5971/7412/10673/581/861/116071/54209/4783/101/2177/3965/3606/678/914/2175/5777/2213/177/10385/3676/3569/3955/54440/2064/51176/84807/2737/4860/2150/…
GOBP_TUMOR_NECROSIS_FACTOR_MEDIATED_SIGNALING_PATHWAY	102	0.662435	1.71456	1.46491e-05	0.000588312	0.000489088	6088	tags=55%, list=18%, signal=45%	8764/7114/114769/55504/837/834/7132/83483/355/56928/8717/2874/8877/29108/8996/10673/330/8718/6772/3304/7128/7188/10293/81/7805/84817/841/7185/7293/2150/7133/8737/149951/84888/3987/407019/407040/5771/2621/3303/970/8784/83643/2950/7186/1984/117584/3875/10758/90268/28511/3551/22900/10401/8904/329
GOBP_NEGATIVE_REGULATION_OF_LEUKOCYTE_CELL_CELL_ADHESION	140	0.62573	1.67177	1.49588e-05	0.000598464	0.000497528	4836	tags=41%, list=15%, signal=35%	301/3958/4192/972/3123/10457/2302/8764/8651/6385/3659/2615/1051/84695/10875/57045/11314/836/259307/3077/861/29126/3965/80380/5777/7805/445/2213/10385/2064/2737/80149/864/3559/84868/10288/5771/942/51043/3718/3902/11326/3142/11146/79626/407006/407018/6693/5074/10859/3620/6370/11006/3566/26191/865/207
GOBP_NEUTROPHIL_CHEMOTAXIS	101	0.658702	1.70345	1.60412e-05	0.000639341	0.00053151	3542	tags=39%, list=11%, signal=35%	3958/6288/4192/7130/3576/3627/972/6347/6280/6279/10451/7060/728/7042/6352/5880/2207/5478/54210/3553/2920/2919/6373/51192/3689/4283/1441/6364/2921/3672/5479/6362/1803/6355/683/719/5473/1906/6374
GOBP_EXTERNAL_ENCAPSULATING_STRUCTURE_ORGANIZATION	305	0.538939	1.50622	1.61279e-05	0.00064037	0.000532365	4593	tags=40%, list=14%, signal=35%	10630/10631/5806/4318/2331/1282/1284/30008/165/1299/871/1290/1281/822/1277/7045/1278/4323/1289/169044/1307/4016/4015/81031/3912/2006/3381/602/50509/64856/1295/11117/255743/3915/4060/7042/60681/858/7101/4017/1471/84695/2022/4982/7132/79709/8985/9510/1513/4327/169611/29113/4313/1520/80781/857/642658/10549/10516/7040/54507/2192/861/649/1298/4239/140766/3913/1842/11173/101/9508/10609/84171/4320/56999…
GOBP_NEGATIVE_REGULATION_OF_SYNAPTIC_TRANSMISSION	69	-0.641669	-1.83819	1.68247e-05	0.000664261	0.000552227	2004	tags=41%, list=6%, signal=38%	5728/8398/80863/114/23208/27253/25769/56853/590/6812/22941/84896/57406/41/4763/6860/952/2898/3356/6529/869/22986/4137/2895/2890/2550/3745/7143
GOBP_MYELOID_LEUKOCYTE_MIGRATION	220	0.580157	1.59343	1.68559e-05	0.000664261	0.000552227	3808	tags=34%, list=11%, signal=30%	5919/301/5054/3958/6288/4192/7422/7130/3576/3627/972/6347/4323/6280/6279/10451/11117/7060/7057/728/7042/6352/5880/2207/80310/4615/4282/23075/1843/5478/11314/6688/54210/3553/4267/2920/56833/2919/6373/54209/101/51192/3689/79902/177/3569/4283/1441/6364/3269/51135/5175/2921/199/7423/3672/5155/5479/4067/6362/1803/6355/3552/683/79647/719/9948/5473/1906/391/6374/3554/1230/2526
GOBP_POSITIVE_REGULATION_OF_RESPONSE_TO_EXTERNAL_STIMULUS	427	0.516762	1.46682	1.71115e-05	0.000671819	0.00055851	6315	tags=40%, list=19%, signal=33%	5919/5054/4192/7422/3576/3627/3315/3956/972/283131/2152/5322/5320/6280/9180/5359/241/6279/7114/84034/11117/7060/7057/728/3665/7852/6352/5880/1535/3430/1051/64581/5764/80310/9111/7305/4282/3134/834/23075/64332/7132/2316/8638/839/3148/23643/79132/6688/3673/3553/8673/4818/7056/83666/8717/3661/25865/7097/718/2896/7040/406913/5008/29108/1636/2281/54209/1075/101/2828/3965/6809/3606/84166/4258/177/3133/…
GOMF_GROWTH_FACTOR_BINDING	132	0.624667	1.65421	1.82897e-05	0.000715405	0.000594745	3905	tags=43%, list=12%, signal=38%	3485/1282/114990/1281/53834/1277/6284/3488/1278/27286/1289/9180/1291/5154/2261/3691/7057/3486/64285/1969/11082/2615/3487/6464/2022/94031/57045/2817/3490/3557/3561/4052/3489/135228/7043/5159/8425/2064/4804/94/7837/4053/83888/8692/5155/3559/8829/9158/3690/2324/10952/948/3587/3554/7850/5045/79651
GOBP_SYNAPTIC_TRANSMISSION_GLUTAMATERGIC	91	-0.601173	-1.80838	1.90551e-05	0.000742586	0.000617342	2315	tags=42%, list=7%, signal=39%	22930/2906/54413/4208/59283/2911/8398/5270/2915/9162/9746/63908/2752/57555/10368/1182/57030/6857/246213/22871/6812/23542/84896/2900/23025/4763/2913/27092/2898/3356/6509/2894/2891/10369/2895/9378/4983/7143
HP_EEG_WITH_ABNORMALLY_SLOW_FREQUENCIES	73	-0.646225	-1.87141	1.91381e-05	0.000743067	0.000617742	3290	tags=55%, list=10%, signal=49%	4204/54664/22866/10128/8120/1213/51741/6792/2906/774/23097/1106/523/8831/2055/6323/6334/2903/8867/25977/22906/2258/348980/2558/10659/26999/5530/2561/6812/773/6506/51412/6529/2566/5354/2257/4137/6328/4915/3745
GOCC_DENDRITE_MEMBRANE	41	-0.76699	-2.04969	2.06523e-05	0.000798912	0.000664168	4148	tags=56%, list=12%, signal=49%	2567/3208/7070/3748/4355/9495/388336/3746/84687/2557/3747/2558/57468/491/729993/23109/2554/2565/2566/729956/2890/2556/3745
HP_ABNORMAL_ARTERIAL_PHYSIOLOGY	147	0.61129	1.63822	2.09724e-05	0.00080832	0.000671989	4831	tags=40%, list=14%, signal=34%	1282/6696/3115/3123/1290/1281/3113/1277/1278/1289/4015/81031/2006/3106/1482/7042/4000/7026/2022/8985/5982/355/10535/5351/2717/54/59/64135/2050/8974/7462/7043/10019/83451/653361/94/9275/3654/3984/4854/10370/811/60/55901/6945/26608/5167/1230/6338/70/4144/83854/2626/78987/51085/27235/71/26191/4907
GOMF_GABA_RECEPTOR_ACTIVITY	22	-0.867524	-2.04102	2.14828e-05	0.000824972	0.000685833	1871	tags=59%, list=6%, signal=56%	55879/2557/2558/2561/2554/2560/2563/2565/2566/2562/2556/9568/2550
HP_ABNORMAL_NASAL_MUCOSA_MORPHOLOGY	59	0.724123	1.74769	2.17699e-05	0.000832954	0.000692469	7975	tags=78%, list=24%, signal=59%	3123/2302/2212/51364/2022/1893/6890/92749/54970/7040/2622/55036/1770/345895/94/27148/85478/54919/221421/89765/6674/83538/6103/6892/352909/8481/246176/6794/10309/115948/6891/8701/27019/200373/123872/79925/115399/30009/93233/5732/64446/339829/56244/51314/374407/9094
GOCC_FICOLIN_1_RICH_GRANULE_LUMEN	124	0.631645	1.67247	2.18963e-05	0.000834755	0.000693966	4719	tags=48%, list=14%, signal=41%	4318/7130/3310/79792/5836/5265/2990/3043/1471/10875/4282/5478/1522/1520/23406/10549/9535/1675/3304/2799/240/5701/1509/3614/2495/3101/5236/2821/4860/3728/25797/1476/5686/1508/10092/5683/124583/55276/26578/2720/6993/11333/28988/5315/1512/3303/823/9961/5211/5702/5689/10213/5718/5719/51411/2934/10450/2950/3417
GOBP_NEUROMUSCULAR_PROCESS_CONTROLLING_BALANCE	48	-0.718203	-1.9519	2.21618e-05	0.000841829	0.000699847	2401	tags=46%, list=7%, signal=43%	1742/25/2905/23543/351/5048/5881/2055/4747/26058/57555/54715/8925/50944/111/613/9378/65217/84502/10083/57338/7143
HP_ABNORMAL_CEREBRAL_VASCULAR_MORPHOLOGY	284	0.543572	1.51015	2.26381e-05	0.000856828	0.000712316	4836	tags=37%, list=15%, signal=32%	5054/1282/1284/633/1290/1281/2318/1277/1289/4015/81031/83987/2006/241/1482/7042/3426/3043/10112/2335/9820/4000/1471/4615/7026/2022/79709/8985/2316/5982/3673/10535/11014/2717/6773/3075/6772/59/64135/6608/5311/2050/135228/445/182/7462/3569/5627/1181/7043/10019/54820/83451/5159/653361/94/11274/9275/4860/2997/3984/54344/4179/4854/10370/5155/811/5310/2162/9103/54809/4796/5345/51726/60/55901/26608/3690…
HP_ABNORMALITY_OF_MOUTH_SHAPE	239	-0.456018	-1.52067	2.30034e-05	0.000867534	0.000721217	3439	tags=38%, list=10%, signal=34%	283489/57465/6651/116931/23096/5980/4858/23592/284058/51132/200424/1213/477/51244/27445/79633/10522/6309/26137/51317/10847/55209/546/57688/27086/10743/6942/8924/4208/90161/9968/55777/4853/80204/83696/317662/27125/25836/23030/80816/157680/7681/11128/6925/5885/100033413/8214/285175/55704/11141/3778/54551/9935/6638/9839/1822/4784/23258/3977/10815/6228/64359/10479/55906/7994/3899/9993/23389/22884/513…
GOBP_CELL_ACTIVATION_INVOLVED_IN_IMMUNE_RESPONSE	282	0.547402	1.52184	2.31494e-05	0.00086992	0.0007232	4810	tags=35%, list=14%, signal=30%	301/3598/3958/4192/3956/3122/972/3123/6284/7037/6556/3383/602/3162/23529/5880/2207/3430/64581/4615/84695/9111/10875/7305/3134/23075/64332/3109/2242/22904/11314/6688/8673/1880/4818/2896/9156/7040/5971/29108/10459/54209/958/3965/3606/3689/5873/84106/5777/2268/2213/7462/3569/7374/3955/51176/84807/3936/2150/80149/202309/4179/284021/84868/10538/6813/4067/4242/11151/2067/6778/942/51043/3718/5788/3142/6…
HP_ABNORMAL_CAROTID_ARTERY_MORPHOLOGY	85	0.679214	1.71628	2.33745e-05	0.000875253	0.000727634	5623	tags=53%, list=17%, signal=44%	165/1281/1289/4015/81031/2006/29089/7042/4000/5982/55215/5888/6772/10459/59/2177/7516/2175/7462/7043/54820/83451/653361/9275/3984/83990/23129/3198/672/55901/2176/26608/4144/3949/51085/2189/55120/8076/2188/5468/55159/2187/675/5889/84163
GOBP_ACIDIC_AMINO_ACID_TRANSPORT	63	-0.669799	-1.877	2.37136e-05	0.000884804	0.000735573	1811	tags=40%, list=5%, signal=38%	8864/477/22930/320/2911/83733/2055/6622/6511/11255/57030/246213/6812/5027/4763/6860/6506/18/6509/6529/56262/3766/6505/4915/2550
GOBP_ACUTE_PHASE_RESPONSE	48	0.754953	1.78139	2.5539e-05	0.000947715	0.000787874	2850	tags=40%, list=9%, signal=36%	6288/9332/5359/7037/5265/1051/2335/3553/6289/12/3240/445/3569/7036/57817/5743/23780/5345/3552
GOBP_GAMMA_AMINOBUTYRIC_ACID_SIGNALING_PATHWAY	26	-0.835639	-2.0152	2.55798e-05	0.000947715	0.000787874	2062	tags=58%, list=6%, signal=54%	3350/2557/23228/2558/2561/5334/2554/2560/2565/2566/729956/2562/2556/9568/2550
HP_DECREASED_CIRCULATING_ANTIBODY_LEVEL	173	0.591711	1.60868	2.62836e-05	0.000969821	0.000806252	5848	tags=45%, list=18%, signal=37%	4478/7037/3117/3119/6556/3162/5265/7852/641/5880/219285/83879/4282/2316/83483/567/355/3077/100151683/204/7040/3561/958/9508/5551/3783/51604/841/28956/7374/4261/9056/84061/915/1503/8884/8737/8676/8915/3559/6813/916/4796/3070/136647/3718/8742/7841/695/10165/55343/4125/114803/7454/493856/3507/7535/970/1604/8625/2961/974/90417/5293/2068/3431/1789/919/5580/100/4790/5373/537/10159/3551/4791/30011/3702
HP_NASAL_SPEECH	131	-0.534574	-1.68538	2.63608e-05	0.000969821	0.000806252	4136	tags=48%, list=12%, signal=42%	25930/5495/6843/10084/9531/27161/1781/5116/7290/9499/23096/29967/23162/3064/284058/51132/127833/9581/10847/6942/8924/9968/55904/8036/4649/9969/2186/23291/5339/26115/23030/8567/7681/23112/100033413/8214/2903/10075/3720/11141/3778/54551/6638/652/3977/1656/6616/1795/23040/9993/9632/23001/8936/221037/57822/51412/84628/57178/6304/9244/4692/2893/259232
GOBP_ASSOCIATIVE_LEARNING	79	-0.624267	-1.83624	2.7138e-05	0.000994935	0.00082713	3863	tags=48%, list=12%, signal=43%	4204/7832/10716/4900/5649/5153/477/4987/23259/84152/25/3845/351/7248/8831/2055/3156/64478/2903/65009/3815/4212/81832/2558/6616/22941/50944/41/4763/1996/1141/6833/6529/4130/2902/6869/6505/7143
GOBP_ACTION_POTENTIAL	142	-0.521851	-1.65797	2.79507e-05	0.00102117	0.000848942	3962	tags=40%, list=12%, signal=36%	10021/9992/776/4897/488/7531/6717/1832/808/274/3736/8514/477/3752/783/6262/27345/6546/148/8912/9722/10142/2776/3760/90134/23171/775/481/6323/6334/781/79784/8911/6330/288/287/3747/57369/6326/2258/3781/610/1141/2898/1137/29119/6327/6543/6869/3751/55800/9472/2257/6328/30819/4915/3745
HP_FOCAL_EMOTIONAL_SEIZURE	42	-0.756637	-2.02383	2.84699e-05	0.00103654	0.00086172	4648	tags=76%, list=14%, signal=66%	1917/6418/23067/1523/84623/2036/283489/116931/1213/26227/10522/9024/55777/8831/6925/10765/26960/3097/2904/57551/815/23040/55870/5530/6812/1778/56479/10771/2902/547/10369/28514
HP_DIARRHEA	323	0.536326	1.50704	3.12256e-05	0.00113295	0.000941869	5996	tags=41%, list=18%, signal=34%	6288/1031/6696/710/1890/7037/10312/3117/3119/1674/1593/3106/3691/1760/2212/3043/26873/4615/9493/3074/2022/9837/7132/83483/3673/3425/1026/2717/23474/2203/204/7040/1889/3257/80270/3075/6772/861/7345/3561/2799/4689/9401/6608/6809/135228/72/55898/6427/51604/841/10195/3569/215/4261/9056/2064/94/3654/23022/4175/915/8737/8813/3559/92667/5256/6448/170302/57217/916/54809/672/3575/120892/3690/3718/55388/57…
GOBP_NEGATIVE_REGULATION_OF_VIRAL_GENOME_REPLICATION	54	0.74781	1.7833	3.20492e-05	0.00115884	0.000963389	2968	tags=48%, list=9%, signal=44%	4057/9636/10410/4599/5359/684/4938/10581/27350/4940/6352/4939/91543/84875/63901/8638/60489/3669/6590/8519/64135/200316/9582/140564/10155/117854
HP_ABNORMAL_SPERM_MOTILITY	73	0.69808	1.7305	3.27022e-05	0.0011784	0.00097965	7166	tags=62%, list=21%, signal=49%	2302/51364/92749/54970/2622/5311/55036/1770/345895/27148/201134/85478/54919/5310/51726/221421/89765/6674/83538/89876/6103/352909/8481/246176/10309/375307/84071/115948/8701/27019/200373/23193/79846/123872/79925/115399/117144/200162/57704/93233/80114/83449/118491/64446/339829
GOCC_AZUROPHIL_GRANULE	154	0.607268	1.63632	3.3613e-05	0.00120429	0.00100118	4401	tags=40%, list=13%, signal=35%	2171/302/4069/684/2990/2519/6036/8836/967/2512/3074/10577/10383/79980/8673/2717/3136/718/2896/12/29108/5476/25798/2357/2799/29952/3614/1075/410/6809/8635/1650/9588/10970/2517/5908/2588/84061/25801/51316/114790/6813/55313/54918/2720/374395/23593/11010/719/9545/203068/4125/175/4257/8804/58485/2683/150372/968/56729/2548
GOBP_PATTERN_RECOGNITION_RECEPTOR_SIGNALING_PATHWAY	173	0.588292	1.59938	3.36497e-05	0.00120429	0.00100118	5634	tags=40%, list=17%, signal=34%	4057/4938/4940/3665/81622/91543/3659/1535/3430/84282/929/64581/4615/9111/3656/8638/23643/1520/857/11314/79132/2874/3661/7097/330/3304/54209/7128/958/64135/51296/3965/338382/146722/2150/92610/3654/51135/8915/84868/4067/7867/56927/10211/55601/8780/2319/695/948/3303/80216/80231/388325/10318/5245/10392/26253/100126333/55666/11027/7096/26191/58509/81035/9261/26065/90268/55366/121260/144811
GOCC_PLATELET_ALPHA_GRANULE_LUMEN	66	0.716714	1.75485	3.41637e-05	0.00121854	0.00101303	3616	tags=47%, list=11%, signal=42%	7076/5054/7422/710/5154/7114/5265/7057/7042/87/2335/3671/83706/5552/12/7040/1675/81/7450/5627/7043/7423/54676/5155/2162/5345/3481/54863/5473/2621/1191
HP_RENAL_INSUFFICIENCY	365	0.517395	1.46049	3.44674e-05	0.00122407	0.00101762	6243	tags=41%, list=19%, signal=34%	6288/1282/6696/3115/3123/3113/3939/2006/286204/3106/29089/3675/23630/10253/3426/8542/3043/2335/977/4615/5982/54345/567/355/857/1175/55215/7056/2717/89891/718/54/6773/5888/3257/2184/9071/3075/51259/10459/3913/5311/2177/5230/81/7516/2175/79902/8974/4193/182/7462/2628/54757/83451/9056/653361/2013/9275/1294/3654/10677/4582/3984/5264/79023/83990/4179/147912/5052/56623/91147/5310/65062/51726/672/57560/…
GOBP_CELLULAR_RESPONSE_TO_BIOTIC_STIMULUS	251	0.5547	1.52898	3.45512e-05	0.00122407	0.00101762	4836	tags=35%, list=15%, signal=31%	4057/5054/3576/3627/7431/6347/7538/114769/6352/1051/929/64581/5606/4615/1649/10417/4282/834/1948/3656/3148/23643/22904/6688/10865/706/3553/2920/129607/3661/7097/4793/2919/7040/29108/6373/54209/7128/29126/9516/80380/3606/4843/445/2213/146956/1019/2048/3569/4283/85363/3654/80149/7133/2921/57817/8915/84868/1234/4067/7855/10221/10288/3552/942/3309/695/3055/5473/948/6374/7474/4064/10892/10270/1604/484…
GOBP_CENTRAL_NERVOUS_SYSTEM_NEURON_DIFFERENTIATION	169	-0.493738	-1.59307	3.49198e-05	0.00123297	0.00102502	4818	tags=48%, list=14%, signal=41%	151449/5663/7476/57731/4821/266727/104/64398/1812/85442/27185/26468/85358/6886/200933/25942/7832/10716/79659/55079/2016/64919/282991/4858/8828/23287/2624/51286/25809/2051/5629/3326/57688/6900/9201/51199/8022/57282/1630/91584/5728/9353/5048/5881/429/2055/2909/26058/2263/166614/64211/8861/9693/4852/8925/23077/55906/5830/51684/1996/1141/26038/3400/6656/4781/2560/5727/869/57178/161357/4133/23017/6695…
GOBP_POSITIVE_REGULATION_OF_IMMUNE_EFFECTOR_PROCESS	240	0.55733	1.53417	3.57994e-05	0.0012598	0.00104733	6179	tags=43%, list=19%, signal=35%	301/3598/3122/972/3123/5322/7037/8764/3162/23529/3106/3105/5880/91543/64581/10417/7305/4282/3134/64332/3109/567/2242/11314/79132/6688/10865/3553/8673/3136/718/7040/10459/54209/958/3965/3606/3689/5777/7805/4843/2268/3133/2048/3569/7293/54440/2821/84807/2150/4179/8915/6813/5817/4067/7855/6778/55601/942/117854/8772/3902/5788/3140/3142/695/948/7474/3554/8013/9341/10892/78989/1604/8741/388325/136/1085…
GOBP_NEURON_PROJECTION_EXTENSION	170	-0.494252	-1.59743	3.64252e-05	0.00127339	0.00105863	3924	tags=44%, list=12%, signal=39%	25942/151835/1627/5802/51760/4897/8239/57611/2016/8828/9706/80208/6586/127833/10500/780/118813/3326/2803/6792/9373/8128/1909/10507/9201/65078/54413/25/84258/91584/66000/344901/56920/7473/2932/9353/5048/10509/64218/348/57556/9043/1908/22999/57609/5590/10439/223117/57715/9962/10479/3897/5532/6857/659/26999/4099/23025/6860/57699/9699/22902/8936/10501/8851/4133/1826/214/4692/23769/6585/4137/6456/7143
GOBP_POSITIVE_REGULATION_OF_I_KAPPAB_KINASE_NF_KAPPAB_SIGNALING	186	0.594847	1.62253	3.64277e-05	0.00127339	0.00105863	5024	tags=44%, list=15%, signal=38%	4057/6275/3956/972/3123/6284/7037/684/3162/114769/55504/64581/4615/10783/834/7132/1893/2316/4055/3553/8717/3661/389/10346/51246/6574/1894/330/6737/10542/958/7188/9516/6398/3965/54862/142678/10616/841/222068/2280/339123/2697/9830/85363/9020/6285/2150/92610/3654/51135/5536/8737/8915/124583/2597/79594/9641/10475/8795/3552/8743/117854/8772/4919/948/920/80216/10892/10769/64170/23636/113277/54503/10392…
GOBP_REGULATION_OF_COLLAGEN_METABOLIC_PROCESS	41	0.77761	1.77158	3.72466e-05	0.00129771	0.00107884	3477	tags=46%, list=10%, signal=42%	7431/11117/1471/2022/3673/642658/7040/54206/861/4239/3569/7043/4261/5159/5345/3688/90993/114757/2191
GOBP_POSITIVE_REGULATION_OF_VASCULATURE_DEVELOPMENT	181	0.589326	1.60466	3.80612e-05	0.00132172	0.0010988	4611	tags=39%, list=14%, signal=34%	1116/5054/4192/7422/3576/133/3315/2152/126393/358/51129/285/3162/3678/84034/7057/8038/728/7852/7101/2022/7291/1893/3099/3553/3687/25865/718/8877/2896/6237/406913/861/56005/958/4838/339123/1003/94/3728/10298/80149/3696/7423/187/8829/407019/672/3688/3552/2246/5335/719/8742/5315/947/1512/79031/7474/10352/1545/4846/406992/6915/3082/2626/146850/5293/2041/284361
GOBP_REGULATION_OF_VIRAL_ENTRY_INTO_HOST_CELL	42	0.768639	1.75781	3.89716e-05	0.00134599	0.00111898	4827	tags=50%, list=14%, signal=43%	5806/3956/972/3123/10410/10581/10346/8519/5034/6737/3965/4261/9830/85363/4061/10475/117854/920/286827/2934/8547
HP_ABNORMAL_SPUTUM	109	0.646496	1.68395	3.90162e-05	0.00134599	0.00111898	6267	tags=51%, list=19%, signal=42%	3115/3123/1290/1281/3113/1289/2302/4015/2006/3106/7042/2212/64581/84818/51364/2022/355/92749/54970/7040/59/2622/55036/1770/345895/7043/94/27148/85478/54919/221421/89765/6674/6945/83538/6103/352909/8481/1230/6338/4144/246176/26191/23765/10309/10758/8076/115948/8701/4638/3586/27019/200373/123872/79925/115399
HP_HEMOLYTIC_ANEMIA	128	0.619347	1.64154	4.0013e-05	0.00137587	0.00114382	6138	tags=48%, list=18%, signal=39%	1282/6696/3123/3162/8651/3426/2212/3043/3040/355/3039/7056/718/54/2876/3075/6772/7128/3937/2995/5230/2213/3783/51604/7293/4261/2821/4860/3654/9780/2539/7389/4179/51251/3559/57217/2937/8742/7454/7535/669/4893/5277/629/8625/6513/7167/26191/919/5580/100/3560/4790/226/4791/1371/3702/2235/2936/10058/843
GOBP_REGULATION_OF_NERVOUS_SYSTEM_DEVELOPMENT	432	-0.395724	-1.39065	4.0238e-05	0.00137724	0.00114496	3063	tags=31%, list=9%, signal=28%	5108/22933/23768/8864/58494/22954/26022/4771/10500/84630/118813/57165/2803/23376/54674/6792/8128/23175/283659/10507/347730/51199/65078/54413/23405/1630/91584/22865/4916/3397/139065/84376/5728/4168/56920/7473/7804/9148/9353/5048/5803/10509/8831/222223/64218/79791/429/4747/85458/6091/79953/147381/22891/57556/6258/23013/26011/3815/8867/657/4851/11141/5270/84631/2915/10419/9746/1949/9693/57609/7732/2…
HP_ABNORMAL_LATERAL_VENTRICLE_MORPHOLOGY	107	-0.561951	-1.73319	4.03146e-05	0.00137724	0.00114496	3626	tags=49%, list=11%, signal=43%	2639/2036/283489/83480/6651/116931/80208/4750/1213/51244/4659/10522/9024/22930/90161/55777/738/29968/10735/8831/23291/80816/6925/10765/26960/58499/3097/6638/9839/4784/1387/2904/57498/57551/2752/815/2033/23040/55870/5530/6812/8777/1778/56479/23522/1641/10771/2902/6304/547/10369/28514
GOBP_CYTOPLASMIC_TRANSLATION	146	-0.5191	-1.65888	4.04585e-05	0.00137768	0.00114532	4710	tags=48%, list=14%, signal=41%	6234/6204/6176/4736/23708/6169/51389/6155/6181/6233/6208/25873/6147/4733/6235/170506/6134/1660/6202/5936/6157/6175/23521/2935/9045/6207/6125/6210/6165/6135/6161/6159/6136/6143/6152/8664/6222/6232/1974/6132/6218/6137/6168/6128/6224/80315/6146/6191/6154/9147/6164/6130/6129/6138/6160/6188/6228/9349/6230/6156/6206/6167/26986/22849/8661/1975/6124/6229/6194/6122
GOBP_EMBRYO_IMPLANTATION	54	0.745782	1.77846	4.07838e-05	0.00138428	0.00115081	2680	tags=39%, list=8%, signal=36%	7076/4318/7422/6696/51673/3976/3691/6781/4313/85360/3553/81671/2192/397/3490/4838/2697/2013/5743/811/10155
GOBP_INTERLEUKIN_1_PRODUCTION	125	0.624187	1.65143	4.11522e-05	0.00139229	0.00115747	4649	tags=35%, list=14%, signal=30%	301/6288/3315/1958/6284/79792/114769/64581/4615/7305/1992/834/1903/8877/54/29108/54206/54209/7128/3965/80772/177/841/3569/2150/80149/361/84868/115362/7855/407019/2621/948/7474/7850/353514/10892/113277/5371/10392/100126333/11006/11027/2950
HP_ABNORMAL_LEUKOCYTE_PHYSIOLOGY	265	0.550702	1.5237	4.18894e-05	0.00140818	0.00117068	5848	tags=41%, list=18%, signal=34%	3123/4478/1277/7037/3117/3119/6556/3162/2214/5265/7852/641/5880/219285/5698/83879/4000/4615/5696/4282/2316/83483/567/355/3077/100151683/204/7040/3561/958/64135/3937/9508/5873/5551/3783/51604/841/28956/7374/4261/9056/4860/1294/51135/7133/84061/915/1503/8884/8737/8676/8915/3559/6813/916/4796/3575/3663/3070/7297/136647/3718/8742/5692/55630/7841/695/10165/55343/4125/5184/114803/7454/493856/3507/7535/…
HP_FUNCTIONAL_ABNORMALITY_OF_MALE_INTERNAL_GENITALIA	234	0.55484	1.52624	4.18894e-05	0.00140818	0.00117068	7198	tags=46%, list=22%, signal=36%	55240/81848/2302/2261/2006/29089/1760/641/1848/51364/5982/25886/55215/92749/3077/54970/5888/10459/2622/10371/5311/2177/55036/1770/345895/7516/2175/7462/215/83451/653361/27148/9275/201134/85478/3984/83990/84515/54919/8915/4214/5310/5447/51726/672/2067/221421/89765/6674/2176/9394/26608/83538/89876/6103/352909/8481/493856/84634/6795/246176/2626/4221/51085/2189/6794/10309/6662/2796/55120/2188/55159/2…
HP_ABNORMALITY_OF_COMPLEMENT_SYSTEM	32	0.800499	1.75788	4.22855e-05	0.00141697	0.00117798	4184	tags=50%, list=13%, signal=44%	6696/716/3426/4000/713/718/1675/3075/712/714/84823/9056/3654/2584/5199/629
GOBP_REGULATION_OF_LEUKOCYTE_DIFFERENTIATION	282	0.540797	1.50348	4.4126e-05	0.00147269	0.00122431	4519	tags=35%, list=14%, signal=31%	4057/301/3958/4192/7130/3956/3122/972/3123/4323/2302/28959/55365/3976/3106/8651/3665/3659/2353/3111/11221/1021/1051/84695/10875/7305/64332/2242/7071/259307/56833/9308/3204/7040/861/54209/714/101/2177/3965/3606/678/914/2175/5777/2213/177/841/10385/3059/10272/54440/2064/51176/84807/2737/4860/80149/27166/6988/4179/8737/572/864/3559/4067/169200/10221/84959/3575/10288/5771/942/10234/8772/51043/2736/21…
GOMF_LIGAND_GATED_CATION_CHANNEL_ACTIVITY	115	-0.546368	-1.69286	4.42283e-05	0.00147269	0.00122431	3436	tags=36%, list=10%, signal=32%	40/3768/6261/1135/2899/6262/22821/2906/2905/10060/3760/90134/3761/9127/2903/3780/2904/3781/348980/610/3775/3709/2900/5027/41/1141/51555/2898/2892/1137/6833/2902/2891/3782/3766/3767/116443/55515/2890/2893/3765
GOMF_COLLAGEN_BINDING	66	0.713336	1.74658	4.44305e-05	0.00147476	0.00122602	3143	tags=53%, list=9%, signal=48%	1292/4318/165/871/5118/7045/9902/1291/5154/4015/960/50509/3675/7057/4060/64175/2335/1513/1520/3673/114897/1842/10609/7450/1634/22795/1514/1508/3672/5155/5479/3688/54829/8515/43
GOBP_EXOCYTOSIS	346	-0.406995	-1.39475	4.46514e-05	0.00147743	0.00122825	3458	tags=35%, list=10%, signal=32%	808/134957/10564/51652/440279/60412/26258/164/54536/152579/9143/10565/8541/23621/9900/127833/2624/149371/4905/55770/10257/5866/112476/80725/11031/27445/9581/9522/783/10640/9024/375056/140730/84961/91683/28964/83849/9066/80331/22930/148/84258/23233/6861/8912/5217/5874/399979/2932/23332/320/867/8398/1488/150/22841/10675/8573/5582/8911/3815/5730/8867/6622/23208/6844/143425/4851/11141/9846/6453/83851…
GOBP_REGULATION_OF_HEMOPOIESIS	355	0.523142	1.47388	4.50726e-05	0.00148669	0.00123594	4519	tags=35%, list=14%, signal=31%	4057/301/3958/4192/7130/3956/3122/972/3123/9636/3202/4323/2302/28959/7538/4015/55365/3976/3106/8651/3665/3659/2353/3111/11221/1021/1051/5764/84695/10875/7305/64332/3148/567/2242/6688/7071/259307/56833/9308/3204/7040/6772/861/3304/54209/714/101/2177/3965/3276/338382/3606/678/914/2175/5777/2213/177/182/841/10385/3059/10272/54440/55170/1441/2064/51176/84807/2737/5916/4860/80149/27166/6988/4179/8737/…
GOBP_DNA_DEPENDENT_DNA_REPLICATION	154	0.604062	1.62768	4.61784e-05	0.0015184	0.00126231	5872	tags=53%, list=18%, signal=44%	4171/8318/51659/641/1017/63901/9837/5982/990/5111/23594/144455/5424/11284/91607/4998/5888/29980/8914/3978/197342/5427/10926/9401/10293/63922/81620/5983/222229/146956/5984/79733/23649/4175/4174/898/4172/79075/3159/92667/51547/6742/26271/4173/4796/10189/8317/5985/5001/5426/11169/51053/55388/84296/5425/4176/2237/997/79736/80174/348654/11232/54962/10714/57418/9984/56655/10721/4999/79915/5558/55345/58…
GOBP_T_CELL_MEDIATED_IMMUNITY	110	0.635427	1.65639	4.67704e-05	0.00153308	0.00127451	4980	tags=46%, list=15%, signal=40%	3122/3123/3383/3106/3105/91543/3134/567/10865/100507436/196/3553/259307/3136/3077/1075/3606/5873/2213/177/5551/182/3133/3569/54440/11118/2013/7133/4179/54795/5817/7855/3575/8772/925/5788/64005/3140/1512/3554/7454/10892/3251/970/1604/10859/11035/11006/7186/7784/563
GOBP_MYELOID_LEUKOCYTE_ACTIVATION	227	0.561081	1.54393	4.70132e-05	0.00153625	0.00127715	5419	tags=43%, list=16%, signal=36%	301/3598/3576/972/6284/5320/5359/6556/3162/7057/728/6352/3725/5880/22918/2207/3430/2335/4615/9111/7305/4282/3460/55509/2242/22904/11314/6688/4055/8673/7097/8877/2896/5971/29108/116071/54209/712/1075/3937/3965/3606/3689/914/8530/84106/5777/2268/2213/177/146722/7462/3569/5321/2150/80149/199/57817/3696/4495/8692/284021/84868/10538/6813/3727/4067/120892/5788/11326/695/7474/1191/8013/9341/6338/23210/3…
GOBP_REGULATION_OF_LEUKOCYTE_MIGRATION	213	0.56367	1.54495	4.82586e-05	0.00157207	0.00130692	4116	tags=35%, list=12%, signal=31%	5919/301/5054/3958/4192/7422/7130/3576/3627/972/4478/6347/4323/8764/3383/3162/11117/7060/7057/728/6352/5880/9435/5764/80310/4615/4282/23075/1843/1893/83483/11314/6688/3673/4267/56833/134/3204/29108/54209/101/3965/177/3676/3569/6364/2150/51157/199/80024/7423/811/6484/4067/63940/1803/6355/3552/683/79647/8772/719/2621/1906/391/7474/3554/1230/9466/2526/284114/5025/8784/5734/6693
GOMF_GLUTAMATE_RECEPTOR_ACTIVITY	27	-0.812598	-1.98006	4.94436e-05	0.0016057	0.00133488	2299	tags=67%, list=7%, signal=62%	2899/2906/2905/2911/2903/2915/2904/2900/2913/2898/2892/2902/2894/2891/116443/2895/2890/2893
HP_HIGHLY_ARCHED_EYEBROW	205	-0.461312	-1.51379	4.95996e-05	0.00160581	0.00133497	3290	tags=36%, list=10%, signal=33%	10128/80055/54880/93627/23162/3064/51132/1457/57545/55252/55209/6942/8085/1185/10060/55777/55904/55691/9969/10664/10735/2186/23291/317662/27125/26115/25836/23030/818/80816/1399/9469/5594/8567/9427/23112/5885/23013/10075/4212/58499/3720/3778/9839/9853/1387/10815/6228/1656/2033/2571/3480/6595/403/1795/7994/23040/26999/23090/55636/6812/51684/9126/23001/8936/51412/9759/84628/57178/6304/613/5648/2893/…
GOBP_NEURON_CELL_CELL_ADHESION	17	-0.899588	-1.97273	4.9984e-05	0.00161329	0.00134119	2272	tags=76%, list=7%, signal=71%	54413/152330/9369/460/5979/57555/22871/9379/8851/4685/23245/9378/7143
GOCC_ENDOPEPTIDASE_COMPLEX	78	0.681275	1.70414	5.02971e-05	0.00161671	0.00134404	7005	tags=63%, list=21%, signal=50%	3315/5328/5329/5698/5696/7056/55367/3075/5714/826/5701/5688/5682/51604/5721/5704/90637/5686/5691/835/5683/5685/11047/5690/5684/5692/5711/5702/5689/10213/5718/5699/5719/8547/5715/5700/128869/5708/9690/5886/23198/10026/5720/9097/5709/5706/5694/9861/824
GOBP_DEVELOPMENTAL_CELL_GROWTH	222	-0.461451	-1.51362	5.04107e-05	0.00161671	0.00134404	3924	tags=40%, list=12%, signal=35%	25942/151835/1627/5802/51760/4897/8239/57611/2016/11214/7528/8828/9706/80208/6586/127833/10500/780/118813/3326/2803/6792/9373/8128/1909/10507/9201/51199/65078/54413/8085/148/25/84258/1630/91584/66000/344901/351/56920/7473/2932/9353/5048/10509/64218/5465/348/57556/9043/5999/1908/22999/57609/5590/2258/10439/223117/57715/9962/10479/3897/5532/6857/659/26999/4092/4099/23025/6860/57699/10611/9699/22902…
GOMF_SERINE_TYPE_ENDOPEPTIDASE_INHIBITOR_ACTIVITY	95	0.656619	1.68751	5.05511e-05	0.00161671	0.00134404	3756	tags=25%, list=11%, signal=22%	5054/302/871/710/5266/646424/5265/5104/1992/5269/5176/7035/12/6590/5271/10406/1293/135228/1294/5272/5345/340267/7980/5045
GOBP_CENTROMERE_COMPLEX_ASSEMBLY	27	0.82116	1.75892	5.08891e-05	0.00162259	0.00134893	3336	tags=70%, list=10%, signal=63%	1058/9787/55355/64105/11339/23421/201161/387103/64946/55839/1063/4678/9735/1062/54069/79172/3070/2491/80152
GOBP_DEVELOPMENTAL_GROWTH_INVOLVED_IN_MORPHOGENESIS	231	-0.456739	-1.51199	5.27434e-05	0.00167387	0.00139156	3924	tags=40%, list=12%, signal=36%	25942/151835/1627/5802/51760/4897/8239/113622/51804/57611/2016/8828/9706/57669/80208/6586/127833/10500/780/118813/3326/2803/6792/9373/8128/1909/10507/9201/51199/65078/54413/25/84258/1630/91584/9968/66000/344901/351/56920/7473/2932/9353/5048/10509/5469/64218/348/2263/57556/9043/10765/6422/4851/1908/1901/652/22999/57609/5590/2258/10439/223117/57715/9962/10479/3897/5532/6857/659/26999/4099/23025/686…
HP_ABNORMAL_ENZYME_COENZYME_ACTIVITY	470	0.497479	1.41458	5.28156e-05	0.00167387	0.00139156	6141	tags=39%, list=18%, signal=32%	1282/6696/3123/55240/1890/3939/10312/3117/3119/56975/5836/1593/3106/5265/1806/1760/60681/3426/3043/5698/1535/788/26873/5696/55858/9493/3074/4982/10577/10535/2819/1356/5424/5351/3339/130589/2203/3077/587/435/7040/5476/2184/80270/3075/1594/861/3913/64135/29929/37/1650/5236/5551/10616/6427/3028/3783/182/51604/10195/10068/55624/55687/9056/653361/2821/4688/11274/3654/7036/23022/9780/4175/57817/79147/7…
HP_HIGH_FOREHEAD	299	-0.425991	-1.44869	5.47532e-05	0.00172709	0.0014358	4052	tags=40%, list=12%, signal=36%	54928/25930/196528/79718/9702/9184/25942/29123/27161/79158/3295/55670/7531/2036/22866/7461/116931/4654/440138/2969/8120/29072/4041/23162/3064/284058/51132/200424/1213/477/51741/6792/55209/4088/2906/6942/3845/4208/6654/9968/5193/774/55904/23097/80204/9969/10664/9758/5048/523/867/2186/8831/23291/26115/5430/5781/23030/6323/818/6334/5594/8567/23112/2263/10075/285175/8867/5290/3720/3778/84168/3476/259…
GOBP_POSITIVE_REGULATION_OF_EXCITATORY_POSTSYNAPTIC_POTENTIAL	25	-0.820027	-1.95559	5.4823e-05	0.00172709	0.0014358	2689	tags=84%, list=8%, signal=77%	1139/6804/7476/85358/5649/154/1742/54413/5728/5999/22999/5590/81832/57555/22871/50944/112755/9699/2902/23316/9378
GOBP_INTEGRIN_MEDIATED_SIGNALING_PATHWAY	103	0.63706	1.65241	5.66663e-05	0.00177983	0.00147964	3545	tags=44%, list=11%, signal=39%	7076/9636/1281/3679/1307/81031/7791/3678/3691/10451/3675/967/2335/5764/84695/9510/2316/3673/3687/83706/2192/3911/3689/84106/2268/5341/3676/2013/8751/998/3696/3693/3682/3672/8829/3987/3688/683/8515/9270/3690/55920/3055/3683/83605
GOBP_NEGATIVE_REGULATION_OF_IMMUNE_EFFECTOR_PROCESS	112	0.631662	1.65181	5.68645e-05	0.00178074	0.0014804	4519	tags=39%, list=14%, signal=34%	301/3598/3958/710/2302/684/3162/3106/3105/7042/11221/84695/10875/3134/11314/6688/100507436/196/259307/56833/3077/2896/7040/284/3965/5777/2213/3133/7043/80149/4179/84868/5272/3575/51043/3718/5788/11326/3142/1604/9984/10859/2294/11006
HP_ABNORMAL_HAIR_WHORL	71	-0.627567	-1.80832	5.79034e-05	0.00180602	0.00150141	3127	tags=52%, list=9%, signal=47%	23162/3064/51132/27086/6942/8924/9968/55904/9969/9758/2186/23291/26115/23030/8567/7681/23112/100033413/10075/3720/3778/54551/6638/1387/1656/2033/1795/23040/23389/23001/8936/51412/84628/57178/6304/4692/2893
GOBP_NEGATIVE_REGULATION_OF_RESPONSE_TO_BIOTIC_STIMULUS	109	0.641381	1.67063	5.80149e-05	0.00180602	0.00150141	5749	tags=45%, list=17%, signal=37%	4057/9636/710/4938/3106/114769/4940/3105/11221/9111/10875/3134/79132/100507436/196/259307/56833/2896/6773/6737/7128/3965/84166/3133/54625/6895/11274/60343/84868/4277/79594/5272/10475/10221/5771/8780/11326/59307/51441/10859/55666/11027/7376/58509/5468/1813/8815/55646/22900
HP_VASCULAR_SKIN_ABNORMALITY	497	0.488323	1.39261	5.983e-05	0.00185703	0.00154382	5411	tags=36%, list=16%, signal=30%	10630/5054/165/3115/3123/1290/1281/710/5328/3113/1277/1278/1289/715/10312/362/4015/716/3119/81031/2006/3106/3675/7042/641/5880/2353/64581/2706/4000/84818/4615/5696/29887/3040/2022/7132/8985/2316/54345/5111/355/3039/857/3673/10535/11014/5424/5351/3339/2717/83706/23474/3077/54567/3858/54/1475/5476/3257/29957/3075/861/284/59/26509/1643/64135/9401/3937/84876/2177/2050/91252/5873/135228/2175/23218/745…
GOCC_PEPTIDASE_COMPLEX	109	0.641044	1.66975	6.00505e-05	0.00185835	0.00154492	7005	tags=57%, list=21%, signal=45%	3315/2152/5328/5329/5698/5696/7056/55367/3075/5714/826/5701/5688/5682/51604/5721/5704/90637/5686/5691/835/5683/5685/11047/5690/2648/5684/5692/5711/2191/10629/6880/6881/5702/90701/5689/10213/5718/6883/5699/5719/8547/5715/60559/5700/128869/5708/9690/5886/23198/56943/10026/5720/9097/5709/5706/9789/28972/6878/5694/9861/824
GOBP_INTERFERON_GAMMA_PRODUCTION	115	0.626321	1.64208	6.04024e-05	0.00185835	0.00154492	6392	tags=43%, list=19%, signal=35%	3115/3123/9636/3113/6556/602/3105/80381/929/64581/1649/10865/3553/29108/29126/3965/80380/3606/914/7805/54440/11118/2150/80149/84868/7855/916/3265/1054/8772/7297/11119/2621/7474/3554/9466/10859/11035/100126333/11006/7784/26191/23513/3586/3594/729230/7292/114836/708/51561
HP_ABNORMAL_LEUKOCYTE_COUNT	380	0.509336	1.43953	6.04025e-05	0.00185835	0.00154492	5679	tags=40%, list=17%, signal=34%	6696/3115/3123/4478/7037/10312/29089/8651/81622/7852/641/5880/2212/219285/3043/5698/83879/4615/9837/7132/10095/355/55215/83706/28755/54567/100151683/204/54/7040/6773/5888/3557/6772/861/10459/3561/7128/958/4194/9401/3937/2177/9508/3689/5873/7516/2175/2213/5551/84823/6427/841/6901/28956/4261/5159/1441/9056/9723/4860/3654/51135/7036/2539/84061/915/1503/83990/8737/8676/5052/8915/57572/285203/3559/811…
HP_DELAYED_ABILITY_TO_WALK	183	-0.47698	-1.53697	6.12535e-05	0.00187904	0.00156212	3863	tags=40%, list=12%, signal=36%	4204/1781/20/23154/10283/10716/22866/6134/7528/6651/64919/6261/80232/80055/8120/80208/23162/11160/7840/6567/85021/7707/84679/55209/57688/27086/10743/57194/22930/6942/8924/23321/90161/55904/80204/8036/4649/9758/523/57492/10735/64131/83696/5430/57520/55149/80816/8573/10075/10765/26960/54551/6638/9839/9853/1107/1387/10815/815/2033/6595/51780/55906/1795/6857/5063/1778/8936/10501/2902/6304/5354/2893/4…
HP_APLASIA_HYPOPLASIA_OF_THE_SPLEEN	81	0.669039	1.68092	6.16729e-05	0.0018864	0.00156824	7166	tags=67%, list=21%, signal=52%	2302/51364/63901/7291/92749/79600/54970/80776/51259/2622/84876/55036/1770/345895/79867/4838/27148/85478/54919/91147/65062/54809/221421/89765/6674/284086/55388/84314/83538/6103/352909/8481/64220/79583/246176/27031/2294/55329/10309/79770/27077/115948/8701/326/27019/200373/123872/79925/115399/93233/79848/54903/64446/339829
GOCC_COMPLEX_OF_COLLAGEN_TRIMERS	22	0.86137	1.77121	6.25888e-05	0.00190837	0.00158651	403	tags=50%, list=1%, signal=49%	1282/1284/1290/1281/1277/1278/1289/1307/50509/1295/4060
GOMF_ENDOPEPTIDASE_ACTIVITY	429	0.503241	1.42987	6.2754e-05	0.00190837	0.00158651	6914	tags=35%, list=21%, signal=28%	4057/4318/5327/2152/5328/4323/715/716/80332/8038/64285/51279/3426/5698/837/5696/834/9510/1513/1522/839/94031/4327/4313/1520/56928/836/726/55367/1889/3240/27299/29108/1675/1636/7345/11098/649/826/8728/140766/9700/1509/25825/1075/11173/101/9508/4320/717/841/56999/3001/11274/8192/8751/6650/1514/5691/1508/835/57414/2923/6768/5685/11132/3083/64386/840/84888/5664/4316/1803/5690/2161/81502/7398/2999/525…
HP_PSYCHOGENIC_NON_EPILEPTIC_SEIZURE	84	-0.592797	-1.76269	6.3324e-05	0.00192016	0.00159631	3145	tags=46%, list=9%, signal=42%	2034/23162/3064/51132/6391/6792/6942/65018/55904/9969/2186/23291/26115/23030/8567/23112/10075/8867/6622/3720/3778/1387/1656/5979/2033/1795/9829/23040/6812/23095/4763/23001/8936/51412/84628/57178/6304/2893/9568
HP_ABNORMAL_HAIR_PATTERN	329	-0.418849	-1.43173	6.42559e-05	0.00194282	0.00161514	4052	tags=38%, list=12%, signal=34%	196528/79718/197131/1308/25942/10084/29123/27161/473/10283/80267/6235/57465/4683/7528/10128/4858/80055/29072/51729/23162/3064/51132/6125/7840/84172/6210/6165/6135/10847/84679/55209/9895/27086/10220/22930/6232/6942/8924/3845/10060/6654/9968/55806/10020/55904/738/4853/23426/26057/55691/1106/8036/6218/9969/7248/9758/57492/10735/867/2186/8831/23291/26115/2908/5781/25836/6224/23030/6323/9469/5594/8567…
HP_IMPAIRED_SOCIAL_INTERACTIONS	120	-0.541131	-1.68855	6.49521e-05	0.00195824	0.00162797	3869	tags=41%, list=12%, signal=36%	57582/4204/80224/22827/10716/51/54832/83480/10564/4719/23096/440138/8120/23287/200424/10522/10243/6792/54413/65018/4208/9968/1106/9758/8831/9254/6323/23013/8867/6622/6638/1387/6711/2033/8925/9829/6857/22871/6812/4763/2892/6529/2902/23316/26047/259232/4915/9568/4983
GOBP_MEMORY	119	-0.537193	-1.67155	6.53903e-05	0.00196312	0.00163202	1702	tags=34%, list=5%, signal=33%	8398/6517/64478/348/2903/114781/114/23208/23373/814/25769/6326/5590/2258/81832/1524/1979/5532/84896/50944/41/6860/22849/1141/5923/3356/6833/6529/4130/22986/6543/6869/6547/729956/23236/1620/23316/6505/4137/2890/57338
GOCC_PLATELET_ALPHA_GRANULE	90	0.655075	1.66604	6.54872e-05	0.00196312	0.00163202	5694	tags=54%, list=17%, signal=45%	7076/5054/7422/710/5154/7114/5265/7057/7042/5104/87/2335/3671/83706/5552/12/7040/1675/51706/81/135228/7450/5627/7043/340205/5175/7423/54676/5155/2162/5345/3481/54863/3690/5473/2621/948/1191/10184/7044/3082/54495/22915/6814/226/51368/7424/1950/928
GOBP_B_CELL_ACTIVATION	315	0.521731	1.46442	6.61549e-05	0.00197751	0.00164398	6181	tags=37%, list=19%, signal=30%	3956/972/4323/2302/7037/10312/684/602/23529/10451/2146/7305/4282/23075/8935/11314/6688/836/196/1880/1026/259307/56833/2874/3493/9156/7040/7412/10673/28526/581/200081/10459/7128/958/9473/678/5777/7805/2213/7462/841/3676/2048/3569/7374/7293/3955/54440/51176/202309/1503/8227/572/10538/4067/4242/3575/3688/2067/3494/5771/683/51293/6778/942/1054/578/28638/3718/1316/5788/677/112616/3087/695/4064/9466/35…
HP_ARTHRITIS	201	0.572378	1.56477	6.75973e-05	0.00201216	0.00167279	6461	tags=45%, list=19%, signal=37%	6696/165/3123/1299/1290/1281/1277/4323/1289/2261/3236/3106/3107/3426/2212/5698/2487/2706/4000/4615/4282/4982/7132/4313/355/857/10535/11014/2717/3077/54/1298/64135/2643/30061/2213/8974/3569/7043/4261/3654/7036/4582/1836/124583/3559/51726/54829/5771/6945/3663/55851/5251/5692/1297/695/6578/7454/1230/1301/175/3507/6583/29927/3251/65992/974/90417/5293/26191/2132/919/5580/3560/4914/6899/23509/84153/383…
GOCC_PRESYNAPTIC_ACTIVE_ZONE	73	-0.625313	-1.81085	6.76968e-05	0.00201216	0.00167279	3365	tags=51%, list=10%, signal=46%	25957/440279/26747/8541/9900/27445/11331/140730/493/351/320/1488/150/114/23208/140679/9783/6853/22999/8499/26059/2571/9912/5864/57030/491/6812/23085/22941/6855/23025/112755/8927/9699/1008/2823/84628
GOBP_DETOXIFICATION	141	0.614258	1.64196	6.98311e-05	0.00206453	0.00171633	6050	tags=45%, list=18%, signal=37%	4499/283120/6648/6280/493869/4493/4504/241/6649/54996/2882/4494/3043/4489/3040/4502/146802/5742/3039/4496/2745/10549/10516/2876/5002/7295/3240/2944/5292/2643/373156/4258/84817/9588/1728/7837/5743/326343/4495/5052/55244/2176/22977/114757/948/4257/2879/4846/406962/1193/127700/2950/11315/83667/137902/3046/407046/10327/4259/1719/9446/2936/10058
GOCC_HIPPOCAMPAL_MOSSY_FIBER_TO_CA3_SYNAPSE	32	-0.776128	-1.98552	6.98511e-05	0.00206453	0.00171633	3448	tags=59%, list=10%, signal=53%	134957/23621/7781/91683/9066/2906/9465/114/143425/1949/114569/6857/22941/2900/5789/26045/2898/11069/10369
GOBP_ANTIMICROBIAL_HUMORAL_IMMUNE_RESPONSE_MEDIATED_BY_ANTIMICROBIAL_PEPTIDE	70	0.687713	1.69631	7.06669e-05	0.00208279	0.00173151	5936	tags=36%, list=18%, signal=29%	4057/3576/3627/6280/9547/3151/2920/140823/2919/6373/283/6039/4283/2921/60343/2597/5473/6374/10578/6372/820/116842/1991/6037/6283
HP_ABNORMAL_THROMBOCYTE_MORPHOLOGY	396	0.504679	1.42891	7.33104e-05	0.00215467	0.00179127	6427	tags=43%, list=19%, signal=35%	6696/3123/5328/7037/10312/3117/3119/3106/29089/760/8651/3426/2212/219285/3043/5698/87/5696/55858/29887/9138/2316/10095/355/3673/10535/55215/11014/7056/83706/718/54567/54/6237/7040/6773/5888/3075/6772/861/10459/7128/64135/3937/84876/2177/7516/135228/2175/23218/7450/2213/8974/5551/6427/2048/10019/5321/4261/5159/9056/54205/11274/4860/55505/3654/998/56992/84061/83990/4179/8676/5052/57572/5155/285203/…
HP_PROMINENT_DIGIT_PAD	66	-0.63615	-1.81219	7.63254e-05	0.00223703	0.00185974	3437	tags=68%, list=10%, signal=61%	4131/6558/25930/79718/27161/116931/54880/23162/3064/284058/51132/27086/6942/8085/3188/9968/55904/9969/10664/57492/2186/23291/26115/23030/8567/23112/10075/23036/3720/3778/1387/6228/1656/2033/1795/23040/51322/5063/23001/8936/51412/84628/57178/6304/2893
GOBP_ENDODERMAL_CELL_DIFFERENTIATION	45	0.743986	1.71889	7.68072e-05	0.0022449	0.00186628	2280	tags=38%, list=7%, signal=35%	4318/1284/1290/3679/4323/1289/1291/3912/3678/1295/2335/4313/3689/3676/4838/1294/3693
GOBP_REGULATION_OF_NUCLEAR_DIVISION	139	0.603176	1.60977	7.7138e-05	0.00224833	0.00186913	6493	tags=53%, list=19%, signal=42%	991/891/3976/83987/9212/5347/9787/858/51203/9820/6790/10403/1843/9319/10040/4751/699/2827/3553/8877/4085/10635/9088/701/10459/995/9700/157313/1063/7272/54998/81620/1111/11130/55055/9735/5159/51529/998/4487/5155/54461/811/26271/7517/3552/3481/5300/51434/1906/7474/1104/348654/27085/23636/4288/3209/79866/286053/7756/5810/55795/1950/1613/29945/25906/54908/57026/8881/8621/26013/23363/286151
GOBP_REGULATION_OF_MITOTIC_NUCLEAR_DIVISION	111	0.633528	1.65236	7.77723e-05	0.00226055	0.00187929	6493	tags=59%, list=19%, signal=47%	891/83987/9212/5347/9787/858/51203/9820/6790/10403/1843/9319/10040/4751/699/3553/8877/4085/9088/701/10459/995/9700/157313/1063/7272/54998/81620/1111/11130/55055/9735/5159/51529/998/5155/54461/26271/7517/3552/3481/5300/51434/1906/1104/348654/27085/23636/4288/3209/79866/286053/7756/55795/1950/1613/29945/25906/54908/57026/8881/8621/26013/23363/286151
GOBP_POSITIVE_REGULATION_OF_ADAPTIVE_IMMUNE_RESPONSE	107	0.643379	1.67472	7.80811e-05	0.00226328	0.00188155	5002	tags=46%, list=15%, signal=39%	3122/3123/7037/6556/23529/3106/3105/91543/64581/3134/64332/567/10865/3553/3136/718/7040/29108/10673/10459/54209/29126/958/3606/3133/3569/54440/5321/84807/5817/7855/6778/8772/5788/3140/695/3554/9466/920/10892/64170/1604/8741/79915/7186/7784/3263/563/100
HP_ACUTE_PHASE_RESPONSE	144	0.595315	1.59183	8.04211e-05	0.0023247	0.00193262	5973	tags=48%, list=18%, signal=40%	1031/6696/3115/3123/55240/3113/3106/81622/3043/5698/2512/4615/5696/4282/7132/10095/1356/1026/3077/100151683/7040/6773/3557/1594/2495/30061/8974/5551/3783/3569/54757/4261/9056/3654/7036/9780/57817/8676/3559/84868/6813/5771/80324/5251/55388/5692/2271/6390/6583/4191/120227/7421/5699/8675/4221/51371/26191/919/5580/3560/617/6899/6392/90268/144811/1371/3702/3586/326
GOBP_DENDRITE_MORPHOGENESIS	136	-0.522497	-1.65646	8.19192e-05	0.00236152	0.00196323	4323	tags=50%, list=13%, signal=44%	85442/1523/85358/23098/26012/10084/1627/473/64689/54664/26259/5649/170506/26258/1952/1496/10160/80725/4891/6792/80243/1742/10507/9201/25791/23543/3397/10152/5728/2932/7804/9762/5048/79791/26115/2534/23072/57520/22891/11141/55619/1501/221692/9693/57498/25830/8499/9912/5530/23043/22871/5063/23542/10006/50944/1996/5789/1141/10611/8851/26052/4038/4133/547/1826/23316/5911/2047
HP_ABNORMALITY_OF_THE_LYMPH_NODES	209	0.556283	1.52512	8.27109e-05	0.00237782	0.00197678	6003	tags=45%, list=18%, signal=38%	6696/3115/3123/283120/9636/10312/3106/8651/7852/5880/5698/1535/4615/5696/4282/29887/9837/7132/9319/10095/355/83706/28755/100151683/54/6773/330/861/3561/4689/958/9508/5873/8974/5551/10616/6427/841/3569/7374/653361/4688/4860/3654/7133/23022/84061/8737/8676/8915/3559/811/6813/4173/10155/672/3575/5771/3718/8742/5788/5692/9948/695/6609/1230/6452/7535/10892/4893/970/64170/5371/5978/51371/5293/3431/2619…
HP_GASTROESOPHAGEAL_REFLUX	415	-0.395117	-1.38097	8.34725e-05	0.00239318	0.00198955	3863	tags=38%, list=12%, signal=34%	4204/27161/23126/473/8239/22827/80267/7290/2036/283489/22866/7461/57465/6134/1832/6651/116931/10564/23250/23096/80232/10128/2969/8120/29072/6872/4041/1213/127833/5297/7840/8514/5238/50937/2074/51741/26227/10522/8021/9024/10847/9517/1183/10243/6792/546/7874/10274/57688/9895/10743/2906/10144/3188/1642/5660/9968/55777/774/23097/11231/58508/7703/4649/10664/523/9915/10735/1027/8831/429/27125/5430/2583…
GOBP_POSITIVE_REGULATION_OF_INTERFERON_GAMMA_PRODUCTION	77	0.664417	1.65715	8.38166e-05	0.00239652	0.00199232	6392	tags=49%, list=19%, signal=40%	3115/9636/3113/6556/602/3105/80381/929/64581/10865/3553/29108/3965/3606/914/54440/11118/2150/84868/7855/916/3265/1054/8772/7297/11119/7474/3554/9466/10859/7784/26191/23513/3594/729230/7292/114836/51561
GOMF_INTEGRIN_BINDING	148	0.600078	1.60883	8.41813e-05	0.00240042	0.00199557	3497	tags=43%, list=10%, signal=39%	6696/9636/1281/10457/7045/3679/4323/1289/1307/3912/3383/3381/3678/3691/3675/11117/7060/7057/255743/11082/87/2335/977/5764/5478/1903/3673/3553/3687/83706/50848/10516/7412/2192/5034/3913/1842/3911/7106/3689/81/7450/3964/3676/8425/3936/2013/8751/3696/3693/3682/3672/811/4067/3688/5771/2246/8515/3481/9270/3690/10518/2191/3683
GOCC_AMPA_GLUTAMATE_RECEPTOR_COMPLEX	26	-0.814659	-1.9646	8.44286e-05	0.00240097	0.00199602	2946	tags=65%, list=9%, signal=60%	1741/388336/1742/375567/59283/118427/402117/10368/729993/57406/27092/2892/729956/2891/10369/2890/2893
GOBP_POSITIVE_REGULATION_OF_SYNAPSE_ASSEMBLY	59	-0.65599	-1.83026	8.46736e-05	0.00240144	0.00199642	2509	tags=49%, list=8%, signal=46%	54674/8128/10507/347730/54413/22865/139065/64218/79953/147381/11141/84631/9746/57555/22871/64084/5789/654429/26045/9231/869/57633/114798/23316/347731/2895/4915/9378/2047
GOBP_FOREBRAIN_DEVELOPMENT	369	-0.402534	-1.39921	8.78789e-05	0.00248565	0.00206642	4017	tags=38%, list=12%, signal=34%	482/200933/51377/25942/84678/6753/3084/7832/10716/190/7531/79659/333/4900/55079/583/6714/5649/2692/1267/1459/2016/64919/282991/54407/26258/80055/8828/29072/23287/3361/5108/6586/2145/2624/3736/477/4771/3746/3340/10579/79633/5629/80709/546/493/57688/6900/6546/9201/23035/22930/51199/65078/8022/3845/57282/91584/317762/66000/351/84687/84376/5728/2018/5455/2932/6657/7248/4760/7804/9353/5048/5881/2247/1…
GOBP_NEGATIVE_REGULATION_OF_PROTEOLYSIS	340	0.516289	1.4552	8.8873e-05	0.00250703	0.00208419	4950	tags=29%, list=15%, signal=25%	7076/4057/5054/4318/7422/302/5327/871/710/5266/2537/332/9232/358/5329/684/4504/646424/960/286204/5265/114769/7057/5104/55872/56925/83596/1471/1992/5918/1893/5269/1522/1800/221476/5176/7035/3077/718/12/406913/2876/1475/6590/8996/5271/10406/330/6737/10542/1293/5973/8530/135228/6195/5627/831/2821/2619/1294/1476/375484/51499/5743/2810/1508/2597/5272/79094/5345/5447/120892/340267/6478/7980/2621/1942/7…
HP_INFECTION_RELATED_SEIZURE	101	-0.565037	-1.73246	8.91257e-05	0.00250743	0.00208453	3961	tags=53%, list=12%, signal=47%	55823/23126/11154/22866/57465/6134/5745/80232/11160/3736/477/112476/23312/9681/6792/55209/8924/8912/90161/55777/84706/785/351/1106/8831/6323/8629/6334/8573/2903/23446/4784/6326/6711/3786/10815/348980/57468/610/81603/22858/51322/6812/112755/773/2554/2563/2775/6529/3785/2566/2891/2562/5138
HP_ABNORMALITY_OF_THE_SCROTUM	169	-0.477748	-1.54148	8.95007e-05	0.00251127	0.00208772	3195	tags=36%, list=10%, signal=32%	9562/23162/3064/51132/84172/1586/51741/79633/10847/546/6942/8924/9968/55904/23426/5728/23414/9969/10982/84295/2186/23291/26115/23030/8567/7681/23112/100033413/2263/10075/84162/3720/3778/54551/6638/9839/652/1387/6711/7259/1656/2033/6595/1795/22858/23040/26040/55636/6812/22931/23001/8936/51412/23522/84628/57178/6304/4692/2893/4983
GOCC_PHAGOCYTIC_VESICLE	136	0.603364	1.60354	9.11123e-05	0.00254969	0.00211966	5090	tags=41%, list=15%, signal=35%	4057/83871/7431/5322/10312/6556/10981/7791/3106/3107/3105/81622/5880/1535/3134/567/1520/6890/8673/3136/7097/84329/55647/533/4689/101/338382/83547/3133/653361/9830/4688/998/4641/3693/2923/811/11151/4218/23682/948/6892/752/7454/9341/57192/9554/388325/10578/10392/2934/26253/7096/71/1536/6814
GOMF_INWARD_RECTIFIER_POTASSIUM_CHANNEL_ACTIVITY	27	-0.80063	-1.9509	9.20822e-05	0.00257	0.00213654	3887	tags=56%, list=12%, signal=49%	9992/3773/3768/10060/3760/90134/3761/3780/3781/3775/6833/3782/3766/3767/3765
HP_ABNORMAL_PULMONARY_INTERSTITIAL_MORPHOLOGY	148	0.598545	1.60471	9.31776e-05	0.00259369	0.00215624	3662	tags=32%, list=11%, signal=28%	3115/3123/1281/3113/2302/6556/3162/3675/5265/5880/51364/4282/355/2077/857/92749/3077/54970/7040/374393/3257/3557/2622/55036/1770/345895/3783/2628/27148/29893/55505/23514/85478/54919/3559/6813/57122/221421/89765/6674/3663/91039/83538/6103/6609/352909/8481
GOBP_REGULATION_OF_PRODUCTION_OF_MOLECULAR_MEDIATOR_OF_IMMUNE_RESPONSE	161	0.586261	1.58745	9.36378e-05	0.00259962	0.00216117	6179	tags=45%, list=19%, signal=37%	3598/972/7037/8764/684/3162/23529/3105/7042/91543/64581/10417/4282/3134/567/10865/3553/3077/7040/284/10459/958/3606/7805/2213/3133/2048/3569/7293/7043/54440/2821/2150/7133/8915/54795/7855/6778/942/117854/3718/5788/695/948/7474/3554/9466/8013/9341/10892/1604/8741/9984/388325/10859/5245/11006/79915/7186/3566/26191/3263/4189/6810/51010/121260/144811/3586/4436/729230/7292/56848
GOCC_CYTOSOLIC_LARGE_RIBOSOMAL_SUBUNIT	58	-0.654113	-1.82709	9.46917e-05	0.0026211	0.00217903	4681	tags=66%, list=14%, signal=56%	6176/4736/6169/6155/6181/25873/6147/9513/6134/6157/6175/23521/9045/6125/6165/6135/6161/6159/6136/6143/6152/6132/6137/6168/6128/6166/6146/6154/6164/6130/6129/6138/6160/9349/6156/6167/6124/6122
GOBP_MODULATION_OF_EXCITATORY_POSTSYNAPTIC_POTENTIAL	39	-0.738498	-1.95772	9.49097e-05	0.0026211	0.00217903	2689	tags=56%, list=8%, signal=52%	154/1742/54413/66000/351/5728/5999/22999/5590/81832/57555/56853/22871/50944/112755/9699/869/2902/6543/6547/23316/9378
HP_MALE_INFERTILITY	110	0.625939	1.63166	9.80602e-05	0.00270102	0.00224547	7166	tags=48%, list=21%, signal=38%	2302/641/2212/51364/92749/54970/7040/2622/55036/1770/345895/7516/2175/27148/201134/85478/54919/4214/268/221421/89765/6674/83538/6103/352909/8481/6795/246176/2626/55329/10309/6662/375307/84071/115948/367/6736/1588/8701/27019/200373/123872/79925/1497/115399/117144/200162/93233/7490/83449/118491/64446/339829
GOBP_POSITIVE_REGULATION_OF_T_CELL_PROLIFERATION	102	0.632967	1.63829	9.96878e-05	0.00273868	0.00227678	4829	tags=46%, list=14%, signal=40%	3485/301/3115/3113/7037/3105/6352/80381/3109/3553/3280/7412/29108/10673/29126/3965/80380/1947/3606/177/3133/3569/54440/4860/199/4179/3559/84868/916/11151/10288/3552/942/3481/8772/7297/3718/5788/9466/7535/970/1604/64926/8440/7784/283234/26191
GOBP_HUMORAL_IMMUNE_RESPONSE_MEDIATED_BY_CIRCULATING_IMMUNOGLOBULIN	108	0.628704	1.63813	0.000102612	0.00280525	0.00233212	5064	tags=28%, list=15%, signal=24%	710/2302/715/716/602/51279/3426/713/718/3493/9156/28526/54209/712/714/5777/717/2213/4179/3494/28638/5788/1191/3501/3507/1604/7784/3263/733/3538
GOBP_NEGATIVE_REGULATION_OF_CELL_CYCLE_PROCESS	290	0.525519	1.46162	0.000102909	0.00280525	0.00233212	6730	tags=43%, list=20%, signal=35%	6347/10457/9232/891/3976/7465/9212/1869/5347/8318/641/22809/2146/1263/1017/26272/26270/10403/1843/9319/10040/990/4751/699/51512/983/144455/1026/91607/55367/4998/4085/8260/56241/701/29980/10459/8914/197342/338657/9700/1063/7272/54998/51514/5311/2177/79968/25959/678/81620/1111/11130/146956/4193/10385/55055/9735/79733/63967/4582/27243/899/5883/51499/835/83990/84444/11200/91147/131601/3364/7919/26271…
HP_TOE_CLINODACTYLY	94	-0.568852	-1.71915	0.000103142	0.00280525	0.00233212	4295	tags=53%, list=13%, signal=46%	6558/116442/25930/9459/4204/27161/8239/22866/23096/84342/23162/3064/51132/347344/1741/51741/1183/84679/6942/9968/55904/9969/9758/2186/64131/23291/26115/23030/8567/2182/23112/10075/389856/3720/11141/3778/1656/7552/1795/23040/5063/6855/7102/23001/8936/51412/84628/57178/6304/2893
HP_LARGE_FACE	272	-0.429915	-1.4433	0.000103177	0.00280525	0.00233212	4295	tags=42%, list=13%, signal=37%	6558/23261/64324/6495/116442/25930/6843/79718/9702/25942/10084/29123/9342/27161/4337/84317/7290/283489/6134/4534/57589/9049/23096/6261/54880/29072/274/6872/23162/3064/284058/51132/5567/200424/127833/57545/6567/2074/6445/51594/51244/55252/4659/10522/1183/84679/10743/4088/6942/23118/3845/9968/55904/254065/5728/80204/2673/7703/4649/9969/2186/8831/23291/317662/26115/23030/2317/1399/5594/8567/23112/23…
GOBP_PROTEIN_LOCALIZATION_TO_CELL_JUNCTION	93	-0.569593	-1.71453	0.000104366	0.00283025	0.0023529	3614	tags=48%, list=11%, signal=43%	51599/5649/1832/5062/91862/40/23096/22883/51104/23162/27445/5601/1742/347730/2905/22865/23426/5874/2903/7082/3716/9746/5590/10815/51201/57555/3799/10368/6616/9912/1740/22871/9379/11127/50944/3798/112755/8927/3800/9231/4130/10369/9414/4137/9378
GOMF_LIGAND_GATED_ANION_CHANNEL_ACTIVITY	18	-0.873523	-1.96063	0.000105934	0.00286541	0.00238213	1810	tags=61%, list=5%, signal=58%	2557/2743/2558/2561/2554/8001/2560/2565/2566/2562/2556
GOBP_PEPTIDE_ANTIGEN_ASSEMBLY_WITH_MHC_PROTEIN_COMPLEX	18	0.874018	1.72989	0.000106282	0.00286744	0.00238382	2520	tags=83%, list=8%, signal=77%	3122/3115/3123/3113/3117/3119/3127/3118/3108/3111/3109/567/3120/2923/811
GOBP_T_CELL_ACTIVATION_INVOLVED_IN_IMMUNE_RESPONSE	116	0.630567	1.65789	0.000107433	0.00288444	0.00239795	4810	tags=36%, list=14%, signal=31%	301/3958/4192/3122/972/3123/6556/3383/602/2207/84695/10875/64332/3109/1880/5971/3965/3606/5873/2213/3569/51176/84807/3936/2150/80149/4179/84868/10538/6778/942/51043/3718/3142/3683/10892/5734/6693/10859/26253/54518/3566
GOBP_REGULATION_OF_CELL_CYCLE_PHASE_TRANSITION	403	0.502209	1.42283	0.000107461	0.00288444	0.00239795	6840	tags=42%, list=21%, signal=34%	301/1031/6347/10457/11065/891/6241/7465/9212/81610/1869/5347/8318/641/9787/22809/2146/1263/6790/1017/26272/26270/10403/10783/1843/9510/9319/990/699/51512/983/144455/1026/91607/55367/4998/84967/4085/113130/56241/701/29980/10459/8914/995/197342/9700/6491/1063/10926/7272/51514/5311/2177/79968/25959/678/81620/1111/5777/11130/6909/146956/4193/1019/10385/5721/55055/8558/9735/993/51529/63967/1062/4582/1…
GOBP_POSITIVE_REGULATION_OF_INTERLEUKIN_8_PRODUCTION	62	0.705923	1.71816	0.000108639	0.00290866	0.00241809	3666	tags=44%, list=11%, signal=39%	1116/5054/972/2152/965/929/64581/4615/1649/3553/25865/7097/29108/3304/10542/3965/914/4843/3569/2150/51157/8692/8737/8915/8772/7474/3303
GOBP_CELL_DIFFERENTIATION_IN_HINDBRAIN	22	-0.839118	-1.97418	0.000109822	0.00293285	0.0024382	3130	tags=77%, list=9%, signal=70%	91137/6095/7476/85442/23287/2624/51286/25809/5629/64211/8861/8925/869/23017/2895/4983/9241
GOBP_FIBRINOLYSIS	24	0.836333	1.75321	0.000110334	0.00293908	0.00244338	3820	tags=46%, list=11%, signal=41%	5054/5327/710/5328/7057/7056/5627/5345/2161/2191/7391
GOCC_CELL_BODY_MEMBRANE	31	-0.76195	-1.92137	0.000114479	0.00304179	0.00252877	4295	tags=61%, list=13%, signal=53%	6558/482/3208/7070/3748/9312/3746/153090/114/3747/2558/1524/491/3751/90249/23769/64805/478/3745
GOBP_TOLL_LIKE_RECEPTOR_SIGNALING_PATHWAY	124	0.610286	1.61592	0.000117714	0.00311987	0.00259367	6142	tags=43%, list=18%, signal=35%	4057/4938/3665/81622/91543/3659/1535/3430/929/4615/9111/3656/23643/1520/857/11314/2874/3661/7097/330/54209/7128/958/3965/338382/146722/2150/3654/51135/8915/84868/4067/7867/56927/10211/2319/695/948/80231/388325/10318/100126333/11027/7096/26191/58509/81035/9261/55366/121260/6197/329/3929
HP_EXCESSIVE_SALIVATION	116	-0.535408	-1.65604	0.00011944	0.00315765	0.00262508	3875	tags=47%, list=12%, signal=41%	9459/4204/8239/11154/22866/10846/23096/5297/347344/1741/6567/540/10522/1183/84679/55209/546/27086/57194/3188/9968/84706/5455/7703/9758/8398/6323/2182/11128/2903/23013/389856/11141/6638/9839/6326/6711/57468/8925/6595/7552/10479/55906/6812/5063/6855/7102/2554/84628/6304/2566/9378/478/9568
GOBP_PYRIMIDINE_NUCLEOSIDE_METABOLIC_PROCESS	23	0.83731	1.73603	0.000122513	0.00323077	0.00268587	2603	tags=52%, list=8%, signal=48%	7378/1890/7083/27350/1806/1841/60489/54963/200316/51251/9582/140564
GOBP_ADENYLATE_CYCLASE_MODULATING_G_PROTEIN_COUPLED_RECEPTOR_SIGNALING_PATHWAY	223	-0.445482	-1.46392	0.000124103	0.00326454	0.00271394	4027	tags=32%, list=12%, signal=29%	9340/9283/5733/5142/152/776/5064/118442/333/2692/10672/54331/19/7433/11214/1325/5745/113/3361/5567/5141/9495/2899/116/23432/154/7253/5737/4987/7432/493/59350/1909/148/5660/147/3350/2776/2911/1394/1132/150/11251/8549/114/2849/2915/10419/2781/1901/9693/11255/2740/111/5578/2913/9699/1128/11069/1113/2775/2774/2770/108/64805/7434/5138/6752/9568/2550/117/10203
GOBP_POSITIVE_REGULATION_OF_DEFENSE_RESPONSE	277	0.523345	1.45301	0.000124898	0.00327497	0.00272261	6708	tags=42%, list=20%, signal=34%	5054/4192/3956/283131/5322/5320/6280/9180/5359/241/6279/84034/11117/3665/6352/1535/3430/1051/64581/9111/7305/3134/834/64332/7132/839/3148/6688/3673/3553/8673/4818/83666/8717/3661/7097/718/2896/406913/5008/29108/1636/54209/1075/101/2828/3606/84166/4258/3133/3569/85363/2150/5743/8692/8737/84868/115362/9641/5817/4067/63940/117854/120892/8772/8780/3902/695/3055/7474/4862/353514/80231/10622/3949/64170…
GOBP_COLLAGEN_FIBRIL_ORGANIZATION	62	0.703569	1.71243	0.000125122	0.00327497	0.00272261	1696	tags=45%, list=5%, signal=43%	2331/30008/165/871/1290/1281/1277/1278/1289/4016/4015/50509/11117/4060/7042/60681/4017/84695/79709/8985/642658/649/140766/11173/9508/10609/84171/4320
HP_HYPOREFLEXIA	339	-0.406125	-1.3971	0.00012565	0.00328061	0.00272731	3776	tags=32%, list=11%, signal=29%	3295/23299/38/51/124997/9499/22866/19/57465/84892/5981/5191/23096/6261/2705/25814/22880/8120/93627/1213/127833/22954/5238/3752/2074/340990/51741/3032/57716/7253/10522/2273/121512/57688/23175/10743/90678/2906/65055/8022/11041/5660/5193/774/8869/4744/23097/11155/3030/4649/9217/523/23064/8139/8831/81846/4747/50/55149/6334/79784/5582/2903/8867/57570/2731/6638/25977/1822/23345/22906/7259/2258/348980/2…
HP_ABNORMAL_VASCULAR_PHYSIOLOGY	261	0.543292	1.50003	0.000126139	0.00328524	0.00273115	4930	tags=39%, list=15%, signal=33%	1282/6696/3115/3123/1290/1281/2318/3113/1277/1278/1289/10312/4015/81031/2261/2006/4256/3106/1482/7042/3043/10112/4000/7026/29887/2022/8985/3908/2316/5982/355/857/10535/79717/3425/5351/3339/2717/3077/54567/54/29957/6772/59/3913/64135/55384/2050/8974/3783/7462/5627/7043/10019/1349/83451/653361/2697/94/9275/3654/1351/9780/3984/4854/1340/10370/57572/285203/811/2162/5826/60/55901/92579/6945/3663/54938…
HP_SKIN_ULCER	117	0.618918	1.6294	0.000127513	0.00331282	0.00275408	6162	tags=53%, list=18%, signal=43%	3115/3123/1281/3113/1277/10312/362/3106/3691/3043/1535/64581/2706/4000/84818/857/6890/54567/204/3858/4689/3689/8974/5627/5159/2632/653361/4688/55505/7133/4854/5155/84868/2161/6945/3663/55630/9948/695/25923/118429/6892/9487/5184/4358/7454/3417/26191/23765/1536/10758/4914/1736/4790/64065/55135/6891/1991/162514/6335/79650/3832
GOMF_GLUTAMATE_RECEPTOR_BINDING	40	-0.732852	-1.94547	0.000128327	0.00332208	0.00276178	3050	tags=60%, list=9%, signal=55%	808/9495/5621/4905/388336/1742/3092/5775/2534/79953/81832/815/10368/54550/491/22941/50944/5923/27092/8851/26052/729956/10369/4983
HP_SUPERNUMERARY_SPLEENS	85	0.654586	1.65405	0.000128501	0.00332208	0.00276178	7166	tags=62%, list=21%, signal=49%	53834/2302/51364/92749/79600/54970/80776/51259/2622/1063/55036/1770/345895/79867/27148/85478/54919/91147/65062/221421/89765/6674/157570/84314/83538/6103/219844/352909/8481/79583/246176/27031/10309/79770/55159/537/27077/115948/2719/8701/27019/200373/123872/79925/115399/1487/93233/7490/79848/2239/54903/64446/339829
HP_DOWNTURNED_CORNERS_OF_MOUTH	143	-0.493293	-1.57016	0.00013218	0.00340881	0.00283389	3555	tags=38%, list=11%, signal=35%	57465/6651/116931/4858/23592/51132/477/27445/79633/6309/26137/51317/10847/55209/57688/27086/6942/8924/4208/90161/55777/4853/80204/83696/27125/25836/23030/7681/11128/5885/100033413/3778/54551/9935/6638/10815/64359/55906/7994/3899/23389/22884/51322/9126/22931/3756/773/5295/9759/6833/84628/5648/3767/4692/478
HP_DYSTONIA	495	-0.371032	-1.31519	0.000132586	0.00341093	0.00283565	4096	tags=34%, list=12%, signal=30%	55280/84623/6843/7430/116228/80153/2760/374354/57582/4204/3208/80169/124454/23154/51185/11154/54664/51/2639/2036/283489/51362/57465/54832/1267/5096/7528/116931/4719/23221/10128/80055/23317/1135/23516/6872/80208/3748/23287/3064/1213/1392/3736/63982/113612/58494/84172/477/6821/6567/50937/7343/5521/112476/7701/3176/23312/3340/10749/540/4864/9681/25828/10522/57165/472/9024/10059/6792/9373/6575/65018/…
HP_PLATYSPONDYLY	111	0.62697	1.63526	0.000134579	0.00345375	0.00287124	5498	tags=50%, list=16%, signal=42%	633/1299/871/1277/1278/10312/6424/2261/2990/60681/5352/64175/2335/84695/8985/2316/11014/5351/3339/100151683/54/29957/649/1298/91252/3955/2517/9871/2588/26229/1836/124583/5479/4796/2720/83452/60561/1297/112752/4125/1301/175/2879/65992/3636/126792/3417/51025/100/166929/9131/5373/3835/4054/59341
HP_BILATERAL_POLYMICROGYRIA	40	-0.732067	-1.94339	0.000135522	0.00346951	0.00288434	4648	tags=80%, list=14%, signal=69%	1917/6418/23067/1523/84623/2036/283489/116931/1213/5297/10522/9024/55777/8831/6925/10765/26960/3097/2904/57551/815/23040/55870/5530/6812/1778/56479/10771/2902/547/10369/28514
HP_ABNORMAL_URINE_METABOLITE_LEVEL	472	0.485573	1.38193	0.000137588	0.00351383	0.00292119	6444	tags=40%, list=19%, signal=33%	6288/6696/3115/4069/3113/3939/5836/2006/3162/286204/3675/23630/2990/10253/1806/3426/8542/5352/3659/26873/2335/4000/7153/4982/5982/567/4004/3425/5351/7056/2717/2203/3077/718/54/435/6773/2184/3075/1594/55210/2799/1643/3913/4595/6491/2582/5311/25959/5230/37/81/79902/1650/445/55898/84823/3028/7462/51604/6901/275/2628/83451/9056/653361/2064/2013/9275/4860/3242/2517/3654/9780/2588/2539/3984/7546/79147/…
GOBP_CATECHOL_CONTAINING_COMPOUND_CATABOLIC_PROCESS	10	0.949735	1.68203	0.000139652	0.00355792	0.00295785	215	tags=20%, list=1%, signal=20%	26002/4129
GOBP_MONONUCLEAR_CELL_MIGRATION	193	0.565716	1.54489	0.000142957	0.00363332	0.00302053	4559	tags=34%, list=14%, signal=29%	5919/301/5054/3958/6288/4192/3627/4478/6347/8764/3383/7057/728/7852/6352/80310/1843/1893/6688/4267/1880/56833/50848/29108/80270/6373/240/101/51192/3965/177/3676/3569/6364/5175/998/199/80024/5155/811/54795/1234/4067/6362/2059/6355/79647/8772/719/64005/58191/2621/3683/7474/1230/9466/2526/284114/7535/6693/11035/8740/6370/9048/5293
HP_DECREASED_FERTILITY	259	0.532051	1.46758	0.000144987	0.00367604	0.00305604	7166	tags=42%, list=21%, signal=33%	81848/2302/3117/3119/83987/29089/1760/641/2212/1848/9820/4000/51364/9319/55215/92749/3077/54970/7040/5888/10459/2622/10011/10371/2177/55036/1770/345895/7516/2175/27148/29893/9723/201134/23514/85478/83990/54919/4214/3293/268/5447/672/57122/221421/89765/6674/2176/9394/2736/136647/83538/6103/352909/8481/389549/6795/9563/246176/84074/10555/2626/55329/4221/2189/8820/7784/10309/6662/2796/55120/2188/551…
HP_AUTOIMMUNITY	181	0.574928	1.56546	0.000145868	0.00368947	0.0030672	6232	tags=44%, list=19%, signal=36%	6696/3115/3123/710/3113/715/10312/716/3119/8651/2212/4282/9138/4313/355/857/10535/28755/713/718/54/6772/3561/7128/712/714/64135/3937/6909/717/2213/84823/3569/10068/4261/9056/4860/3654/84061/27022/8737/3559/84868/57217/3575/5771/3663/2581/8772/8742/29071/695/6609/5184/7454/7535/6583/4893/8625/3932/3710/26191/919/5580/100/3560/6899/4790/84153/2215/2859/144811/4791/1991/3702/3586/326/3594/843/1288
GOBP_CELLULAR_OXIDANT_DETOXIFICATION	91	0.652451	1.66321	0.000146274	0.00369087	0.00306837	5921	tags=47%, list=18%, signal=39%	283120/6648/6280/493869/4504/241/6649/2882/3043/3040/5742/3039/2745/10549/10516/2876/7295/3240/2643/373156/4258/84817/9588/1728/7837/5743/5052/2176/114757/948/4257/2879/4846/1193/2950/11315/83667/137902/3046/4259/1719/9446/2936
GOBP_CALCIUM_ION_REGULATED_EXOCYTOSIS_OF_NEUROTRANSMITTER	17	-0.881983	-1.93412	0.000146828	0.00369598	0.00307262	3877	tags=94%, list=12%, signal=83%	10497/488/440279/127833/9066/22930/6861/9783/22999/8447/6857/6812/23025/6860/112755/9699
GOBP_REGULATION_OF_CHROMOSOME_SEGREGATION	89	0.645536	1.63998	0.000147537	0.00370498	0.0030801	4141	tags=42%, list=12%, signal=37%	9232/11065/5359/891/10460/9212/11004/5347/9787/10403/10783/1843/9319/990/699/116028/4085/701/10459/9700/157313/1063/7272/81620/11130/55055/9735/51529/1062/26271/7517/51434/56852/55920/348654/55743/4288
GOBP_MITOTIC_CELL_CYCLE_PHASE_TRANSITION	433	0.495503	1.40637	0.000149702	0.0037504	0.00311786	5648	tags=37%, list=17%, signal=31%	301/1031/6347/10457/27338/11065/891/6241/7465/586/9133/10460/9212/1033/1164/1869/5347/890/641/9833/9787/2146/1263/1021/6790/1017/10403/2305/10783/1843/9510/9319/990/699/51512/983/1163/144455/1026/26524/91607/55367/4998/128239/84967/4085/113130/9088/11178/701/29980/10459/995/9700/6491/1063/10926/7272/51514/5311/25959/678/81620/1111/5777/11130/26233/4193/1019/4678/5932/10385/5721/55055/8558/6502/97…
GOBP_TRANSMISSION_OF_NERVE_IMPULSE	73	-0.610095	-1.76678	0.000150554	0.00376188	0.00312741	2403	tags=32%, list=7%, signal=29%	27345/8912/59283/5048/5339/6323/6334/79784/8911/288/1901/6326/10368/4099/27092/2898/3751/10369/2257/26047/6328/4915/7143
GOBP_POSITIVE_REGULATION_OF_LEUKOCYTE_PROLIFERATION	157	0.580434	1.56956	0.000150876	0.00376188	0.00312741	4829	tags=41%, list=14%, signal=36%	3485/301/972/3115/3113/7037/684/23529/10451/2214/3105/6352/80381/4615/4282/3109/3553/1880/1026/3280/7412/29108/10673/29126/958/3965/80380/1947/3606/177/3133/2048/3569/7293/54440/4860/199/4179/3559/84868/4067/916/11151/10288/3552/683/51293/942/3481/8772/7297/3718/5788/9466/7535/970/1604/64926/63925/3574/8440/79915/7784/283234/26191
GOBP_CEREBELLAR_CORTEX_FORMATION	24	-0.812925	-1.92226	0.000151876	0.00377787	0.0031407	3130	tags=71%, list=9%, signal=64%	91137/6095/7476/85442/23287/51286/25809/5629/5781/64211/8861/8925/869/23017/28514/2895/4983
HP_DUODENAL_STENOSIS	28	0.798978	1.72655	0.00015288	0.00379388	0.00315401	5525	tags=75%, list=17%, signal=63%	29089/8318/55215/5888/10459/2177/7516/2175/83990/57217/672/2176/64220/2294/2189/55120/2188/55159/2187/675/5889
GOBP_LYMPHOCYTE_ACTIVATION_INVOLVED_IN_IMMUNE_RESPONSE	196	0.560459	1.5332	0.000154914	0.0038353	0.00318844	4810	tags=33%, list=14%, signal=29%	301/3958/4192/3956/3122/972/3123/7037/6556/3383/602/23529/2207/84695/10875/3134/23075/64332/3109/6688/1880/4818/9156/7040/5971/10459/958/3965/3606/5873/2213/3569/7374/3955/51176/84807/3936/2150/80149/202309/4179/84868/10538/4242/11151/2067/6778/942/51043/3718/5788/3142/3683/4064/9466/10892/5734/6693/8741/9984/10859/26253/79915/54518/3566
HP_SUBCUTANEOUS_HEMORRHAGE	220	0.555748	1.52639	0.000158275	0.00390932	0.00324998	5340	tags=40%, list=16%, signal=34%	5054/165/3115/1290/1281/5328/3113/1277/1278/1289/715/10312/4015/716/81031/2006/7042/4615/29887/3040/2022/7132/8985/2316/355/3039/3673/11014/5351/83706/23474/54/3257/3075/861/59/3937/84876/2177/91252/5873/135228/2175/23218/7450/717/5551/2048/5627/7043/10019/5159/94/11274/7036/8676/5155/113189/811/6813/2162/9103/54809/5345/2176/3690/3207/8742/388552/84062/5167/5184/7454/4144/5371/6915/2934/5566/126…
HP_LYMPHOPENIA	126	0.595835	1.57681	0.000160249	0.00394881	0.00328281	6287	tags=49%, list=19%, signal=40%	6696/4478/10312/7852/5880/5698/83879/4615/355/204/54/6772/3561/7128/4194/9508/4261/9723/4860/3654/7036/84061/915/1503/8737/3559/916/54809/11151/3575/92579/3070/3718/55388/8742/925/5788/5692/9948/695/114803/7454/3507/7535/8625/3574/90417/5293/3932/3431/1789/919/5580/100/4790/3551/4791/1991/3702/843/9652/6499
GOCC_CYTOSOLIC_RIBOSOME	101	-0.555252	-1.70246	0.000162764	0.00400142	0.00332654	4710	tags=58%, list=14%, signal=50%	6234/6204/6176/4736/6169/6155/6181/6233/6208/25873/6147/9513/6235/6134/6202/6157/6175/23521/9045/6207/6125/6210/6165/6135/6161/6159/6136/6143/6152/6222/347/6232/83939/6132/6218/6137/6168/6128/6166/6224/6146/6191/6154/6164/6130/6129/6138/6160/6188/6228/9349/6230/6156/6206/6167/6124/6229/6194/6122
GOBP_MULTICELLULAR_ORGANISMAL_SIGNALING	164	-0.485789	-1.57082	0.000165165	0.00404878	0.00336591	4017	tags=37%, list=12%, signal=32%	482/10021/9992/776/4897/488/7531/6717/1832/808/157378/274/3736/477/3752/783/6262/493/27345/6546/8912/10060/59283/10142/3760/5048/775/5339/481/6323/6334/781/79784/8911/6330/288/287/1901/492/6326/3781/10368/491/30845/4099/27092/2898/29119/6327/6543/3751/6547/10369/55800/2257/26047/6328/4915/478/7143
GOBP_POSITIVE_REGULATION_OF_INFLAMMATORY_RESPONSE	139	0.594847	1.58754	0.00016546	0.00404878	0.00336591	6543	tags=48%, list=20%, signal=39%	5054/4192/3956/283131/5320/6280/9180/241/6279/3430/1051/9111/834/64332/7132/3673/3553/8673/4818/8717/7097/718/2896/406913/5008/29108/1636/54209/1075/101/2828/3606/4258/3133/3569/5743/8692/8737/63940/120892/695/7474/353514/3949/5734/1050/136/5603/10318/3620/4363/7784/23765/11315/59341/6283/185/729230/3929/7292/3600/388125/6369/81030/51561/6348/2167
GOCC_POLYSOMAL_RIBOSOME	31	-0.753839	-1.90091	0.000168234	0.00410709	0.00341439	5326	tags=77%, list=16%, signal=65%	6142/6227/6234/4736/6169/23367/25873/190/6235/1660/689/6135/6161/6143/6152/6132/23185/6128/6130/6160/6228/6156/8667/1996
GOBP_MYELOID_LEUKOCYTE_DIFFERENTIATION	209	0.547365	1.50067	0.000168777	0.0041108	0.00341748	4607	tags=35%, list=14%, signal=30%	4057/4318/7422/7130/302/972/3123/7037/10312/3976/3726/56975/3665/1969/3725/2353/1021/1051/8544/7305/29887/55509/2242/22904/6688/4055/7071/1880/7097/3204/7040/5971/861/116071/54209/714/3965/135228/841/3059/10272/51176/2150/998/3696/6988/4495/8737/126014/10370/10538/4067/169200/10221/84959/5771/10234/8772/2124/677/28962/139716/1230/11025/920/56834/1050/10859/3635/10100/11006/5293/84522
HP_ABNORMAL_MALE_REPRODUCTIVE_SYSTEM_PHYSIOLOGY	286	0.524409	1.45727	0.000170976	0.00415476	0.00345402	7198	tags=46%, list=22%, signal=37%	1031/55240/81848/2302/2261/2006/29089/1760/641/3043/1848/51364/3074/4001/5982/25886/55215/92749/1026/3077/54970/5888/10459/7345/2622/10371/6608/5311/2177/55036/1770/30061/345895/7516/2175/7462/215/83451/653361/27148/9275/201134/7036/57817/85478/3984/83990/84515/54919/8915/4214/5155/5310/5447/51726/672/2067/221421/89765/6674/120892/2176/2581/9394/26608/84231/83538/89876/6103/352909/8481/493856/389…
GOBP_CELL_KILLING	184	0.577141	1.57269	0.000173852	0.00420748	0.00349785	4521	tags=36%, list=14%, signal=32%	4057/3122/3123/4069/3383/3106/2214/3105/7042/64581/4615/7305/3134/567/3151/6688/10383/100507436/54210/4818/140823/3136/718/3075/1075/3965/3606/5873/5777/4843/2213/177/5551/3133/2013/80328/2150/79465/57817/5052/2597/84868/6813/5272/5817/11151/3575/1054/8772/127544/3902/5788/3140/1512/203068/6338/3251/80329/1604/598/3589/10578/10859/2209/11035/146850/6372
GOCC_SCHAFFER_COLLATERAL_CA1_SYNAPSE	72	-0.611308	-1.76142	0.000173945	0.00420748	0.00349785	2414	tags=44%, list=7%, signal=41%	84961/1630/5217/29/4744/320/2911/4747/2534/8573/114/2915/6853/5590/10815/10368/5530/6854/6855/50944/5789/8927/57689/1128/26045/84628/64101/613/10369/2550/9118/7143
HP_ABNORMAL_PHARYNX_MORPHOLOGY	174	0.568291	1.54577	0.000175105	0.00422184	0.00350979	5763	tags=43%, list=17%, signal=36%	3115/3123/1290/710/1289/2302/10312/4256/3106/2214/2990/7852/3426/641/5880/5696/51364/7132/6890/54/6772/3561/2799/2622/4689/4194/6809/345895/8974/7374/4261/2697/27148/2737/4860/2588/84061/85478/54919/6813/6448/3575/89765/6674/2720/2161/3718/8742/6103/6892/114803/8481/7454/920/3507/7535/6338/10755/246176/8625/974/4669/5293/6794/26191/23765/1956/5580/100/4790/6891/3551/4791/30011/1991
GOBP_ACUTE_INFLAMMATORY_RESPONSE	112	0.61755	1.61491	0.000175342	0.00422184	0.00350979	4781	tags=36%, list=14%, signal=31%	6288/2152/9332/9180/5359/7037/241/6279/2214/5265/1051/2335/54210/3553/718/134/6289/12/5008/7412/3240/101/445/2213/3133/3569/7036/57817/5743/23780/5345/3552/2161/695/2683/59307/2209/25807/2950/7784
HP_AIRWAY_OBSTRUCTION	109	0.62734	1.63405	0.000176797	0.00423991	0.00352481	6332	tags=57%, list=19%, signal=46%	3115/3123/3113/2302/2261/4256/3162/1482/5265/641/5880/1535/4000/51364/2022/92749/2717/54970/2622/4689/55036/1770/345895/653361/4688/27148/85478/54919/10370/5447/221421/89765/6674/2161/83538/6103/352909/8481/7454/6452/1301/6338/70/65992/246176/2626/4312/26191/10309/6662/1536/6899/4790/3835/115948/8701/27019/200373/123872/79925/115399/10269
HP_ABNORMALITY_OF_THE_CEREBROSPINAL_FLUID	486	0.480678	1.36839	0.000176898	0.00423991	0.00352481	5622	tags=40%, list=17%, signal=34%	1282/3123/6347/1890/53834/2302/10312/3119/56975/3912/2261/7050/286204/29089/2990/81622/83879/2512/7305/51364/29887/3040/63901/1959/4001/1513/2316/3039/80781/2077/10535/55215/3425/11014/92749/8905/3339/5376/79600/54567/54970/587/80776/5888/701/5034/29957/51259/10459/54209/2622/6491/64135/1063/9401/410/6608/2177/2050/55036/2643/1770/345895/7516/2175/55898/5551/84823/3028/79867/4838/1349/64849/55624…
HP_CONGENITAL_MALFORMATION_OF_THE_RIGHT_HEART	82	0.647119	1.63152	0.000178117	0.00425942	0.00354103	6267	tags=55%, list=19%, signal=45%	3123/4323/2302/3106/1482/7026/51364/4313/92749/54970/2622/55036/1770/345895/6909/8974/4838/27148/9723/85478/54919/221421/89765/6674/84231/83538/6103/7319/352909/8481/55191/285590/246176/2626/78987/26191/10309/6899/115948/8701/27019/200373/123872/79925/115399
GOMF_ELECTRON_TRANSFER_ACTIVITY	112	0.615844	1.61044	0.000180778	0.00431327	0.00358579	7341	tags=62%, list=22%, signal=48%	4129/1535/4017/1346/9249/4696/8974/1349/653361/54205/4688/1329/1351/4708/10975/50507/1340/4726/7386/4697/27158/5447/51022/4725/100128525/22977/4835/4729/4728/1337/9377/51079/4713/4695/1348/6390/7388/7264/2230/3620/23498/4707/4701/231/29796/1536/4700/4716/84883/55967/4710/6392/4717/4694/1353/84701/8574/1588/7384/4709/2936/4722/128/3420/4731/1347/8560/2110/6834
HP_MUSCULAR_HYPOTONIA_OF_THE_TRUNK	220	-0.435473	-1.42471	0.000183751	0.00436245	0.00362668	4658	tags=38%, list=14%, signal=33%	8243/3643/104/55250/4841/10463/57531/6997/3098/5631/25930/56947/2760/55823/374354/4204/79158/11154/10846/5096/6261/440138/80055/8120/23516/10844/3064/6567/50937/2074/51741/27445/54704/57165/10243/2906/4976/777/5660/1185/29968/7703/11261/5048/2911/10735/8398/9254/6323/5095/8573/2903/285175/6844/3778/25977/9853/23258/57498/3786/1656/2571/6812/22931/111/55187/10382/2892/51412/6833/5727/1641/3785/290…
GOBP_CHLORIDE_TRANSMEMBRANE_TRANSPORT	67	-0.625243	-1.7818	0.000183841	0.00436245	0.00362668	2996	tags=37%, list=9%, signal=34%	63982/203859/121601/6560/1185/51449/55879/2557/2743/2558/57468/9990/1182/2561/2554/8001/2560/2563/6529/56262/2565/2566/6505/2562/2556
GOBP_REGULATION_OF_VIRAL_GENOME_REPLICATION	83	0.659148	1.66503	0.000184084	0.00436245	0.00362668	2968	tags=39%, list=9%, signal=35%	4057/3576/9636/10410/4599/5359/684/4938/10581/27350/4940/6352/4939/91543/84875/7153/63901/5478/8638/60489/3669/6590/8519/64135/200316/10465/6895/9582/140564/10475/10155/117854
GOBP_ELECTRON_TRANSPORT_CHAIN	152	0.580768	1.56423	0.000187275	0.00442812	0.00368127	7218	tags=59%, list=22%, signal=46%	6648/891/4129/1535/4017/51142/983/2819/1534/10954/1346/440567/9249/4696/8974/6901/27089/653361/54205/4688/1329/4708/50507/4726/7386/4697/27158/1716/5447/51022/4725/100128525/22977/790955/4835/4729/4728/1337/9377/51079/4713/10165/4695/1348/6390/4706/7388/11232/388753/406992/7264/2230/3620/23498/4707/4701/231/79751/29796/9997/1536/4700/4716/23479/84883/55967/11315/4710/6392/4717/4694/1353/84701/173…
GOCC_ENDOSOME_LUMEN	37	0.764165	1.71565	0.000193345	0.00456137	0.00379205	3413	tags=38%, list=10%, signal=34%	8572/10981/967/1513/567/1520/5551/9179/1514/1508/10717/4043/1512/23682
HP_INTELLECTUAL_DISABILITY_PROFOUND	156	-0.497017	-1.60111	0.000195465	0.00460107	0.00382506	3875	tags=43%, list=12%, signal=38%	9459/4204/8239/2036/283489/22866/83480/116931/23096/1213/4905/347344/1741/6567/2074/7343/23312/10522/9024/1183/55275/84679/6792/60558/9968/55777/9758/5048/523/8831/6323/80816/2182/6925/285175/55704/10765/389856/8867/26960/11141/3097/2904/57551/815/6709/2571/7552/10479/23040/55870/5530/26040/6812/5063/6855/22931/1778/7102/6506/56479/10771/53616/2902/547/10369/28514
HP_CLUBBING	132	0.593059	1.57051	0.000198431	0.00466047	0.00387444	6402	tags=50%, list=19%, signal=41%	3123/2302/29089/8318/2212/5696/51364/2022/55215/92749/3339/3858/54970/7040/5888/10459/2622/2177/55036/1770/345895/7516/2175/94/27148/85478/8884/83990/54919/672/221421/89765/6674/2176/136647/91039/83538/6103/9487/6578/7319/352909/8481/6338/79651/1604/246176/2961/2068/2189/6794/10309/55120/2188/55159/2187/675/5889/115948/8701/27019/200373/123872/79925/115399/27152
GOBP_IMMUNE_RESPONSE_REGULATING_SIGNALING_PATHWAY	459	0.486376	1.38239	0.000199209	0.00466455	0.00387783	5655	tags=35%, list=17%, signal=29%	4057/3958/3115/3123/2633/5359/3119/4938/10451/2214/4940/728/3665/3105/81622/80381/91543/3659/1535/2207/3430/84282/929/64581/4615/9111/7305/64332/3656/8638/23643/1520/857/11314/79132/2874/3661/25865/7097/3493/28526/330/581/2357/3304/54209/7128/958/64135/51296/9473/3937/3965/338382/123920/84106/5777/7805/2268/2213/146722/10616/3783/7462/10385/54923/84807/11118/2150/92610/3654/51135/80149/3984/2359/…
HP_ELEVATED_HEPATIC_TRANSAMINASE	245	0.539416	1.48654	0.000199491	0.00466455	0.00387783	5996	tags=42%, list=18%, signal=35%	55240/1890/3939/3117/3119/5836/3106/5265/1760/3426/5698/788/5696/55858/9493/10535/2819/5424/2203/3077/587/435/2184/80270/3075/64135/29929/37/1650/5236/5551/10616/182/10068/55687/9056/11274/7036/23022/57817/7355/54344/4179/8676/56623/8813/57104/91147/6813/5256/1716/672/8772/8742/5692/4547/9377/60561/3155/131118/10165/5498/6609/5184/4358/8481/8818/34/11232/4846/10555/2548/51473/3431/55768/79947/558…
HP_ABNORMAL_T_CELL_MORPHOLOGY	72	0.667642	1.65351	0.000201703	0.0047058	0.00391212	6138	tags=58%, list=18%, signal=48%	3115/3123/641/5880/355/54/3561/3937/841/4261/4860/84061/915/1503/8737/8915/3559/916/3575/3718/55388/925/5788/9948/7454/920/7535/8625/3574/90417/5293/3932/3431/1789/919/5580/100/90268/10159/3551/3702/843
HP_2_3_TOE_SYNDACTYLY	101	-0.550398	-1.68758	0.000202863	0.00472239	0.00392592	4396	tags=52%, list=13%, signal=46%	64327/6660/6558/64324/116442/85358/9459/4204/8239/22827/22866/23096/55790/54880/29072/93627/347344/1741/3590/1183/84679/55209/10274/10743/9968/10020/10664/4613/9758/2222/23291/3516/658/25836/2182/11128/2263/389856/4212/11141/1656/10297/23387/9990/7552/6857/5063/6855/7102/57178/6304/9241/650
HP_RECURRENT_SINOPULMONARY_INFECTIONS	60	0.685043	1.65539	0.000204759	0.00475129	0.00394994	7381	tags=63%, list=22%, signal=49%	2302/7037/10312/51364/92749/54970/2622/55036/1770/345895/841/27148/85478/54919/221421/89765/6674/83538/6103/352909/8481/246176/5293/10309/4790/115948/1991/8701/27019/200373/123872/79925/115399/23545/93233/64446/339829/6774
GOBP_POSITIVE_REGULATION_OF_HEMOPOIESIS	158	0.57948	1.56633	0.000205007	0.00475129	0.00394994	4830	tags=39%, list=14%, signal=34%	301/3958/4192/3956/3122/972/3123/4323/3976/8651/2353/11221/7305/64332/2242/7071/259307/9308/7040/861/54209/101/3965/3606/177/841/10385/3059/54440/51176/84807/2737/4860/4179/8737/572/864/3559/169200/10221/3575/10288/942/8772/51043/2736/2124/5788/677/3142/695/2621/1230/920/7535/10892/3635/146850/3574/11006/3566/865
GOBP_PROTEIN_LOCALIZATION_TO_SYNAPSE	66	-0.615349	-1.75294	0.000208159	0.00481027	0.00399898	3606	tags=53%, list=11%, signal=47%	5649/40/23096/22883/51104/23162/27445/1742/347730/2905/22865/23426/5874/2903/9746/5590/10815/51201/57555/3799/10368/6616/9912/1740/22871/9379/50944/3798/112755/8927/3800/4130/10369/4137/9378
GOBP_REGULATION_OF_APOPTOTIC_SIGNALING_PATHWAY	357	0.499746	1.40875	0.000208639	0.00481027	0.00399898	5486	tags=39%, list=16%, signal=33%	51330/5054/3958/50486/4318/3315/972/2537/6648/5329/6280/467/3383/3162/6279/960/7057/64114/10449/2139/83596/4000/6591/162989/1649/4282/5478/3065/3148/6672/355/857/4055/2070/3553/6615/2876/29108/8996/8406/5034/581/3304/54209/7128/79156/1075/2730/8382/10616/4193/5499/7185/220042/8531/4804/255027/4582/4487/5883/51499/27166/5743/835/2923/8692/8737/8915/624/4776/572/51060/2023/83787/8829/7314/407019/67…
HP_INCISOR_MACRODONTIA	55	-0.634597	-1.76717	0.000208924	0.00481027	0.00399898	3127	tags=53%, list=9%, signal=48%	23162/3064/51132/6942/55904/9969/10664/2186/23291/26115/23030/8567/157680/23112/10075/3720/3778/1656/1795/23040/23001/8936/5813/2892/51412/84628/57178/6304/2893
GOBP_CHROMOSOME_SEPARATION	94	0.636898	1.63404	0.00021314	0.00489664	0.00407077	2723	tags=34%, list=8%, signal=31%	9232/11065/5359/891/10460/9212/5347/9787/7153/10403/10783/1843/9319/990/23397/699/4085/701/10459/197342/9700/1063/7272/81620/11130/146956/55055/9735/51529/1062/26271/7517
HP_SECONDARY_MICROCEPHALY	160	-0.464803	-1.49447	0.000214799	0.00492401	0.00409353	3961	tags=40%, list=12%, signal=35%	55823/9342/4204/22827/57465/1267/83480/10564/4719/23096/122553/23516/84342/10844/1213/1496/2074/55770/51741/22796/27445/4659/55275/6792/9373/57688/57194/3188/84706/774/29968/5048/523/9915/83696/50/6323/6334/8573/2903/55704/6638/9839/9853/1387/2558/6709/57468/2033/2561/22884/6812/84197/9126/22931/3800/91452/6509/1641/6304/2891/2257/4915/9568
GOCC_SPECIFIC_GRANULE_LUMEN	62	0.695027	1.69164	0.00021534	0.00492566	0.00409491	5887	tags=47%, list=18%, signal=39%	1116/4057/5806/4069/79792/8836/1522/567/2919/3240/6590/1509/5873/5777/3728/25797/126014/124583/1118/5199/1774/56729/56954/1265/23071/4790/820/1991/30
GOBP_NEGATIVE_REGULATION_OF_CELL_ADHESION	296	0.514218	1.43346	0.000215982	0.00492965	0.00409822	4836	tags=36%, list=15%, signal=31%	301/5054/3958/4192/7422/972/3123/81848/10457/2633/1277/7045/4323/2302/8764/285/7057/8651/6385/3659/2615/1051/53827/6591/84695/10875/23075/1843/57045/4313/8324/11314/6688/836/259307/114897/3077/3204/91663/7040/27299/2192/397/3557/861/284/10459/6494/29126/3965/8763/80380/81/5777/7805/445/2213/10395/182/10385/2048/10019/2064/94/2737/9723/55558/80149/8751/4582/23129/864/3559/84868/84959/10288/5771/94…
HP_ABNORMAL_URINE_CYTOLOGY	155	0.573285	1.54549	0.000216998	0.0049421	0.00410857	6264	tags=44%, list=19%, signal=36%	1282/6696/3115/3123/283120/4069/3113/3162/3106/3691/23630/10253/3426/3043/2335/64581/84818/2022/9319/567/3673/7056/2717/718/54/3075/5311/25959/135228/79902/8974/84823/94/3654/4179/5052/5310/10155/5345/51726/3690/2271/6390/4643/3251/4191/10413/5371/5978/629/3998/26191/23765/10758/6392/353/1788/56606/675/64423/2719/2542/3655/23193/90411/1288/1497/64859
GOBP_REGULATED_EXOCYTOSIS	230	-0.437124	-1.44511	0.000222829	0.00506394	0.00420986	3458	tags=37%, list=10%, signal=33%	808/134957/440279/26258/164/9143/8541/23621/9900/127833/2624/10257/112476/11031/27445/9581/783/140730/84961/91683/28964/83849/9066/80331/22930/148/84258/6861/8912/5217/2932/320/867/1488/150/22841/10675/8573/5582/8911/3815/5730/8867/6622/23208/6844/143425/4851/9846/9783/6853/63908/148281/22999/10815/26059/8941/8618/6616/8447/5864/5532/6857/9145/1393/22871/192683/6854/6812/6855/5027/23025/6860/1127…
GOBP_RESPONSE_TO_FUNGUS	64	0.681643	1.66506	0.00023385	0.00530295	0.00440856	4862	tags=39%, list=15%, signal=33%	4057/5919/5806/5322/6280/6279/64581/4615/10417/6688/23406/57817/60343/8915/2597/50856/578/695/10892/64170/388325/10578/26253/84522/23765
GOBP_METAPHASE_ANAPHASE_TRANSITION_OF_CELL_CYCLE	65	0.67422	1.64822	0.000236422	0.00534321	0.00444203	6714	tags=60%, list=20%, signal=48%	11065/891/10460/9212/5347/9787/10403/10783/1843/9319/990/699/4085/701/10459/9700/1063/7272/81620/11130/55055/9735/51529/1062/26271/7517/51434/348654/55743/225689/286053/7756/55795/29945/25906/54908/8881/246184/8379
HP_APRAXIA	223	-0.436896	-1.43571	0.000236641	0.00534321	0.00444203	3127	tags=31%, list=9%, signal=29%	23162/3064/284058/51132/5297/5621/477/57545/50937/10847/10059/6792/7874/27086/10743/6942/55904/351/4649/9969/23064/10735/2186/23291/8398/26115/23030/348/1399/5594/8567/23112/2903/10075/8867/84162/6658/3720/3778/22983/1107/1656/403/55906/1795/23040/6812/51684/6653/773/79152/23732/23001/8936/5813/51412/6833/5727/84628/57178/6304/613/3767/28514/5354/4137/2895/2893/478/9568
HP_ABNORMAL_NEPHRON_MORPHOLOGY	221	0.537931	1.47739	0.000238655	0.00537714	0.00447024	7446	tags=49%, list=22%, signal=38%	3115/3123/3113/2006/286204/3106/3691/3675/760/8651/23630/10253/3426/8542/2212/2335/4000/5982/54345/355/2717/713/718/54/2184/3075/1636/712/714/3913/81/79902/2213/84823/182/7462/83451/9056/2632/653361/2013/9275/1294/10677/4582/3984/79023/91147/8270/57122/396/26608/55764/2271/6390/7454/1230/7535/29927/4643/55644/4191/27031/51085/4312/4867/25915/27235/26191/9997/5580/100/617/6392/4552/5373/137682/178…
HP_OLIGOHYDRAMNIOS	147	0.5802	1.5549	0.000239411	0.00538265	0.00447481	6106	tags=50%, list=18%, signal=41%	30008/283120/29089/10398/3040/3039/55165/55215/79600/100151683/80776/10516/5888/701/29957/29980/1636/51259/10459/2177/7516/2175/72/79867/2737/9653/3728/9871/9325/7355/83990/9928/57572/29925/55152/91147/54968/65062/5447/672/3481/2176/284086/84314/9487/27315/7319/5393/79583/284098/199221/55644/84987/5325/27031/126792/57222/2189/27235/79770/55120/2188/55159/2187/27077/675/1725/5889/253738/4638/79053…
GOBP_VIRAL_GENOME_REPLICATION	128	0.596062	1.57982	0.000240482	0.00539521	0.00448526	2968	tags=30%, list=9%, signal=28%	4057/3576/9636/10410/6347/4599/5359/684/4938/10581/27350/4940/6352/4939/91543/84875/7153/63901/5478/8638/60489/3669/6590/8519/10542/64135/200316/10465/3429/6895/80149/998/5479/9582/140564/10475/10155/6355/117854
GOBP_LIGAND_GATED_ION_CHANNEL_SIGNALING_PATHWAY	22	-0.821006	-1.93157	0.000250405	0.00560587	0.00466039	2072	tags=64%, list=6%, signal=60%	351/80315/2900/2898/2892/8851/2902/2894/2891/5354/116443/2895/2890/2893
GOBP_BLOOD_VESSEL_ENDOTHELIAL_CELL_MIGRATION	170	0.570293	1.54679	0.000250995	0.00560715	0.00466146	6008	tags=36%, list=18%, signal=30%	301/4223/7422/3315/27286/1647/285/3162/7114/7057/1969/57381/7101/5606/1948/54345/25865/54567/7040/406913/2876/284/958/2050/51564/406903/1003/94/2013/3728/5743/5155/161198/8829/407019/3688/5335/9270/161742/1942/6776/10519/5025/10769/407006/407018/4846/406992/6915/29775/79812/207/8503/5468/4627/6722/407010/7424/90627/11235/1960
GOCC_TERTIARY_GRANULE_LUMEN	55	0.708985	1.69384	0.000254661	0.005677	0.00471952	5418	tags=58%, list=16%, signal=49%	4057/5806/4318/7130/4069/79792/8836/3043/1471/567/1520/2919/3240/1509/2495/5777/5236/25797/1476/126014/124583/28988/1512/5473/1118/5199/56954/3417/1265/226/978/820
GOMF_NUCLEOSIDE_TRIPHOSPHATASE_REGULATOR_ACTIVITY	478	-0.363912	-1.2872	0.000261095	0.00580813	0.00482853	3571	tags=30%, list=11%, signal=27%	10672/57465/57589/23092/11214/84253/134957/10483/10564/2889/23096/50649/3843/143872/93627/26130/23179/10565/1122/84364/115704/89781/10260/8786/10160/55160/9267/5866/29899/9649/9882/9681/22894/22821/55103/8874/10059/64744/121512/80243/9135/5903/9827/28964/26030/22930/116986/23348/140775/10144/23365/8924/25791/6654/29/83478/9462/216/1936/26084/26086/4168/389337/117289/4649/2776/8997/140885/9353/575…
HP_HYPERTROPHIC_CARDIOMYOPATHY	249	0.53035	1.46096	0.000265653	0.00589704	0.00490245	5678	tags=45%, list=17%, signal=38%	2318/81031/5836/2006/1674/3106/29089/2353/10112/4000/5982/857/10535/55215/2717/7351/7040/5888/2184/10459/388962/55210/2799/64135/55384/2177/37/7516/2175/3028/7462/6901/1349/83451/653361/9275/3984/83990/1340/4726/7386/4697/54968/6448/644096/672/2720/3265/6945/2176/3052/26608/4729/284086/100131801/4728/51117/2010/84705/51079/55750/4695/1757/27068/6390/10102/4285/4668/70/4893/84987/388753/54539/5586…
HP_SKIN_RASH	120	0.603143	1.58888	0.000268862	0.00595572	0.00495124	5008	tags=42%, list=15%, signal=36%	6696/3115/3123/4069/3113/641/2212/5698/1535/64581/84818/4282/7132/567/204/54/3557/861/3561/7128/3937/2213/5551/6427/8558/3569/4261/653361/2697/4688/3654/7133/8737/8676/6813/3718/5692/695/5167/6390/3507/7535/5699/8625/974/51371/2068/26191/23765/1536/10758
HP_ABSENT_TOE	104	-0.530714	-1.63264	0.000278766	0.00616213	0.00512283	2274	tags=42%, list=7%, signal=40%	23162/3064/4750/51132/50515/6942/10060/55904/4853/9969/57492/2186/23291/3516/658/26115/23030/8567/23112/2263/10075/3720/4851/3778/324/10815/1656/1795/7994/23040/3756/23001/8936/51412/57514/84628/57178/4038/6304/3782/2893/9241/650/64093
HP_INCOMITANT_STRABISMUS	58	-0.631843	-1.76488	0.000282004	0.00622063	0.00517147	3127	tags=52%, list=9%, signal=47%	23162/3064/51132/10059/6942/4976/55904/9969/2186/23291/26115/23030/8567/23112/10075/3720/3778/1387/1656/2033/1795/23040/23001/8936/51412/84628/57178/6304/2893/4330
GOBP_REGULATION_OF_LEUKOCYTE_MEDIATED_IMMUNITY	228	0.53497	1.47046	0.000285649	0.00628786	0.00522735	4832	tags=37%, list=14%, signal=32%	3598/3122/3123/2302/7037/684/3383/3162/23529/3106/3105/5880/91543/64581/7305/3134/567/2242/11314/6688/10865/100507436/196/3553/8673/259307/3136/3077/718/7040/10459/54209/958/3965/3606/3689/84106/5777/4843/2268/2213/177/3133/3569/54440/2150/7133/4179/84868/54795/6813/5272/5817/4067/7855/3575/6778/8772/3718/3902/5788/3140/695/3554/7454/9466/10892/1604/8741/9984/388325/136/10859/2294/11035/146850/11…
GOBP_NEGATIVE_REGULATION_OF_INNATE_IMMUNE_RESPONSE	72	0.661662	1.63869	0.000287925	0.00632474	0.00525801	5569	tags=49%, list=17%, signal=41%	9636/710/4938/3106/4940/3105/11221/9111/3134/79132/100507436/56833/2896/6773/6737/7128/3965/84166/3133/54625/11274/60343/84868/79594/5272/5771/11326/51441/10859/7376/58509/5468/1813/8815/55646
GOBP_REGULATION_OF_MITOTIC_CELL_CYCLE_PHASE_TRANSITION	315	0.505677	1.41936	0.000290477	0.0063675	0.00529356	6284	tags=39%, list=19%, signal=32%	301/1031/6347/10457/11065/891/6241/7465/9212/1869/5347/641/9787/2146/1263/6790/1017/10403/10783/1843/9510/9319/990/699/51512/983/144455/1026/91607/55367/4998/84967/4085/113130/701/29980/10459/995/9700/6491/1063/7272/51514/5311/25959/678/81620/1111/5777/11130/4193/1019/10385/5721/55055/8558/9735/993/51529/63967/1062/4582/199/51499/994/835/9928/11200/5310/131601/3364/26271/80279/7517/672/8317/10263…
GOBP_SUPEROXIDE_METABOLIC_PROCESS	70	0.666331	1.64357	0.000297423	0.0065062	0.00540887	4999	tags=51%, list=15%, signal=44%	283120/6648/4504/6649/1535/64581/7305/54/10516/7040/84329/4689/654817/3689/2643/4843/1728/653361/4688/2150/50507/5052/407019/683/2176/1906/948/10811/2773/285590/4846/654816/2950/3684/1536/5580
HP_CHRONIC_SINUSITIS	55	0.706233	1.68726	0.000298821	0.00651283	0.00541438	7166	tags=67%, list=21%, signal=53%	2302/4256/2212/51364/6890/92749/54970/7040/2622/55036/1770/345895/27148/85478/54919/221421/89765/6674/83538/6103/6892/352909/8481/246176/974/10309/115948/6891/8701/27019/200373/123872/79925/115399/93233/64446/339829
HP_RETINAL_DEGENERATION	263	-0.418021	-1.39241	0.000298964	0.00651283	0.00541438	3425	tags=31%, list=10%, signal=28%	5191/10461/2201/8120/80208/23162/3064/51132/5456/1213/5950/7840/2074/83394/51741/9785/22926/23020/10594/2906/6942/4976/774/55904/23097/9969/523/2186/64131/8831/23291/92840/64218/26115/10210/23030/348/6334/8567/23112/10075/8867/3720/3778/25977/22999/22906/2258/1656/49855/348980/2558/10659/1795/57670/23040/26999/5530/23090/2561/6812/1462/84197/7078/773/23001/6506/8936/51412/84628/57178/6304/57709/2…
GOBP_RESPONSE_TO_TOXIC_SUBSTANCE	236	0.5319	1.46265	0.000300815	0.00653963	0.00543666	6087	tags=41%, list=18%, signal=33%	4499/283120/6648/7298/6280/493869/4129/4493/4504/241/6649/54996/2882/6352/4494/3043/2353/6382/4489/3040/4502/146802/5742/3039/4496/196/983/2745/7097/10549/10516/2876/5002/7295/3240/5888/581/2944/5292/2643/373156/445/4258/84817/9588/1728/5159/7837/5743/326343/10715/83990/4495/5052/55244/4067/2176/578/22977/8683/114757/948/2053/1545/4257/4255/1066/2879/4846/9076/1665/406962/1193/127700/2950/468/113…
GOBP_NEGATIVE_REGULATION_OF_CELL_CYCLE_PHASE_TRANSITION	245	0.534651	1.47341	0.000307481	0.00666096	0.00553753	6730	tags=44%, list=20%, signal=36%	6347/10457/891/7465/9212/1869/5347/8318/641/22809/2146/1263/1017/26272/26270/10403/1843/9319/990/699/51512/983/144455/1026/91607/55367/4998/4085/56241/701/29980/10459/8914/197342/1063/7272/51514/5311/2177/79968/25959/678/81620/1111/11130/146956/4193/10385/55055/9735/63967/4582/5883/51499/835/83990/84444/11200/131601/3364/7919/26271/80279/7517/672/10263/51065/677/60561/79027/1407/51379/348654/7985…
GOMF_MONOSACCHARIDE_BINDING	71	0.665042	1.64151	0.000307663	0.00666096	0.00553753	5294	tags=54%, list=16%, signal=45%	5836/5352/64175/2022/8985/3099/5351/2203/55214/112398/3965/3101/8974/2821/10960/2997/2539/5264/7360/2645/6515/8813/50856/2584/22934/5211/80216/282969/54681/221120/78989/682/3998/5066/1203/81035/226/79701
GOBP_REGULATION_OF_TRANSPORTER_ACTIVITY	293	-0.407876	-1.39231	0.000310669	0.00671225	0.00558017	3887	tags=35%, list=12%, signal=32%	9992/3208/5142/6256/776/51185/115584/7531/144245/2259/5649/6717/808/11060/3306/3064/9143/1392/5621/3736/2256/477/57120/388336/3746/154/53822/783/6262/11331/2273/4987/3788/486/1742/1909/596/65267/54413/65018/4208/54800/9747/785/351/59283/5444/9722/10142/28954/11261/1394/23171/7402/5924/8398/481/23072/150/10768/57520/781/1612/5243/10105/80863/6622/6844/6330/288/2915/287/3747/65268/2258/7881/81832/5…
HP_PROGRESSIVE_GAIT_ATAXIA	29	-0.7672	-1.90668	0.000314417	0.0067793	0.0056359	3322	tags=62%, list=10%, signal=56%	2705/477/112476/5660/26278/23064/55149/6323/5832/6638/6326/6812/773/79152/1938/2554/6712/2566
HP_ABNORMALITY_OF_THE_MUSCULATURE_OF_THE_LIMBS	475	-0.369871	-1.29322	0.000317993	0.00684238	0.00568835	3594	tags=33%, list=11%, signal=30%	9499/22866/84892/5096/54808/5191/23221/6261/440138/55790/2705/5980/22880/2201/8120/29967/274/80208/6253/11160/23347/284058/5456/6125/1213/127833/5297/5621/3736/22954/6210/7227/5075/6567/6165/4771/2074/7343/6445/6135/51741/3032/23312/203859/540/57716/118813/6652/2273/9517/10059/121512/9373/546/113278/10220/10743/90678/23259/2906/6232/65055/4976/6683/5660/10020/3178/774/4744/26278/23097/9420/123606…
GOBP_REGULATION_OF_CHROMOSOME_SEPARATION	72	0.659897	1.63432	0.000318749	0.00684466	0.00569024	3129	tags=40%, list=9%, signal=37%	9232/11065/5359/891/10460/9212/5347/9787/10403/10783/1843/9319/990/699/4085/701/10459/9700/1063/7272/81620/11130/55055/9735/51529/1062/26271/7517/51434
HP_SPEECH_APRAXIA	70	-0.589644	-1.69468	0.000322636	0.00690882	0.00574359	3127	tags=50%, list=9%, signal=45%	23162/3064/284058/51132/10847/7874/27086/10743/6942/55904/9969/2186/23291/26115/23030/8567/23112/2903/10075/3720/3778/1107/1656/1795/23040/23732/23001/8936/5813/51412/84628/57178/6304/4137/2893
GOBP_MEMBRANE_DISRUPTION_IN_ANOTHER_ORGANISM	11	0.92441	1.65458	0.000323051	0.00690882	0.00574359	175	tags=18%, list=1%, signal=18%	4057/79792
GOBP_SYNAPTIC_TRANSMISSION_GABAERGIC	50	-0.659198	-1.80235	0.000327265	0.00698475	0.00580671	2263	tags=54%, list=7%, signal=50%	148/3845/22865/5728/5881/2557/23228/9746/8224/64854/2558/57555/3799/5581/1182/2561/22871/6812/4763/5334/85445/2554/6529/6869/2565/2566/2556
GOBP_ANTIGEN_PROCESSING_AND_PRESENTATION_OF_ENDOGENOUS_ANTIGEN	26	0.801652	1.70907	0.000331996	0.00707137	0.00587872	1818	tags=46%, list=5%, signal=44%	3122/972/3123/3106/3107/3105/3134/567/6890/3136/3077/3133
GOMF_CYTOKINE_ACTIVITY	232	0.53215	1.46317	0.000334119	0.00710222	0.00590437	4524	tags=27%, list=14%, signal=24%	7076/7422/3576/3627/9518/6696/6347/10135/3976/23529/9547/7042/6352/9235/4282/1489/4982/3553/2920/10447/2919/2896/7040/5008/10673/6373/3557/649/51192/6398/3606/123920/3569/4838/7043/4283/2821/6364/2921/374/6362/6355/3552/8743/51384/8742/58191/112616/55258/5473/1906/6374/7474/970/7044/284415/8741/3589/8740/3574/6370/6372/4050
GOBP_DNA_REPLICATION	272	0.522196	1.44764	0.000335139	0.00710532	0.00590694	5884	tags=44%, list=18%, signal=37%	6282/6241/4171/8318/51659/890/641/8208/1017/6119/63901/9837/5982/990/5111/10535/23594/116028/983/144455/5424/11284/91607/4998/80119/374393/10036/5888/29980/8914/3978/197342/5427/10926/9401/5937/51514/10293/63922/81620/5983/222229/1111/146956/5984/4678/79733/94/23649/4175/998/3399/4174/29844/10856/84515/898/4172/79075/3159/92667/51547/6742/26271/4173/4796/10189/8317/5985/5001/157570/2735/5426/2736…
GOBP_ENDOTHELIAL_CELL_MIGRATION	270	0.518969	1.43807	0.000335615	0.00710532	0.00590694	6010	tags=38%, list=18%, signal=32%	301/4223/7422/3315/11167/27286/1647/285/3162/7114/7057/1969/57381/6781/7101/4017/5764/5606/7026/1948/54345/6672/5176/25865/54567/2896/6237/7040/406913/2876/6772/284/6273/958/2050/51564/1634/3964/56999/406903/2821/1003/94/2013/3728/80149/51157/5743/23129/5155/811/161198/8829/407019/1803/3688/11156/2246/5335/9270/3690/8742/2324/4233/161742/2191/1906/1942/7474/6776/9404/10519/1545/10755/5025/10769/4…
HP_BROAD_THUMB	110	-0.525863	-1.62833	0.000337362	0.00712182	0.00592066	2274	tags=35%, list=7%, signal=32%	6942/9968/55904/5728/4488/9969/2186/64131/23291/26115/23030/2317/9469/8567/23112/2263/10075/4212/657/3720/3778/1387/1656/64359/2033/1795/23040/3756/23001/8936/51412/84628/57178/6304/2893/9241/650/64093
HP_ONYCHOLYSIS	16	0.871418	1.67806	0.000337748	0.00712182	0.00592066	2309	tags=56%, list=7%, signal=52%	3675/3107/8323/3077/64135/831/1294/3728/7389
HP_EEG_WITH_SPIKE_WAVE_COMPLEXES	73	-0.590652	-1.71047	0.000341494	0.00718639	0.00597434	3031	tags=51%, list=9%, signal=46%	127833/5297/3736/23312/6792/950/401474/8912/785/29968/1106/4649/5048/8831/144165/6323/8629/8573/2903/5290/3778/6326/3786/348980/81603/6616/22858/6857/10000/6812/112755/2554/2563/2775/6529/2566/2562
HP_ABNORMAL_PYRAMIDAL_SIGN	361	-0.385872	-1.3424	0.000344528	0.00723578	0.0060154	4492	tags=40%, list=13%, signal=35%	10613/81570/25793/6873/404672/55703/8722/23261/80821/5631/116442/55280/200205/6843/116228/2760/9459/4204/81790/80169/80224/8239/51663/11154/54664/51/22909/22866/57465/54832/1267/5981/4719/5191/23096/2705/51308/25814/22880/80055/23516/80208/3748/6253/3064/11160/79944/5621/3736/113612/347344/58494/1741/3739/477/6567/7343/51741/5521/3032/23312/10749/118813/57165/1183/10059/84679/9373/6575/23259/6505…
GOBP_REGULATION_OF_DEVELOPMENTAL_GROWTH	323	-0.391429	-1.33151	0.000349743	0.00733067	0.00609428	2716	tags=28%, list=8%, signal=26%	23286/154/118813/5629/2803/6792/9373/10507/10743/596/65078/9113/25/84258/1630/58529/4208/91584/55777/344901/351/10018/5728/57678/8879/56920/7473/8455/2932/23414/5048/2247/10509/1027/64218/3516/25836/5465/348/2263/79068/57556/9043/5290/657/3720/4851/5999/1852/652/22999/57609/2258/8614/10439/223117/23493/51761/57715/9962/2660/3897/6857/80351/659/7049/55636/5830/4092/4099/23025/6860/57699/9699/22902…
HP_BLADDER_DIVERTICULUM	35	0.757222	1.67989	0.000351124	0.00734498	0.00610618	2209	tags=46%, list=7%, signal=43%	30008/1290/1281/1277/1278/1289/2006/5982/5351/10516/7462/83451/8425/653361/9275/3984
GOBP_POSITIVE_REGULATION_OF_LEUKOCYTE_MIGRATION	138	0.586659	1.56386	0.000354296	0.00739664	0.00614913	4116	tags=38%, list=12%, signal=33%	5919/5054/3958/4192/7422/3576/3627/972/4323/8764/3383/7060/7057/728/6352/5880/5764/80310/23075/83483/6688/3673/4267/29108/54209/101/3965/177/3676/3569/6364/2150/51157/199/7423/811/63940/6355/3552/79647/8772/719/2621/1906/7474/3554/1230/2526/284114/5025/8784/6693
GOMF_OXIDOREDUCTASE_ACTIVITY_ACTING_ON_THE_CH_NH2_GROUP_OF_DONORS_OXYGEN_AS_ACCEPTOR	16	0.87055	1.67638	0.000357812	0.00745524	0.00619785	1685	tags=50%, list=5%, signal=47%	4016/4015/4129/4017/84695/259307/7412/84171
HP_ATYPICAL_ABSENCE_SEIZURE	27	-0.77296	-1.88347	0.000364646	0.00758262	0.00630374	1953	tags=59%, list=6%, signal=56%	1106/5048/6323/2903/3778/9839/6326/6812/5602/773/23732/2554/2566/23316/2562/3745
HP_ABNORMAL_ERYTHROCYTE_SEDIMENTATION_RATE	49	0.716052	1.69308	0.000366698	0.00761025	0.00632671	6138	tags=63%, list=18%, signal=52%	6696/3115/3123/3113/3106/5698/4615/5696/4282/7132/10095/7040/3557/8974/3569/4261/3654/3559/5771/5692/4547/6583/51371/26191/919/5580/3560/144811/3702/3586/843
HP_DIFFICULTY_WALKING	266	-0.41222	-1.37308	0.000369627	0.00765594	0.00636469	3863	tags=36%, list=12%, signal=32%	4204/3208/80224/8239/23299/11154/2259/51/9499/22866/54808/83480/6261/2705/22880/80055/8120/29967/274/6872/80208/3748/6253/3064/1213/127833/1024/84138/3752/4771/2074/51741/203859/540/57716/57165/6652/2273/10059/6792/2906/65055/5660/84706/774/26278/23097/2673/146057/4649/51271/523/23064/8139/8831/81846/5375/6334/8867/5290/57599/25977/22906/2258/1656/6444/348980/2558/10659/8925/6616/26999/5530/2561/…
GOBP_INTRINSIC_APOPTOTIC_SIGNALING_PATHWAY	285	0.513663	1.42763	0.000370732	0.00766375	0.00637118	5548	tags=42%, list=17%, signal=35%	4318/3315/972/2537/6648/5329/6280/602/3162/6279/960/23645/1869/1969/597/9833/23612/1051/837/6591/1649/4282/7132/5478/3065/839/857/836/6615/1026/2876/64782/29108/8996/51246/5034/581/54209/79156/57761/8382/1870/4193/220042/8531/7133/4582/4487/5883/51499/5743/2810/84944/835/5625/624/11200/4776/572/51060/2023/9641/7161/83787/8795/7314/79094/407019/672/5163/90993/5771/53832/3265/79073/120892/27113/578…
HP_RECURRENT_SINUSITIS	55	0.70163	1.67626	0.000375744	0.00775211	0.00644464	5733	tags=53%, list=17%, signal=44%	1290/1289/4256/2214/3426/5880/5696/51364/54/4689/4194/345895/27148/84061/85478/54919/6813/89765/6674/7454/3507/246176/5293/23765/5580/4790/3551/4791/30011
GOCC_INTRINSIC_COMPONENT_OF_SYNAPTIC_VESICLE_MEMBRANE	40	-0.710302	-1.88561	0.000378442	0.00779249	0.00647822	3819	tags=60%, list=11%, signal=53%	5802/23673/10228/22987/9900/9522/7781/80331/5874/5869/143425/140679/6853/81615/114569/5864/57030/6857/246213/9145/6855/6860/388662/115827
GOMF_ANTIGEN_BINDING	162	0.560656	1.52028	0.00039023	0.00800549	0.00665529	6538	tags=31%, list=20%, signal=25%	3122/3115/3123/3113/3117/3119/3127/3106/3107/3105/10417/3134/962/6890/3136/3077/3493/7040/28526/4239/958/7106/3676/3133/2217/3575/3494/28912/28638/28797/3902/6892/28559/3501/3507/28793/11027/28816/8547/3538/55080/28299/6891/28908/28825/28815/28442/3514/28448/30835
GOBP_RESPONSE_TO_OXIDATIVE_STRESS	420	0.483808	1.37121	0.000391862	0.00800549	0.00665529	5435	tags=38%, list=16%, signal=32%	301/4318/3315/283120/9124/761/6648/1277/358/4323/493869/8061/4504/3162/6649/2882/3725/9833/3043/2353/2146/1263/2706/80310/6382/3040/5478/84557/5111/4313/5742/3039/51142/836/983/11284/140823/1827/10549/8877/7351/10516/2876/406/7295/3240/8996/5034/1894/29957/6772/3304/2281/54209/7128/54936/240/8321/10636/5311/2177/11030/2730/2643/8382/9588/1728/3569/10068/215/5159/653361/80149/51157/7837/199/2539/5…
GOBP_CELLULAR_RESPONSE_TO_INTERFERON_GAMMA	114	0.603498	1.58061	0.000392837	0.00800549	0.00665529	5419	tags=47%, list=16%, signal=40%	7431/6347/965/2633/3113/7791/8651/6352/3659/9111/834/2635/6672/83666/7097/6772/55647/3965/338382/84166/115361/4843/65010/445/54625/6364/2634/998/199/4641/361/2597/115362/6362/6355/5771/11140/3055/1906/7474/7454/9341/10096/9076/2934/6370/71/3263/7376/6814/6354/5468/6351/6810
HP_FRONTAL_CORTICAL_ATROPHY	54	-0.651192	-1.80972	0.000392894	0.00800549	0.00665529	3177	tags=52%, list=10%, signal=47%	80208/23162/3064/51132/6942/4208/55904/9969/2186/23291/26115/23030/8567/23112/10075/3720/3778/1656/1795/23040/23001/8936/51412/84628/57178/6304/2893/4983
HP_RECURRENT_MYCOBACTERIAL_INFECTIONS	54	0.713655	1.70185	0.000393019	0.00800549	0.00665529	7166	tags=69%, list=21%, signal=54%	9636/2302/51364/3460/92749/54970/6772/2622/55036/1770/345895/27148/85478/54919/221421/89765/6674/7297/83538/6103/352909/8481/7535/246176/10309/1536/115948/8701/3594/27019/200373/123872/79925/115399/93233/64446/339829
GOBP_INORGANIC_ION_IMPORT_ACROSS_PLASMA_MEMBRANE	110	-0.521253	-1.61405	0.000393351	0.00800549	0.00665529	4017	tags=38%, list=12%, signal=34%	482/7779/10021/9992/3773/3768/23516/5621/477/6549/84679/493/486/6546/25800/6560/65267/10060/57181/3760/3761/481/2534/285195/27112/781/123041/25769/65268/57468/610/9990/10479/65125/6529/6543/6547/3766/3767/728215/478/3765
HP_UNUSUAL_FUNGAL_INFECTION	63	0.670545	1.63484	0.000398641	0.00809749	0.00673178	6003	tags=54%, list=18%, signal=44%	7037/1535/64581/84818/7040/6772/3561/4261/653361/4688/915/3559/916/3575/3663/7297/3718/55630/9948/7535/64170/8625/90417/5293/3431/23765/919/1536/100/10758/3551/4791/326/3594
GOBP_REGULATION_OF_MITOTIC_CELL_CYCLE	471	0.474279	1.34965	0.000405124	0.00821333	0.00682808	6730	tags=42%, list=20%, signal=34%	301/1031/6347/10457/11065/891/6241/7465/83987/9212/1164/1869/5347/641/8826/9787/6990/2146/858/1263/10950/51203/9820/6790/1017/10403/6119/10783/1843/9510/9319/10040/990/4751/699/415116/51512/983/1163/144455/3553/1026/91607/55367/4998/84967/8877/4085/113130/9088/3280/701/29980/10459/995/197342/9700/6491/157313/1063/10011/7272/54998/51514/5311/2177/440/25959/678/81620/1111/5777/11130/146956/4193/101…
GOBP_NEGATIVE_REGULATION_OF_RESPONSE_TO_EXTERNAL_STIMULUS	418	0.487687	1.38225	0.000411313	0.00831782	0.00691494	5387	tags=33%, list=16%, signal=28%	4057/5054/9021/6288/4192/7130/5327/6696/3123/9636/6347/710/5328/5154/7538/285/4938/3106/114769/7057/4940/3105/55872/11221/9111/10875/4282/3134/1843/6405/7132/79132/100507436/5176/7035/7056/56833/2874/114897/134/2896/54/406913/2876/6773/7869/6737/54209/7128/240/284207/10371/3965/8530/135228/84166/5682/2268/2213/3133/5627/54625/10019/6895/1003/11274/9723/55558/7133/199/57817/60343/5155/29937/3559/8…
GOBP_INHIBITORY_SYNAPSE_ASSEMBLY	16	-0.862779	-1.86508	0.000411859	0.00831782	0.00691494	2371	tags=62%, list=7%, signal=58%	10507/64218/2258/57555/2561/2554/375323/869/2566/2562
HP_EEG_WITH_FOCAL_SHARP_SLOW_WAVES	10	-0.928861	-1.77384	0.000414961	0.00835169	0.0069431	1953	tags=80%, list=6%, signal=75%	1106/6323/5290/10000/5602/773/23316/2562
GOCC_PEPTIDASE_INHIBITOR_COMPLEX	11	0.920042	1.64676	0.000415124	0.00835169	0.0069431	2256	tags=82%, list=7%, signal=76%	5054/5327/5328/114769/5104/834/5269/1475/1508
HP_OSTEOARTHRITIS	61	0.68376	1.65675	0.000419838	0.00843042	0.00700855	6461	tags=57%, list=19%, signal=46%	165/1299/1290/1281/1277/1289/2261/3106/2487/4000/4982/11014/1298/30061/7043/1836/124583/3559/54829/5771/5251/1297/1301/65992/26191/919/3560/3835/59341/4322/6399/1280/10269/3081/2200
HP_MACRODONTIA	67	-0.604579	-1.72291	0.000420905	0.00843574	0.00701298	2274	tags=54%, list=7%, signal=50%	10084/29123/27161/57465/23162/3064/51132/6942/55777/55904/738/9969/10664/2186/23291/26115/23030/8567/157680/23112/10075/3720/3778/1656/1795/23040/23001/8936/5813/2892/51412/84628/57178/6304/2893/64093
HP_APHASIA	126	-0.494569	-1.55505	0.000424589	0.0084934	0.00706091	3127	tags=44%, list=9%, signal=40%	23162/3064/51132/79944/5621/84172/477/4771/7343/112476/9681/10059/546/10743/6942/3845/3178/55904/351/9969/2186/23291/5339/26115/23030/6323/8567/6925/23112/2903/10075/3720/3778/1656/9719/6595/3897/1795/23040/9632/6653/773/79152/23732/23001/8936/221037/51412/4878/84628/57178/6304/5354/4137/2893
HP_ARTERIOVENOUS_FISTULA	11	0.919516	1.64582	0.000429316	0.00857166	0.00712597	1982	tags=64%, list=6%, signal=60%	1290/1281/1277/1289/2022/2050/94
HP_ABNORMALITY_OF_THE_PHARYNX	198	0.542364	1.48173	0.000430471	0.00857843	0.0071316	6184	tags=43%, list=19%, signal=35%	3115/3123/1290/710/1289/2302/10312/4256/3106/2214/2990/7852/3426/641/5880/5696/51364/7132/6890/3339/54/6772/3561/2799/2622/4689/4194/6809/345895/8974/7374/4261/2697/27148/2737/4860/55505/2588/84061/85478/54919/6813/6448/3575/89765/6674/2720/2161/3718/8742/6103/6892/114803/8481/7454/920/3507/7535/6338/10755/246176/8625/974/4669/5293/6794/26191/23765/1956/6662/5580/100/1736/6899/4790/55135/6891/355…
GOBP_MONOAMINE_TRANSPORT	81	-0.555467	-1.64033	0.000432999	0.00861251	0.00715993	3041	tags=37%, list=9%, signal=34%	1392/127833/7432/91683/83849/9066/84258/65018/6861/2668/3350/150/6622/23208/143425/2824/148281/11255/5864/6857/6860/1141/57586/6623/18/1137/3356/1113/2550/3745
GOBP_REGULATION_OF_LEUKOCYTE_CHEMOTAXIS	120	0.59394	1.56464	0.000439585	0.008727	0.00725511	3834	tags=32%, list=12%, signal=29%	5919/5054/4192/7422/7130/3576/3627/972/6347/7060/7057/728/6352/5880/5764/4282/23075/1843/6688/56833/3965/3569/2150/51157/199/80024/7423/811/4067/63940/1803/683/79647/719/2621/1906/7474/1230/284114
GOMF_GABA_GATED_CHLORIDE_ION_CHANNEL_ACTIVITY	13	-0.894622	-1.82407	0.000441355	0.00874565	0.00727062	1810	tags=69%, list=5%, signal=65%	2557/2558/2561/2554/2560/2565/2566/2562/2556
GOCC_BASEMENT_MEMBRANE	94	0.625184	1.60398	0.000445184	0.00880494	0.00731991	3404	tags=47%, list=10%, signal=42%	7076/1282/1284/302/30008/1299/7045/1289/304/4016/3912/3691/64856/1295/7060/255743/3915/954/4017/2335/977/341640/9510/3908/80781/5176/3339/55214/10319/2192/3910/283/3913/3911/1294/375790/22795/1306/22854/1296/43/340267/284217/1297
HP_RECURRENT_LOWER_RESPIRATORY_TRACT_INFECTIONS	137	0.586463	1.56144	0.000453006	0.00894282	0.00743454	6777	tags=51%, list=20%, signal=41%	1292/30008/1289/2302/1291/7852/5880/2212/1535/4001/3908/23594/5351/92749/100151683/10516/7040/3561/1293/2622/3913/6809/55036/7374/4261/653361/4688/27148/2737/4860/915/11133/916/4796/3575/3718/81857/9948/695/55343/5184/114803/7454/3507/7535/54681/6338/199221/8625/974/5293/8547/919/1956/1536/5580/100/4790/5879/8292/4791/8701/6603/1305/79650/115399/4247/79087/93233/57728
HP_ABNORMAL_SOCIAL_BEHAVIOR	191	-0.444873	-1.44003	0.0004541	0.00894764	0.00743854	3869	tags=40%, list=12%, signal=36%	93986/404672/55812/57511/23261/85358/56947/57582/4204/80224/11154/22827/10716/51/51362/7461/54832/83480/10564/4719/23096/440138/2969/8120/29072/23287/284058/51132/200424/10522/10243/6792/54413/65018/4208/5660/8912/9968/351/1106/7248/9758/8831/9254/6323/8629/23013/8867/6622/6638/1387/6711/2033/10297/8925/6595/9829/6857/23389/26040/22871/6812/4763/6653/2554/2892/6833/6529/2902/2566/23316/26047/2562…
GOMF_SERINE_HYDROLASE_ACTIVITY	193	0.550542	1.50345	0.000465996	0.00916488	0.00761914	6848	tags=37%, list=21%, signal=30%	4057/4318/5327/2152/5328/4323/715/716/64285/51279/3426/1513/59342/94031/4327/4313/1520/3240/5476/1675/1636/11098/649/29952/1075/101/4320/717/54504/3001/8192/57414/6768/3083/4316/1803/2161/2999/43/91039/1512/2191/43847/54933/5045/79651/90701/9028/629/3082/25807/360200/4312/196294/10003/146547/5125/3003/54760/1991/339105/64699/4322/5624/260429/3818/83943/8492/3004/4321/3002/3249
GOBP_CELL_CYCLE_CHECKPOINT_SIGNALING	163	0.561374	1.51983	0.000470145	0.00920841	0.00765533	6730	tags=51%, list=20%, signal=41%	891/9212/1869/5347/8318/641/1263/1017/26272/26270/10403/1843/9319/990/699/51512/983/1026/55367/4998/4085/701/29980/10459/8914/197342/1063/7272/51514/2177/79968/81620/1111/11130/146956/4193/55055/9735/63967/4582/5883/51499/835/83990/84444/11200/3364/7919/80279/7517/672/51065/60561/1407/348654/79858/10769/55743/54962/5371/9984/65975/6118/55159/90381/7756/57646/5810/55795/1763/29086/79035/80198/8091…
GOMF_INTERLEUKIN_1_RECEPTOR_BINDING	17	0.852039	1.6644	0.000471121	0.00920841	0.00765533	2850	tags=41%, list=9%, signal=38%	7205/3556/4615/3553/3557/51135/3552
GOBP_ERK1_AND_ERK2_CASCADE	330	0.499703	1.40618	0.000471188	0.00920841	0.00765533	5286	tags=39%, list=16%, signal=33%	1116/972/3123/81848/6347/10252/5322/10457/2633/5320/5154/3976/467/2261/4504/3383/960/11117/255743/81610/10253/728/1969/1847/6352/3725/1848/11221/2335/80310/6464/4282/5021/983/3553/1880/128239/55584/25865/6237/7040/406913/29108/2192/54206/5028/284/59/54209/2887/10636/3965/678/10268/5777/177/10385/2048/4838/5159/2064/6364/2150/5908/399473/50507/5155/84868/8685/8829/4067/200734/6362/407019/5345/5031…
HP_ATROPHIC_SCARS	34	0.758474	1.67559	0.00047171	0.00920841	0.00765533	2486	tags=50%, list=7%, signal=46%	1292/165/1290/1281/1277/1278/1289/715/1291/716/3691/5351/1293/1075/91252/1294/113189
HP_SKELETAL_DYSPLASIA	176	0.551537	1.49982	0.000474158	0.00923905	0.0076808	6510	tags=45%, list=20%, signal=36%	633/1299/81848/1281/6424/2261/1806/1848/2335/55858/84695/7305/1513/2316/2077/3425/3339/89891/100151683/54/7040/5476/5034/1298/54209/10371/9401/29929/6608/91252/10195/2697/2737/8642/51082/9871/5264/1836/124583/91147/4796/246329/57560/60/2720/5426/9394/5189/1297/5167/1301/389549/2879/65992/64802/579/126792/6916/8820/71/207/51025/51626/9131/11285/3835/4054/59341/26160/5194/4322/54187/60675/6399/5192…
GOBP_POSITIVE_REGULATION_OF_CELL_DIVISION	87	0.63291	1.6041	0.000476947	0.00927621	0.00771169	4198	tags=38%, list=13%, signal=33%	4192/7422/5154/9212/7060/7042/5764/80310/9493/990/3553/81606/201161/7040/5008/1894/29127/7043/998/994/7423/9928/5155/3552/2246/3481/9270/5473/4904/10755/6795/23636/54627
HP_ABNORMAL_ATRIAL_ARRANGEMENT	48	0.708837	1.67257	0.000481368	0.00932904	0.00775561	7166	tags=65%, list=21%, signal=51%	2302/51364/92749/54970/2622/55036/1770/345895/4838/27148/85478/54919/221421/89765/6674/83538/6103/352909/8481/246176/10309/115948/8701/27019/200373/123872/79925/115399/93233/64446/339829
HP_ABSENT_TESTIS	25	0.79228	1.67122	0.000481436	0.00932904	0.00775561	5525	tags=68%, list=17%, signal=57%	29089/55215/5888/10459/2177/7516/2175/83990/672/2176/2189/55120/2188/55159/2187/675/5889
HP_ABNORMAL_FINGERTIP_MORPHOLOGY	108	-0.517597	-1.59452	0.000486895	0.00941748	0.00782914	4335	tags=53%, list=13%, signal=46%	4131/6440/6558/25930/79718/27161/7092/987/1832/116931/23250/5745/54880/23162/3064/284058/51132/10847/27086/10144/6942/8085/3188/9968/55904/5728/9969/10664/57492/2186/23291/26115/23030/8567/6925/23112/10075/657/23036/3720/3778/1387/6228/1656/2033/21/1795/23040/51322/5063/23001/8936/51412/84628/57178/6304/2893
HP_DYSPHAGIA	448	-0.364403	-1.28131	0.000488957	0.00943263	0.00784173	3626	tags=32%, list=11%, signal=29%	2639/2036/5649/283489/9499/83480/7528/6651/116931/4719/6261/2705/25814/5980/10128/23317/29967/6872/80208/3748/3064/11160/4750/51132/1213/127833/5297/5621/8514/477/3752/4771/50937/7343/85021/6391/10133/540/4864/10522/54704/9024/10059/9373/113278/10743/28957/950/255928/23259/2906/65055/4976/5660/55777/351/2747/4744/26278/9420/1639/2673/146057/4649/2776/9217/23064/2911/10735/8831/8398/5339/2055/348/…
HP_ABNORMAL_DIAPHYSIS_MORPHOLOGY	289	0.512021	1.42395	0.000489869	0.00943263	0.00784173	5498	tags=41%, list=16%, signal=34%	4318/633/1299/871/1277/1278/10312/6424/56975/2261/2006/760/2990/8318/60681/5352/3043/64175/2335/55858/84695/29887/7169/63901/4982/2316/5982/567/23594/3425/11014/3339/5376/4998/79600/100151683/54/80776/7040/5034/1594/51259/1298/64135/9401/55384/2121/7462/79867/132884/55081/83451/653361/2697/2737/9275/9653/9871/23169/2588/3984/26229/7360/1836/4359/124583/91147/65062/4796/5447/2720/157570/2735/83452…
GOCC_INNER_MITOCHONDRIAL_MEMBRANE_PROTEIN_COMPLEX	118	0.594282	1.5645	0.000490368	0.00943263	0.00784173	6094	tags=53%, list=18%, signal=43%	56901/400916/140823/1346/440567/84419/4696/27089/1349/1329/1351/4708/10975/1340/4726/7386/4697/4725/79135/100128525/4729/134266/4728/1337/9377/51079/4713/131118/55750/4695/1348/6390/4706/7388/26519/54927/54539/5245/4707/4701/10440/196294/29796/51025/4700/4716/55967/126328/10989/4580/4710/617/6392/4717/4694/29928/84701/7384/4709/10651/345778/4722
GOBP_LONG_TERM_SYNAPTIC_POTENTIATION	97	-0.532226	-1.61399	0.000503825	0.00967381	0.00804223	4474	tags=48%, list=13%, signal=42%	1812/794/107/11170/85358/10590/4204/4900/5649/10858/4355/9495/5621/91683/347730/2906/25/2905/351/5728/2932/5924/348/5594/5582/80863/2903/114/6622/6844/5270/23373/25769/2904/5590/51201/1524/6616/22941/4763/26045/6543/6547/729956/6505/4915/7143
HP_ABNORMALITY_OF_BLADDER_MORPHOLOGY	70	0.656337	1.61892	0.000507666	0.00972845	0.00808766	3118	tags=34%, list=9%, signal=31%	30008/1290/1281/1277/1278/1289/2006/3691/10398/5880/341640/5982/5351/10516/72/7462/83451/8425/653361/9275/3984/7355/5447/26608
GOBP_REGULATION_OF_CALCIUM_ION_DEPENDENT_EXOCYTOSIS	39	-0.703379	-1.86462	0.000508689	0.00972845	0.00808766	3987	tags=64%, list=12%, signal=57%	9501/51760/488/127833/91683/83849/9066/22930/84258/6861/8912/150/8911/23208/143425/4851/148281/8941/8447/6857/192683/6812/6860/57586/3745
HP_INABILITY_TO_WALK	252	-0.412351	-1.37406	0.000509457	0.00972845	0.00808766	3863	tags=33%, list=12%, signal=30%	4204/79158/1781/11154/10716/9499/6134/54808/23221/22880/10128/23516/93627/80208/23287/4041/23162/3064/11160/1496/6567/50937/7343/85021/9517/10059/6792/23321/777/4208/774/738/523/2911/10735/5339/2055/4747/9254/6323/5832/80816/285175/8867/6844/54551/22983/9839/1822/10815/815/57468/51761/54332/10479/55906/9829/6857/2561/51062/6812/79152/388662/6506/2066/51412/5727/55958/6509/84628/3785/2902/6304/547…
HP_SMOOTH_PHILTRUM	180	-0.453396	-1.45747	0.000510597	0.00972845	0.00808766	3924	tags=39%, list=12%, signal=35%	25942/29123/27161/473/8239/22827/6134/6651/4654/23221/84265/10844/23162/3064/51132/7227/55770/7707/10847/55209/9373/10743/6942/9968/10020/55904/26057/9969/523/10735/2186/23291/83696/26115/23030/1399/5594/8567/8573/23112/5885/10075/285175/4212/5290/23036/3720/3778/6711/1656/9719/2571/3480/6595/55906/1795/6857/3899/23040/10472/22884/9126/23001/8936/51412/84628/57178/6304/613/2893/259232
GOBP_PHENOL_CONTAINING_COMPOUND_CATABOLIC_PROCESS	13	0.89539	1.64667	0.000511294	0.00972845	0.00808766	1199	tags=23%, list=4%, signal=22%	26002/4129/2184
GOBP_POSITIVE_REGULATION_OF_TUMOR_NECROSIS_FACTOR_SUPERFAMILY_CYTOKINE_PRODUCTION	105	0.612196	1.59209	0.000513787	0.00975824	0.00811242	4755	tags=47%, list=14%, signal=40%	3315/4938/7057/4940/4939/1535/929/64581/4615/10417/7305/4282/7291/23643/10865/7097/29108/83786/64135/101/3965/914/177/3133/2048/3569/54440/8737/8915/4776/84868/7855/407019/3552/942/120892/9590/8772/5788/948/7474/1191/353514/64170/6693/113277/10392/11027/7096
HP_SEVERE_MUSCULAR_HYPOTONIA	106	-0.528417	-1.62025	0.000520887	0.00987441	0.008209	4099	tags=46%, list=12%, signal=41%	56947/200205/84623/55005/6843/23299/55670/2639/2036/283489/57465/4534/116931/93627/1213/51244/23312/10522/9024/11041/5193/55777/84706/8831/6925/55704/10765/26960/3097/6638/652/2904/57551/815/51008/23040/55870/5530/5830/6812/1778/18/5813/56479/10771/2902/547/10369/28514
GOCC_EXTERNAL_SIDE_OF_PLASMA_MEMBRANE	440	0.474072	1.34717	0.000522628	0.00987441	0.008209	4116	tags=28%, list=12%, signal=25%	301/3598/3627/57124/972/3123/2152/3679/9332/9180/7037/8764/4162/3383/3678/2214/3675/7057/308/7852/4481/80381/5104/2207/929/64581/6508/6382/3134/9976/2022/1513/962/4059/567/355/3673/100507436/3687/7056/3136/3077/9308/3493/1889/7412/5034/28526/1636/3561/29126/958/80380/3689/914/290/2348/2213/10385/3676/3133/7293/969/2217/4283/1441/1003/2028/11118/80328/79054/7036/79465/361/915/1508/8692/3682/3672/3…
HP_MACROTIA	263	-0.409851	-1.3652	0.000522718	0.00987441	0.008209	3924	tags=37%, list=12%, signal=33%	25942/10084/29123/9342/4204/27161/10283/23135/7461/6134/4683/9049/23221/23096/80055/2969/9562/6872/10730/23162/3064/55746/284058/51132/7227/5075/6567/2074/26227/27445/26137/22930/6942/8085/1642/3845/55904/254065/29968/5728/8036/9969/2222/523/84295/867/2186/8831/23291/83696/26115/25836/23030/57520/5832/8567/8573/23112/5885/2263/10075/202018/3720/3778/23258/652/1656/8925/9990/7552/10479/1795/23040/…
GOMF_GABA_RECEPTOR_BINDING	17	-0.853011	-1.87059	0.000523755	0.00987625	0.00821053	3435	tags=82%, list=10%, signal=74%	152789/11345/10564/9495/11337/23228/22906/2558/23710/5334/2560/375323/2565/729956
HP_CONGENITAL_NYSTAGMUS	57	-0.626816	-1.74659	0.000526357	0.00990117	0.00823125	3555	tags=56%, list=11%, signal=50%	6558/25930/27161/57465/26258/80055/4041/23162/3064/51132/6942/55904/9969/2186/23291/26115/23030/8567/23112/10075/3720/3778/1656/1795/23040/23001/8936/51412/84628/57178/6304/2893
GOBP_POSITIVE_REGULATION_OF_NF_KAPPAB_TRANSCRIPTION_FACTOR_ACTIVITY	153	0.559229	1.50601	0.000526959	0.00990117	0.00823125	5054	tags=41%, list=15%, signal=35%	4057/6280/7037/6279/114769/3556/64581/4615/5478/3656/857/3553/8717/55367/25865/7097/8877/10346/29108/6737/3304/10542/958/7188/101/3965/338382/3606/177/10616/3569/7185/9830/85363/3654/8737/8915/10475/268/10211/117854/2319/4919/64320/695/948/7474/1191/4922/3303/10519/10892/64170/65992/121268/10392/11035/7186/8986/8837/7334/4914
HP_FACIAL_HYPERTRICHOSIS	152	-0.473343	-1.53183	0.000530656	0.00995287	0.00827422	3417	tags=39%, list=10%, signal=36%	9049/23096/93627/23592/6872/10844/11160/23347/1457/50937/10522/26137/2273/6792/55209/10274/10743/22930/1642/10060/55777/10020/4853/9969/10664/57492/2186/64131/83696/27125/25836/23030/80816/11128/5885/51621/23013/3815/23036/11141/3778/1908/9853/4784/6711/6228/3480/6595/403/7552/3899/26040/51322/9126/3756/4297/6509/1910/3782/650
HP_BROAD_FINGER	150	-0.474077	-1.52727	0.000534191	0.00999417	0.00830856	3209	tags=35%, list=10%, signal=32%	93627/23162/3064/51132/3736/23312/6792/55209/57459/6942/9968/55904/5728/4488/9969/2186/64131/23291/26115/23030/2317/9469/8567/8573/23112/2263/10075/4212/657/3720/3778/1387/6326/1656/64359/2033/81603/6595/1795/23040/6812/3756/23001/8936/51412/2775/84628/57178/6304/2893/9241/650/64093
GOBP_NEGATIVE_REGULATION_OF_LEUKOCYTE_PROLIFERATION	88	0.634167	1.60723	0.000534758	0.00999417	0.00830856	4649	tags=44%, list=14%, signal=38%	3123/10457/2302/8764/6385/2615/1051/7305/57045/11314/836/259307/7128/29126/3965/80380/5777/2213/10385/2064/3559/84868/4067/51083/6355/10288/7940/942/51043/11326/695/11146/6693/5074/10859/3620/3635/11006/2950
GOCC_PROTEASOME_COMPLEX	58	0.689096	1.65924	0.000543214	0.0101342	0.00842499	6907	tags=64%, list=21%, signal=51%	3315/5698/5696/5714/5701/5688/5682/5721/5704/90637/5686/5691/5683/5685/11047/5690/5684/5692/5711/5702/5689/10213/5718/5699/5719/5715/5700/5708/9690/5886/23198/5720/9097/5709/5706/5694/9861
HP_CHRONIC_RHINITIS	52	0.696041	1.65395	0.000558018	0.010392	0.00863927	7264	tags=65%, list=22%, signal=51%	2302/10312/51364/29887/92749/54970/2622/55036/1770/345895/27148/85478/54919/221421/89765/6674/83538/6103/352909/8481/246176/10309/115948/8701/27019/200373/123872/79925/115399/79087/93233/64446/339829/1186
GOBP_ZYMOGEN_ACTIVATION	63	0.663387	1.61739	0.000559242	0.0103964	0.00864293	3756	tags=41%, list=11%, signal=37%	5054/302/5327/5328/4323/715/7057/6281/51279/1522/3240/29108/861/5230/841/54205/1514/3083/572/2023/5345/2161/578/8772/1512/5045
HP_ORAL_PHARYNGEAL_DYSPHAGIA	77	-0.576499	-1.69729	0.000562303	0.0104348	0.00867491	3610	tags=45%, list=11%, signal=41%	2036/283489/7528/116931/6872/3064/1213/477/10522/9024/10743/55777/8831/6925/10765/26960/3097/652/2904/57551/815/23040/55870/5530/6812/1778/773/57822/56479/10771/2902/547/10369/28514/478
HP_UNUSUAL_INFECTION_BY_ANATOMICAL_SITE	99	0.61257	1.58261	0.000568379	0.010529	0.0087532	4994	tags=42%, list=15%, signal=36%	3115/3123/3113/7037/3106/81622/7852/3426/1535/4615/2022/355/3661/6772/3561/4689/8974/5551/54820/4261/653361/4688/94/8676/8915/54968/6813/3718/695/55343/81839/7454/1230/3507/64170/629/8625/974/3574/677814/26191/1536
GOCC_CHROMOSOMAL_REGION	323	0.503586	1.41504	0.00057749	0.0106743	0.00887402	5616	tags=39%, list=17%, signal=33%	332/891/55143/9212/11004/1058/79682/5347/4171/147841/641/6990/2146/55355/64151/1051/1017/7153/10403/64105/79019/83540/220134/10615/5111/6672/10051/11339/4751/699/79980/983/5424/6615/4998/80119/23421/4085/113130/201161/10635/5888/221150/701/387103/64946/55839/81930/1063/9401/7272/81620/222229/1111/11130/79902/55055/5499/9735/54820/91272/1062/27243/4175/79023/4174/4172/84444/11200/79075/3104/54069/…
GOBP_ALPHA_BETA_T_CELL_ACTIVATION	156	0.560215	1.51333	0.00057863	0.0106743	0.00887402	6392	tags=44%, list=19%, signal=36%	301/3122/3123/8764/10312/602/8651/3105/91543/3659/84695/64332/80758/57045/11314/1880/4818/3077/9308/5971/2000/861/29126/3965/3606/177/3133/3569/54440/51176/84807/2737/4860/80149/1514/864/10538/916/50856/6778/942/51043/7297/3718/5788/3142/7535/10892/5734/6693/1604/64926/10859/11006/3566/26191/865/100/639/3702/3594/729230/7292/114836/3600/30009/30968/944/51561
GOBP_MULTI_MULTICELLULAR_ORGANISM_PROCESS	210	0.540132	1.48257	0.000579267	0.0106743	0.00887402	4836	tags=33%, list=15%, signal=28%	7076/3485/4318/7422/133/6696/3488/1307/7005/8061/51673/3976/3726/285/3678/3691/3675/6781/2353/2706/5764/7026/3074/4313/3673/5021/85360/3553/7056/7351/81671/2192/397/3490/1594/1636/3965/4838/7043/2697/2013/5997/361/5743/1508/10370/811/84868/23780/29924/10155/23764/26528/1906/43847/7319/2057/2683/7421/5016/2354/3620/5744/4221/682/6513/7004/5066/207
GOMF_ANTIOXIDANT_ACTIVITY	78	0.646099	1.61615	0.000582934	0.010714	0.00890698	5921	tags=46%, list=18%, signal=38%	6648/6280/493869/4504/241/6649/2882/3043/3040/5742/3039/2745/10549/2876/7295/3240/373156/4258/84817/9588/1728/7837/5743/5052/114757/4257/2879/1193/2950/11315/83667/137902/3046/4259/9446/2936
GOBP_RESPONSE_TO_INTERFERON_BETA	28	0.772734	1.66984	0.000583455	0.010714	0.00890698	3871	tags=46%, list=12%, signal=41%	10410/5359/684/4938/10581/3659/54739/8519/6772/9641/117854/51079/997
HP_ABNORMAL_THYROID_HORMONE_LEVEL	26	-0.777591	-1.87521	0.000585918	0.0107405	0.00892899	4120	tags=46%, list=12%, signal=40%	6907/8239/7840/7253/8022/7068/8567/54551/6638/7067/1363/4692
HP_BROAD_BASED_GAIT	81	-0.545391	-1.61058	0.000599782	0.0109755	0.00912437	4381	tags=49%, list=13%, signal=43%	8450/93587/63895/7737/1859/57231/57531/4131/85358/23241/4204/54664/9499/80232/3064/51132/3752/6445/10522/10847/57688/10743/57194/23321/9968/84706/26960/6638/9839/1107/6711/5830/7067/4297/8936/5813/51412/56521/9378/85300
GOBP_RESPONSE_TO_TYPE_I_INTERFERON	62	0.676636	1.64688	0.000608348	0.0111129	0.00923861	3581	tags=45%, list=11%, signal=40%	9636/10410/4599/4938/10581/4940/3665/4939/4615/6672/3661/6773/8519/6772/84166/5777/3429/11274/3654/79594/9641/5771/117854/8772/7297/11140/6609/7474
GOCC_CELL_CORTEX_REGION	38	-0.706664	-1.85933	0.000618136	0.0112721	0.009371	3354	tags=53%, list=10%, signal=47%	440279/8541/29899/27445/1639/23332/1488/10121/9783/22999/5590/26059/23085/4926/23025/8927/9699/23122/89958/2770
GOBP_KINETOCHORE_ORGANIZATION	21	0.830337	1.6911	0.000621656	0.0113167	0.00940806	2073	tags=62%, list=6%, signal=58%	1058/9787/10403/64105/83540/10051/387103/64946/55839/1063/81620/9735/1062
GOBP_NEGATIVE_REGULATION_OF_CELL_CYCLE	372	0.488408	1.37879	0.000627247	0.0113988	0.00947628	4474	tags=32%, list=13%, signal=28%	1031/6347/10457/9232/891/3976/7465/9212/1869/5347/8318/90313/641/22809/2146/1263/1021/10950/1017/7026/26272/26270/10403/1843/9319/10040/990/4751/699/836/51512/983/144455/1026/26524/91607/55367/4998/4085/8260/7040/56241/701/29980/10459/8914/7128/6494/197342/338657/9700/1063/7272/54998/51514/5311/2177/79968/25959/678/81620/1111/11130/146956/4193/10385/55055/9735/2619/79733/63967/4582/27243/899/5883…
GOBP_POSITIVE_REGULATION_OF_BLOOD_VESSEL_ENDOTHELIAL_CELL_MIGRATION	73	0.656794	1.62815	0.000629164	0.0114139	0.00948884	4220	tags=40%, list=13%, signal=35%	301/7422/3315/27286/3162/7114/7057/57381/5606/25865/7040/406913/284/958/51564/406903/5743/5155/8829/407019/5335/6776/10519/5025/10769/407006/407018/4846/406992
GOBP_CHROMOSOME_LOCALIZATION	81	0.631856	1.5875	0.000635954	0.0115172	0.00957473	2563	tags=32%, list=8%, signal=30%	84722/891/55143/9212/11004/81610/9787/4000/10403/83540/10615/3833/55165/113130/2669/81930/1063/81620/79998/54820/91272/1062/27243/23353/9928/25900
GOBP_RESPONSE_TO_HYPEROXIA	18	0.84111	1.66475	0.000642287	0.0116119	0.00965347	1924	tags=39%, list=6%, signal=37%	10630/6648/1277/4313/355/857/5159
GOBP_ANION_TRANSMEMBRANE_TRANSPORT	246	-0.410511	-1.36529	0.000644785	0.0116189	0.0096593	3026	tags=25%, list=9%, signal=23%	5621/63982/8864/477/6549/10257/57120/9194/203859/84679/121601/6575/6560/57282/1185/9747/51449/55879/2557/2911/11095/83733/2055/285195/5243/6511/123041/23507/2915/5999/2743/25769/2558/57468/9990/1182/9962/10479/57030/246213/2350/2561/6541/9356/4609/8671/6506/2554/8001/57419/2560/2563/6509/6529/56262/2565/2566/3766/6505/2562/2556
GOCC_RESPIRASOME	87	0.627642	1.59075	0.000644883	0.0116189	0.0096593	7654	tags=64%, list=23%, signal=50%	56901/1346/440567/84419/4696/27089/1349/54205/1329/1351/4708/10975/1340/4726/7386/4697/4725/100128525/4729/4728/1337/9377/51079/4713/4695/1348/6390/4706/7388/388753/54539/4707/4701/29796/4700/4716/55967/126328/4710/617/6392/4717/4694/84701/25994/7384/4709/4722/4731/1347/56964/6834/1345/4711/192286/374291
HP_ABNORMAL_TRACHEOBRONCHIAL_MORPHOLOGY	305	0.501485	1.40154	0.000655134	0.0117835	0.00979606	6272	tags=44%, list=19%, signal=36%	3115/3123/2302/2006/4256/29089/3239/7852/641/5880/2212/3659/1535/51364/341640/9138/5982/567/2077/23594/55215/6890/3425/92749/54970/7040/5002/5888/6772/10459/3561/2622/4689/6628/2177/6809/55036/1770/345895/7516/2175/7462/841/83451/5159/8425/653361/2064/4688/27148/8642/9723/9275/51082/55505/10379/84061/85478/3984/1836/83990/4854/8737/54919/5077/2314/4796/5447/672/221421/89765/6674/3265/2176/10682/2…
GOBP_INORGANIC_ANION_TRANSMEMBRANE_TRANSPORT	92	-0.534666	-1.61217	0.000657503	0.0118059	0.00981472	3026	tags=32%, list=9%, signal=29%	5621/63982/203859/121601/6575/6560/1185/51449/55879/2557/11095/2915/2743/2558/57468/9990/1182/2561/2554/8001/2560/2563/6529/56262/2565/2566/6505/2562/2556
GOCC_ORGANELLAR_RIBOSOME	80	0.63019	1.57925	0.000673362	0.01207	0.0100343	7561	tags=65%, list=23%, signal=50%	6183/64960/64983/51373/64979/55052/64951/64981/6182/64978/51253/116540/57129/64968/128308/29093/65003/84769/64975/51069/55168/64949/28998/51073/54148/6150/92170/63875/4701/51264/64928/29088/65993/65005/9553/28977/219927/51081/54948/26164/51023/78988/740/387338/55173/64963/7818/10573/116541/64976/64965/64969
GOBP_FATTY_ACID_TRANSPORT	97	0.611286	1.57863	0.000685938	0.0122746	0.0102043	5354	tags=34%, list=16%, signal=29%	2171/301/5947/5322/5320/123/11000/2173/7057/788/4282/3553/54677/1382/1636/1381/208/215/5321/624/5826/3552/2180/376497/1906/948/5025/225/6513/207/5468/1813/8660
GOBP_REGULATION_OF_SYNAPTIC_TRANSMISSION_GLUTAMATERGIC	68	-0.578282	-1.66002	0.00070267	0.0125526	0.0104355	2315	tags=41%, list=7%, signal=38%	477/2899/22930/54413/4208/59283/2911/8398/5270/2915/9162/2752/57555/10368/6857/22871/6812/23542/84896/23025/2913/27092/2898/3356/10369/9378/4983/7143
GOBP_SPROUTING_ANGIOGENESIS	180	0.547024	1.4906	0.000704345	0.0125612	0.0104427	6106	tags=37%, list=18%, signal=31%	301/4223/7422/27286/3162/3678/7057/1969/57381/11082/7101/4017/2022/1948/144455/54567/406913/284/240/2050/51564/1870/56999/406903/339123/4804/51176/79733/94/9723/998/5743/7423/374887/55742/187/161198/8829/29924/407019/3688/407040/90993/2246/9270/2324/5315/161742/10519/10769/23210/407006/407018/6915/29775/79812/207/8503/90268/6722/407010/7424/90627/11235/3586/1960/185
HP_COMPLEX_FEBRILE_SEIZURE	16	-0.851369	-1.84042	0.0007235	0.012881	0.0107085	2927	tags=62%, list=9%, signal=57%	477/112476/6323/6334/6326/6812/773/2554/2566/5138
GOBP_REGULATION_OF_TUMOR_NECROSIS_FACTOR_MEDIATED_SIGNALING_PATHWAY	52	0.692417	1.64534	0.000729317	0.0129626	0.0107764	5919	tags=58%, list=18%, signal=48%	114769/837/834/7132/56928/2874/8877/29108/8996/3304/7128/10293/7805/841/2150/8737/84888/407019/5771/2621/3303/83643/2950/7186/117584/90268/28511/3551/22900/8904
HP_SIDEROBLASTIC_ANEMIA	33	0.748613	1.65596	0.000730868	0.0129683	0.0107811	5575	tags=61%, list=17%, signal=51%	29089/55215/5888/10459/2177/7516/2175/83990/672/80324/2176/2189/23479/55120/2188/55159/2187/675/5889/212
GOBP_REGULATION_OF_INNATE_IMMUNE_RESPONSE	223	0.532016	1.46202	0.000732778	0.0129803	0.010791	5655	tags=39%, list=17%, signal=33%	9636/710/5322/5359/4938/3106/8651/4940/3665/3105/6352/3659/11221/3430/84282/64581/9111/7305/3134/839/3148/79132/6688/100507436/83666/56833/3661/2896/6773/29108/330/3075/6737/54209/7128/101/3965/84166/5777/2268/2213/841/3133/54625/653361/85363/11274/60343/84868/79594/115362/9641/5272/5817/4067/5771/117854/8772/8780/11140/3902/11326/3055/7474/80231/10622/64170/51441/10859/146850/11027/1690/26191/32…
HP_POOR_WOUND_HEALING	27	0.779287	1.66923	0.000738887	0.0130665	0.0108627	3491	tags=56%, list=10%, signal=50%	5054/1290/1277/1278/1289/715/3426/5880/5351/3075/3689/4179/2162/1303/25923
GOBP_POTASSIUM_ION_IMPORT_ACROSS_PLASMA_MEMBRANE	50	-0.639824	-1.74938	0.000741954	0.0130987	0.0108895	4295	tags=46%, list=13%, signal=40%	6558/482/10021/9992/3773/3768/477/486/6560/65267/10060/3760/3761/481/65268/57468/610/9990/65125/3766/3767/478/3765
GOBP_NEGATIVE_REGULATION_OF_RESPONSE_TO_CYTOKINE_STIMULUS	88	0.62748	1.59028	0.000749457	0.013194	0.0109687	5295	tags=42%, list=16%, signal=35%	9636/4938/114769/4940/6352/1893/857/2874/6773/8996/3557/54209/10293/84166/3569/54625/10019/11274/2150/7837/79594/407019/342979/5771/5788/2621/7850/407018/59307/51441/83643/2950/117584/7376/58509/5468/27342
HP_ABNORMAL_BLEEDING	462	0.473917	1.34727	0.000749865	0.013194	0.0109687	6461	tags=40%, list=19%, signal=32%	5054/1282/1284/1031/165/3115/3123/1290/1281/5328/3113/1277/1278/1289/715/10312/4015/716/81031/2006/3106/3691/7042/3426/87/2335/4000/1471/4615/29887/3040/9493/2022/7132/79709/8985/2316/83483/355/3039/3673/11014/726/5351/1026/83706/23474/54567/54/6237/6773/3257/2184/80270/3075/861/59/3937/6608/84876/2177/2050/91252/5873/135228/2175/23218/7450/717/8974/5551/79001/6427/2048/5627/1181/7043/10019/10068…
GOBP_WATER_TRANSPORT	24	0.803684	1.68477	0.000751964	0.013194	0.0109687	2571	tags=29%, list=8%, signal=27%	10630/358/362/366/361/8692/3037
GOBP_AXO_DENDRITIC_TRANSPORT	76	-0.568767	-1.67246	0.000752368	0.013194	0.0109687	3411	tags=47%, list=10%, signal=43%	282991/26258/8120/80208/23287/23162/10749/4976/6683/66000/351/7014/5874/1639/50632/5048/320/26985/23291/4747/22906/3799/1740/11127/23095/3798/1778/55638/667/8936/3800/5813/4130/4133/547/4137
GOBP_POSITIVE_REGULATION_OF_PRODUCTION_OF_MOLECULAR_MEDIATOR_OF_IMMUNE_RESPONSE	115	0.590008	1.54688	0.000755107	0.01322	0.0109903	6342	tags=49%, list=19%, signal=40%	972/7037/8764/23529/3105/91543/64581/10417/4282/3134/567/10865/3553/7040/10459/958/3606/7805/3133/2048/3569/7293/54440/2821/2150/8915/7855/6778/942/117854/5788/948/7474/3554/8013/9341/10892/1604/8741/388325/10859/5245/79915/7186/3566/26191/3263/4189/6810/51010/144811/3586/4436/7292/56848/30009
GOBP_IMMUNE_RESPONSE_TO_TUMOR_CELL	23	0.803255	1.66542	0.000764632	0.0133645	0.0111105	3273	tags=52%, list=10%, signal=47%	3123/3105/100507436/196/4818/259307/29126/5551/8751/84868/5817/3140
HP_URINARY_INCONTINENCE	161	-0.443171	-1.4259	0.000775459	0.0135313	0.0112491	3875	tags=42%, list=12%, signal=37%	9459/57582/4204/8239/22866/23096/6261/25814/22880/1135/274/80208/3748/6253/1392/7840/347344/1741/3752/4771/9681/57165/1183/84679/6575/56978/23259/6683/5660/8912/90161/9968/26278/9420/123606/51271/9758/5654/4747/5832/8629/2182/23446/6305/389856/5290/11141/9839/23345/7552/57216/10479/55906/51062/5063/51684/6855/3798/1141/79152/7102/2554/1137/6509/2566/2562/60495
HP_OBSESSIVE_COMPULSIVE_BEHAVIOR	121	-0.493352	-1.55005	0.000781293	0.0136105	0.011315	2548	tags=41%, list=8%, signal=38%	25942/23126/8239/7086/54664/7461/2969/3064/7025/10847/1183/10531/55209/7874/27086/57459/6942/3188/9968/57492/8831/25836/23030/6323/1399/5594/5885/54551/2334/6638/1387/6326/6711/348980/2033/22871/55636/6812/9126/112755/2554/3356/9759/2563/613/2566/114798/2891/4692/4137
GOMF_WATER_CHANNEL_ACTIVITY	14	0.882606	1.6585	0.000786367	0.0136763	0.0113697	2196	tags=36%, list=7%, signal=33%	10630/358/362/366/361
HP_IMPAIRMENT_OF_ACTIVITIES_OF_DAILY_LIVING	193	-0.434744	-1.41565	0.000796271	0.0138257	0.0114938	3875	tags=40%, list=12%, signal=36%	9459/57582/4204/8239/7290/22866/23096/6261/25814/22880/1135/274/80208/3748/6253/1392/7840/347344/1741/3752/4771/9681/57165/9517/1183/84679/6575/56978/23259/6683/5660/8912/90161/9968/26278/9420/123606/51271/9758/5654/1027/4747/5832/1399/8629/5594/2182/23446/6305/389856/5290/11141/9839/25778/23345/1030/7552/57216/10479/55906/9632/51062/5063/51684/6855/3798/1141/79152/7102/221037/2554/1137/6509/613/…
HP_TUBE_FEEDING	238	-0.427162	-1.42186	0.000799076	0.0138515	0.0115153	4733	tags=43%, list=14%, signal=37%	57731/673/8243/1917/6418/4841/23067/91801/6997/6558/1523/5631/25930/56947/84623/7430/7957/80153/79158/23154/51185/22827/26005/80267/2036/283489/10846/7528/6651/116931/8218/80232/10128/80055/93627/80208/55037/284058/1213/50937/7343/3176/3340/25828/79633/10522/9024/10847/10059/5660/1185/55777/84706/29968/10664/2222/10735/8831/79791/83696/27125/2055/9354/57520/6323/80816/6925/253959/285175/10765/914…
GOBP_NEGATIVE_REGULATION_OF_CELL_PROJECTION_ORGANIZATION	183	-0.439632	-1.41662	0.000814671	0.0140986	0.0117208	3042	tags=36%, list=9%, signal=32%	7025/5621/115704/10500/5800/2288/79598/4134/10507/65078/25791/1630/5217/3397/83478/5728/4168/29116/56920/7473/5793/7248/9353/5048/1400/10509/146760/22876/8831/64218/2534/349667/348/22891/57556/2665/23258/2904/1949/9693/57609/2258/223117/57715/9912/5530/22871/1809/23189/4155/4099/112755/117177/22902/952/10501/8851/26052/11075/4038/4133/6695/6585/129807/7143
GOBP_DENDRITIC_SPINE_DEVELOPMENT	90	-0.5364	-1.61232	0.000816505	0.0141072	0.0117279	2401	tags=36%, list=7%, signal=33%	1742/25791/4208/10152/100132074/5728/7804/9762/9148/5048/26115/348/22891/55619/1501/815/8499/57555/57468/9912/22871/5063/50944/22849/10611/8851/26052/9231/547/23316/116443/2047
HP_RECURRENT_OTITIS_MEDIA	148	0.561517	1.50544	0.000819126	0.0141292	0.0117462	6272	tags=48%, list=19%, signal=39%	2302/2261/2006/4256/2214/3426/5880/5696/51364/2316/92749/100151683/54/8260/54970/5971/2622/55384/55036/1770/345895/27148/56992/4487/84061/85478/915/113179/54919/916/7314/221421/89765/6674/9411/3718/83538/6103/695/55343/352909/8481/7454/920/3507/5718/246176/974/55329/51085/84522/23765/10309/5580/100/3560/5879/115948/3551/4791/6736/30011/8701/6603/27019/200373/79650/123872/79925/115399/1280
GOMF_CHANNEL_REGULATOR_ACTIVITY	140	-0.468913	-1.49218	0.000838492	0.0144396	0.0120043	2982	tags=29%, list=9%, signal=27%	8514/2256/154/53822/493/486/27345/596/65267/10060/59283/8417/10776/10142/28954/11261/23171/1804/27012/6330/65268/5590/4852/2258/7881/10368/51440/65125/9379/2913/27092/6327/57628/10369/55800/53826/2257/5579/30818/30819/9378
GOBP_TISSUE_REMODELING	175	0.548345	1.49116	0.000843002	0.0144562	0.012018	3437	tags=31%, list=10%, signal=28%	7076/4192/6696/10457/3488/4323/115908/7037/10312/3976/7060/64114/1969/5764/1471/29887/4982/1513/2316/4313/857/3200/54567/54/7040/8996/581/1636/861/7128/101/10609/3606/4193/182/3569/7043/2697/94/57817/50507/169200/407019/84959/3552/407040/1464/53832/578/3690/51384/2324/9545/2296/9464
GOBP_PROTEIN_PROCESSING	234	0.516236	1.42005	0.00084323	0.0144562	0.012018	7016	tags=44%, list=21%, signal=35%	5054/302/5327/165/2152/5328/4323/715/114769/7057/6281/51279/837/83596/63901/834/1522/839/1520/836/55367/5552/1889/3240/29108/8996/1636/861/8728/25825/101/9508/5230/8530/841/831/2619/54205/2028/2737/1514/79147/835/3083/572/2023/840/5664/79094/1803/5345/2161/64924/81502/120892/1368/55851/578/8772/5251/1512/9986/7850/5045/4285/90701/9512/2934/5566/51098/196294/9528/29100/115209/9718/1203/60559/4627/…
GOCC_MOTILE_CILIUM	206	0.532277	1.45722	0.00084405	0.0144562	0.012018	7804	tags=48%, list=23%, signal=37%	301/1043/6676/54558/7802/92749/259307/204/25876/1636/2622/5311/1770/345895/65010/8382/25790/26140/64147/91978/84223/8751/90410/79819/85478/83659/54919/83853/5310/53340/84902/221421/89765/483/4957/1069/28981/83538/89876/6103/476/123811/27285/164395/8481/5901/5906/9696/585/84221/84074/146845/26074/55329/5566/51098/4867/51626/81892/1813/84229/8878/1738/4117/79740/26160/8701/122481/200894/27019/20037…
GOMF_IONOTROPIC_GLUTAMATE_RECEPTOR_ACTIVITY	19	-0.821672	-1.88646	0.000844948	0.0144562	0.012018	2299	tags=79%, list=7%, signal=74%	2899/2906/2905/2903/2904/2900/2898/2892/2902/2894/2891/116443/2895/2890/2893
GOBP_CARBOHYDRATE_DERIVATIVE_CATABOLIC_PROCESS	165	0.554959	1.50245	0.000875901	0.0149528	0.0124309	5002	tags=42%, list=15%, signal=36%	1116/1117/7378/115290/1890/960/2990/27350/1806/2519/1471/26270/3074/2819/3425/2717/60489/7040/2817/2799/55741/5973/200316/56999/7374/215/390916/4860/2517/1514/1486/8692/4521/9582/79077/140564/6448/80896/55276/129530/2720/30833/79661/2581/4245/3704/6996/1854/27115/10007/3094/1118/4668/131870/669/3251/8930/51005/5016/55577/254552/4669/9695/5151/2931/55768/4907/3073/5580/100
GOBP_REGULATION_OF_EXOCYTOSIS	197	-0.44233	-1.44389	0.00087682	0.0149528	0.0124309	3058	tags=36%, list=9%, signal=32%	23621/127833/2624/4905/27445/9581/783/140730/84961/91683/28964/83849/9066/22930/148/84258/6861/8912/5217/5874/2932/23332/320/8398/150/10675/8573/5582/8911/6622/23208/6844/143425/4851/11141/9846/9783/6853/94121/148281/7447/10815/8941/8618/8027/55512/8447/5864/6857/22871/192683/6812/29091/6855/203190/6860/112755/9699/57586/23122/115827/11069/3356/10814/613/10079/116443/5579/3745/3822
GOBP_POSITIVE_REGULATION_OF_CELL_CYCLE_PROCESS	242	0.516575	1.42322	0.000886609	0.0150748	0.0125323	5624	tags=37%, list=17%, signal=31%	301/11065/5359/891/6241/9212/81610/9787/2146/51203/221908/6790/9493/10403/9510/10615/990/983/144455/3553/84967/8877/4085/113130/201161/10635/1894/995/9700/6491/10926/51514/81620/6909/29127/4193/1019/8558/5159/79733/993/51529/10733/998/199/4487/994/8444/9928/11200/5155/7919/26271/7517/3552/8317/2735/3481/51434/55920/1906/7474/2237/80174/131870/10755/348654/407006/6795/65992/27085/23636/54627/9984/…
GOCC_CHROMOSOME_CENTROMERIC_REGION	197	0.532863	1.45626	0.000886837	0.0150748	0.0125323	4218	tags=36%, list=13%, signal=31%	332/891/55143/9212/11004/1058/79682/5347/147841/6990/2146/55355/64151/1051/7153/10403/64105/79019/83540/220134/10615/10051/11339/4751/699/79980/6615/23421/4085/113130/201161/221150/701/387103/64946/55839/81930/1063/7272/81620/222229/11130/79902/55055/9735/54820/91272/1062/27243/79023/79075/54069/8655/5664/91687/57405/57122/157570/79172/3070/11335/2491/55920/80152/6839/54821/55320/6795/27085/1059
GOMF_SNARE_BINDING	109	-0.493551	-1.52784	0.000888856	0.0150847	0.0125406	4164	tags=49%, list=12%, signal=43%	11345/57617/6843/10427/55823/9342/10497/51760/9810/23256/23673/19/10228/134957/440279/203062/26258/152579/127833/4905/51594/112476/91683/83849/9066/25/84258/6861/6293/8417/143187/1612/6622/23208/6844/143425/63908/148281/10815/6616/8447/6857/9632/6812/23025/6860/112755/773/55638/57586/10814/3745/9892
GOBP_REGULATION_OF_B_CELL_ACTIVATION	181	0.551624	1.502	0.000897135	0.0152007	0.012637	6485	tags=39%, list=19%, signal=31%	972/4323/2302/7037/23529/10451/7305/4282/11314/836/196/1880/1026/259307/56833/3493/7040/10673/28526/10459/7128/958/9473/678/5777/7805/2213/2048/3569/7293/54440/572/4067/3494/683/51293/6778/28638/5788/677/695/9466/3501/3507/150372/5074/8741/9984/374403/3635/3574/79915/100/3538/8660/51010/55795/64092/121260/30011/3586/4436/55024/28442/3398/7292/4773/30009/3514/28448
HP_ABNORMAL_FORM_OF_THE_VERTEBRAL_BODIES	313	0.495543	1.38988	0.000917183	0.0155154	0.0128986	5498	tags=40%, list=16%, signal=34%	633/1299/871/6347/53834/1277/1278/4323/10312/6424/83987/2261/2006/1593/2990/60681/5352/64175/2335/9820/84695/7291/8985/2316/5982/4313/2077/5176/3425/11014/5351/3339/4998/79600/100151683/54/5034/29957/2799/649/1298/6491/55384/91252/6909/182/7462/79867/8558/3955/83451/2535/653361/2697/2737/9723/9275/2517/9871/23169/6650/2588/3984/7546/26229/1836/6913/4854/8643/56623/124583/5479/91147/2314/65062/644…
GOBP_PLASMINOGEN_ACTIVATION	24	0.799493	1.67599	0.00092197	0.0155714	0.0129451	2915	tags=50%, list=9%, signal=46%	5054/302/5327/5328/7057/6281/1522/861/5230/2023/5345/2161
GOBP_REGULATION_OF_COAGULATION	71	0.646162	1.59491	0.000924702	0.0155925	0.0129627	4266	tags=42%, list=13%, signal=37%	5054/5327/710/2152/5328/5154/7057/308/857/7035/7056/114897/10544/79001/2048/5627/10019/2150/5155/6484/5345/84959/2161/947/2191/1906/948/7391/4846/6915
GOBP_REGULATION_OF_SODIUM_ION_TRANSPORT	89	-0.541557	-1.6268	0.000934232	0.0157166	0.0130658	2977	tags=39%, list=9%, signal=36%	2256/477/154/53822/493/486/6546/4302/65267/54800/11261/23171/7402/481/23072/10768/57520/286183/5270/6330/288/65268/2258/81832/5581/65125/5027/154215/79570/6327/128414/55800/53826/2257/1272
GOCC_FIBRILLAR_COLLAGEN_TRIMER	12	0.89922	1.63402	0.000935047	0.0157166	0.0130658	403	tags=67%, list=1%, signal=66%	1290/1281/1277/1278/1289/1307/50509/4060
HP_ABNORMAL_SYSTEMIC_BLOOD_PRESSURE	439	0.475221	1.35036	0.000938873	0.0157557	0.0130983	7129	tags=43%, list=21%, signal=34%	6288/1031/3115/3123/283120/4069/1290/1281/710/3113/1277/4323/1289/4015/81031/2006/4256/3106/1482/10253/7042/3426/3043/788/2335/4000/3074/2022/4982/4001/9319/5982/567/4313/857/51142/3425/1026/7056/2717/3077/718/54567/54/1534/1889/6773/54507/3075/6772/1636/861/59/410/5311/2643/81/72/4193/6427/7462/1181/7043/10019/83451/2632/653361/2697/94/9275/4582/3984/7355/4179/4854/56623/57572/285203/91147/811/5…
HP_PYRIDOXINE_RESPONSIVE_SIDEROBLASTIC_ANEMIA	23	0.798654	1.65588	0.000940561	0.0157589	0.013101	5525	tags=74%, list=17%, signal=62%	29089/55215/5888/10459/2177/7516/2175/83990/672/2176/2189/55120/2188/55159/2187/675/5889
GOCC_TERMINAL_BOUTON	48	-0.63524	-1.72642	0.000956394	0.0159987	0.0133004	4097	tags=40%, list=12%, signal=35%	10590/10497/22848/57465/440279/5621/2899/8867/3747/10815/4852/5864/6855/23025/2898/2902/10814/4915/4983
HP_PES_CAVUS	285	-0.394363	-1.33974	0.000960927	0.016049	0.0133422	3425	tags=35%, list=10%, signal=32%	5191/23096/6261/80232/2073/2705/51308/22880/274/80208/6253/23162/3064/11160/284058/51132/127833/8822/85021/3032/23312/57716/57165/6652/26137/2273/10059/121512/90678/6942/65055/4976/6683/23321/1630/7274/55904/4744/26278/9420/123606/3030/7703/4649/9969/51271/11261/23064/8139/2186/23291/81846/26115/4747/5375/23030/5832/8567/23112/2903/23013/10075/8867/3720/3778/9935/9853/4784/23345/54756/1656/5979/5…
HP_THICK_EYEBROW	131	-0.469358	-1.47976	0.000969832	0.0161721	0.0134445	3257	tags=40%, list=10%, signal=36%	54880/93627/23592/6872/10844/11160/7227/50937/51594/57688/1642/4208/10060/55777/4853/55691/58508/10664/84295/57492/2186/79791/27125/25836/57520/80816/9469/157680/5885/253959/23013/6601/54551/9853/4784/1387/6711/6228/5979/2033/6595/10479/51322/9126/3756/388662/4297/55553/6304/6659/3782/4330
GOBP_NEURON_PROJECTION_GUIDANCE	231	-0.417258	-1.38129	0.000972526	0.0161913	0.0134605	3288	tags=32%, list=10%, signal=29%	4858/8828/284656/9252/6586/23768/5747/10500/5800/2051/6152/1909/6900/10507/8022/1630/91584/6654/2668/351/4853/27255/4756/56920/7473/8997/9353/1400/10509/152330/5797/64218/658/2534/1944/2909/6091/5588/9369/57556/10570/4851/1908/1949/5979/8941/223117/3799/494470/128434/55740/57715/23077/3897/659/3798/2115/654429/3800/4781/10501/5727/8851/4684/90249/1826/214/6585/1272/9378/2047/4983/57453/9241/7143
HP_ABSCESS	54	0.69835	1.66535	0.000976511	0.0162012	0.0134687	5763	tags=63%, list=17%, signal=52%	641/5880/1535/4615/2022/7040/3557/3588/4689/1075/3937/3689/653361/4688/94/51135/23022/8737/57217/672/55851/5251/9948/695/5167/81839/3587/7319/23765/1536/4914/675/3551/1991
HP_NASAL_CONGESTION	49	0.698692	1.65204	0.000976693	0.0162012	0.0134687	7934	tags=69%, list=24%, signal=53%	2302/51364/92749/54970/2622/55036/1770/345895/2697/27148/85478/54919/221421/89765/6674/83538/6103/352909/8481/246176/10309/115948/8701/27019/200373/123872/79925/115399/93233/64446/339829/51314/2260/374407
HP_PROMINENT_FOREHEAD	233	-0.405441	-1.34364	0.00097774	0.0162012	0.0134687	3439	tags=34%, list=10%, signal=31%	6651/6261/5745/10128/29072/6777/6872/23162/3064/51132/5591/9321/6792/57688/27086/6942/8022/10060/9968/10020/55904/254065/1106/8036/9969/9915/2186/8831/23291/8398/317662/26115/23030/2317/57520/6323/5832/80816/9469/8567/8573/23112/10075/285175/202018/23036/3720/3778/4784/1107/1387/57498/1656/2033/10297/8925/7552/1795/23040/23389/10472/26040/51322/5830/1778/23001/8936/5813/5295/51412/6529/84628/5717…
GOMF_WATER_TRANSMEMBRANE_TRANSPORTER_ACTIVITY	17	0.837069	1.63516	0.000987767	0.0163416	0.0135855	2196	tags=29%, list=7%, signal=27%	10630/358/362/366/361
GOBP_REGULATION_OF_CELL_MIGRATION_INVOLVED_IN_SPROUTING_ANGIOGENESIS	75	0.64014	1.59236	0.000993461	0.01641	0.0136423	4734	tags=32%, list=14%, signal=28%	301/4223/7422/27286/3162/7057/57381/7101/54567/406913/51564/406903/5743/8829/407019/9270/161742/10519/10769/407006/407018/6915/29775/79812
GOCC_SPANNING_COMPONENT_OF_MEMBRANE	21	-0.776763	-1.80112	0.00100861	0.0166342	0.0138287	2272	tags=48%, list=7%, signal=44%	54413/123041/55966/25769/57555/659/22871/8671/57419/6565
HP_CEREBRAL_CORTICAL_ATROPHY	314	-0.380952	-1.28861	0.00101072	0.0166429	0.0138359	3869	tags=34%, list=12%, signal=31%	57582/4204/27161/23126/473/10283/23299/11154/54664/7531/57724/22866/7461/54832/27238/83480/5191/23221/122553/2073/4858/80055/23317/2969/80208/23162/3064/4750/51132/5621/8514/2074/7343/5521/1183/9373/546/27229/22930/6942/8085/3845/60558/777/4208/55904/351/26278/2018/2776/9969/9758/5048/2186/23291/83696/26115/25836/23030/50/348/5832/8567/8573/11128/26058/23112/5885/23013/10075/6622/3720/3778/54551/…
HP_GASTROSTOMY_TUBE_FEEDING_IN_INFANCY	132	-0.480697	-1.52133	0.00101445	0.0166782	0.0138653	4733	tags=47%, list=14%, signal=40%	57731/673/8243/1917/6418/23067/6997/1523/5631/25930/84623/79158/26005/2036/283489/7528/6651/116931/80232/10128/80055/93627/80208/1213/50937/7343/79633/10522/9024/10059/1185/55777/29968/2222/10735/8831/27125/2055/6323/6925/253959/10765/26960/3097/2904/57551/815/23040/55870/5530/26040/6812/1778/56479/5727/6509/10771/2902/547/10369/28514/6328
HP_GAIT_ATAXIA	193	-0.432937	-1.40977	0.00101637	0.0166837	0.0138699	3863	tags=35%, list=12%, signal=31%	4204/20/3295/54664/2259/283489/6134/5981/80232/2705/25814/3748/3064/5456/5621/477/3752/7343/51741/112476/10749/4864/7222/10522/54704/6792/9895/950/5660/738/26278/23064/57492/2911/8398/2055/4747/9254/55149/6323/5832/6925/5582/2903/8867/6638/1822/23345/6326/8925/10479/1795/9829/6812/773/79152/1938/55187/2554/10382/6712/2566/2891/2895/478/9568/4983/85300
GOBP_NEGATIVE_REGULATION_OF_CELL_CELL_ADHESION	194	0.535325	1.4624	0.00103825	0.0170163	0.0141464	4836	tags=37%, list=15%, signal=31%	301/3958/4192/7422/972/3123/10457/2302/8764/8651/6385/3659/2615/1051/53827/84695/10875/23075/57045/11314/6688/836/259307/114897/3077/91663/7040/3557/861/10459/29126/3965/80380/5777/7805/445/2213/182/10385/10019/2064/2737/80149/864/3559/84868/84959/10288/5771/942/51043/3718/3902/11326/3142/11146/79626/407006/407018/6693/5074/4855/51441/10859/3620/6370/11006/3566/26191/865/207
GOBP_DNA_RECOMBINATION	291	0.504279	1.40314	0.00104337	0.0170516	0.0141757	7599	tags=46%, list=23%, signal=36%	7037/23529/4171/8318/51659/641/7153/6119/23075/8438/9319/3148/116028/3838/84057/55257/80119/10635/9156/7040/5888/10459/8914/3978/197342/5531/958/9401/9907/2177/7516/1111/146956/5932/7374/55010/51176/29893/23514/4175/4174/83933/83990/29844/10856/84515/4172/27434/10538/3364/4173/7517/4796/672/3575/2067/10189/60/8317/6778/79000/4439/5788/86/84296/4176/6932/7454/9466/2237/348654/51444/10213/25788/104…
GOBP_T_CELL_DIFFERENTIATION	261	0.519336	1.43388	0.00104364	0.0170516	0.0141757	6430	tags=45%, list=19%, signal=36%	301/4192/3122/972/3123/1958/2302/10312/602/8651/91543/3659/3111/11221/1021/2207/84695/10875/64332/80758/10945/567/8324/6688/3553/1880/259307/9308/54567/5971/861/101/2177/3965/3606/678/914/2175/10385/3569/3955/54440/2064/51176/84807/2737/4860/80149/1514/27166/915/4179/572/864/3559/10538/7855/916/3575/10288/3552/5771/6778/942/8772/51043/2736/2648/3718/8325/3902/925/5788/3140/677/3142/6932/55716/920…
GOBP_CHROMATIN_ORGANIZATION	500	-0.351607	-1.24877	0.0010656	0.0173834	0.0144515	4288	tags=33%, list=13%, signal=29%	8295/9869/29915/64324/7917/81550/10927/6732/196528/6886/79718/11164/51377/90378/25942/84678/339287/93624/4204/134353/473/9810/23135/54617/56916/6944/7290/57634/8467/55689/6830/254048/93973/22893/7528/54891/22880/54880/10360/29072/55818/5934/9849/23347/284058/51132/200424/22933/2145/23326/9960/51742/221656/55213/9425/55193/23523/54799/8850/26122/353274/51317/10847/11176/8479/55209/546/54737/83439/…
GOBP_DENDRITIC_CELL_DIFFERENTIATION	49	0.696446	1.64673	0.00107256	0.0174698	0.0145234	2846	tags=41%, list=9%, signal=37%	3958/3956/28959/55365/3106/1051/55509/6688/4055/5971/116071/54209/3965/2213/177/2150/3696/10538/4067/10288
GOBP_MITOTIC_METAPHASE_PLATE_CONGRESSION	53	0.676559	1.61259	0.00108847	0.0177015	0.0147159	2404	tags=32%, list=7%, signal=30%	84722/891/55143/9212/11004/10403/83540/3833/55165/113130/81930/81620/79998/91272/1062/27243/9928
GOBP_NEGATIVE_REGULATION_OF_REPRODUCTIVE_PROCESS	63	0.648178	1.58031	0.00110095	0.0178769	0.0148618	5564	tags=41%, list=17%, signal=34%	7076/5327/3976/9104/1843/9319/5176/6615/10549/397/7272/4838/2697/811/26271/268/3552/7474/55743/5016/6794/55840/7784/100/4627/5810
HP_PROTRUSIO_ACETABULI	14	0.876324	1.64669	0.00110897	0.0179794	0.014947	973	tags=64%, list=3%, signal=62%	1277/1278/7042/60681/4313/5176/11014/5351/3339
HP_SYNDACTYLY	372	-0.372235	-1.29715	0.00111725	0.0180856	0.0150353	3924	tags=34%, list=12%, signal=30%	25942/29123/9459/4204/473/8239/22827/10716/79659/1147/56916/583/22866/7480/57465/6134/1832/23096/55790/10804/5980/54880/29072/93627/23592/84265/4750/347344/22954/1741/92482/51594/3590/26227/4659/79633/10522/6309/51317/1183/84679/55209/79738/10274/57688/10743/28957/8924/4208/10060/9968/10020/9790/23426/5728/1106/10664/4613/9758/2222/64131/8831/23291/775/3516/317662/5339/658/25836/2317/6323/1399/55…
GOBP_NEGATIVE_REGULATION_OF_NERVOUS_SYSTEM_DEVELOPMENT	144	-0.461192	-1.47521	0.00112447	0.0181746	0.0151093	2391	tags=32%, list=7%, signal=30%	283659/10507/65078/23405/1630/4916/3397/84376/5728/4168/56920/7473/10509/8831/222223/64218/57556/657/4851/1949/9693/57609/2258/223117/57715/1030/5530/4155/4099/4763/6860/6653/22902/3400/10501/6833/8851/869/4038/4133/1620/6585/23500/9241/10683/7143
HP_JOINT_SWELLING	50	0.675765	1.59785	0.00112966	0.0182305	0.0151557	6444	tags=54%, list=19%, signal=44%	3123/1290/1277/1289/4282/4982/7132/3077/54/3557/2783/30061/3569/4261/11200/3559/5771/6578/6583/26191/919/3560/90268/144811/3586/6399/3081
GOBP_CYTOSOLIC_TRANSPORT	160	-0.44042	-1.41608	0.0011331	0.018258	0.0151786	4272	tags=43%, list=13%, signal=38%	112936/9527/22836/25930/7430/6642/347517/55823/63893/6714/124997/29934/57589/54832/25963/5289/10228/51652/8218/7109/23317/164/1213/9648/5870/51552/10749/79585/9581/30849/27252/54497/55275/7874/9827/9066/22853/51209/6293/9559/738/84376/1639/143187/25938/51479/26115/200576/5594/9043/54551/23258/9779/8499/8729/3799/64145/30845/23085/5305/83874/3798/6860/6653/57533/51560/4133/547/10079
HP_SEVERE_GLOBAL_DEVELOPMENTAL_DELAY	203	-0.434816	-1.42994	0.00113709	0.0182942	0.0152087	3863	tags=38%, list=12%, signal=34%	4204/27161/79158/1781/10436/55670/10716/51/5649/54808/7528/8218/80232/10804/2073/93627/84342/23162/3064/51132/149371/1496/6567/2074/55770/26227/25828/10522/55275/6792/132/51199/6942/5193/55904/738/9969/9915/2911/2186/23291/26115/23030/50/80816/8567/8573/23112/253959/10075/285175/3720/3778/1501/221692/2258/2752/1656/10479/1795/6857/23040/5830/6812/3756/23001/8936/5813/51412/84628/57178/2902/6304/2…
GOMF_EXOGENOUS_PROTEIN_BINDING	76	0.629506	1.56878	0.00114766	0.0184153	0.0153094	4606	tags=45%, list=14%, signal=39%	5359/7037/23601/8764/3383/3678/1969/7852/6510/1948/3673/983/50848/10572/3304/290/7293/3693/4179/8692/79581/5817/1234/1803/3688/942/3690/3303/920/3949/1604/9076/682/222256
HP_CIGARETTE_PAPER_SCARS	10	0.919413	1.62833	0.00114811	0.0184153	0.0153094	1601	tags=90%, list=5%, signal=86%	1292/1290/1281/1277/1289/1291/1293/1075/91252
HP_ABNORMAL_INCISOR_MORPHOLOGY	87	-0.530766	-1.58973	0.00115048	0.0184251	0.0153175	3573	tags=45%, list=11%, signal=40%	7480/57465/1896/23162/3064/4750/51132/6942/55904/7039/9969/10664/2186/23291/26115/23030/8567/157680/23112/2263/10075/3720/3778/652/1387/4040/1656/2033/1795/23040/23001/8936/5813/2892/51412/84628/57178/6304/2893
GOCC_PHAGOCYTIC_VESICLE_MEMBRANE	75	0.636864	1.58421	0.00115613	0.0184876	0.0153695	4994	tags=43%, list=15%, signal=36%	83871/10312/6556/10981/3106/3107/3105/5880/1535/3134/567/6890/8673/3136/7097/84329/55647/533/338382/83547/3133/811/11151/4218/23682/6892/9341/57192/9554/26253/7096/1536
HP_APLASIA_HYPOPLASIA_OF_TOE	159	-0.446732	-1.43301	0.00116381	0.018582	0.015448	3127	tags=33%, list=9%, signal=30%	23162/3064/4750/51132/7840/50515/375056/6942/10060/55904/4853/23426/9969/4613/84295/57492/2186/23291/3516/658/26115/23030/8567/23112/2263/10075/3720/4851/3778/324/10815/1656/1795/7994/23040/55636/3756/23001/4297/8936/51412/9759/57514/84628/57178/4038/6304/3782/2893/9241/650/64093
HP_STATUS_EPILEPTICUS_WITH_PROMINENT_MOTOR_SYMPTOMS	14	-0.87796	-1.80349	0.00116885	0.0186343	0.0154914	1584	tags=57%, list=5%, signal=54%	6323/6844/6326/5830/6812/2554/2566/5138
GOMF_CYSTEINE_TYPE_ENDOPEPTIDASE_INHIBITOR_ACTIVITY	56	0.675063	1.62329	0.00117162	0.0186503	0.0155047	2615	tags=29%, list=8%, signal=26%	4057/332/9232/4504/114769/1471/1800/1475/8996/10406/330/8530/6195/831/1476/5272
HP_ABNORMAL_VERTEBRAL_MORPHOLOGY	422	0.472813	1.34141	0.00117717	0.0187102	0.0155546	5498	tags=38%, list=16%, signal=32%	633/1299/871/6347/53834/1277/1278/4323/10312/6424/83987/2261/2006/1593/7050/2990/3239/60681/5352/64175/2335/9820/84695/7169/341640/7291/5358/1134/8985/1513/2316/5982/4313/2077/5176/55215/3425/11014/5351/3339/89891/4998/79600/100151683/54/5476/5888/5034/29957/3557/2799/649/1298/6491/9401/55384/91252/6909/182/7462/79867/8558/4838/3955/83451/2535/653361/2697/2619/29893/2737/9723/9275/2517/9871/23514…
HP_RECEPTIVE_LANGUAGE_DELAY	54	-0.623969	-1.73407	0.00118192	0.0187574	0.0155938	3127	tags=52%, list=9%, signal=47%	23162/3064/51132/7840/6942/55904/58508/9969/2186/23291/26115/23030/8567/23112/10075/3720/3778/1656/1795/23040/23001/8936/57822/51412/84628/57178/6304/2893
GOMF_INHIBITORY_EXTRACELLULAR_LIGAND_GATED_ION_CHANNEL_ACTIVITY	15	-0.86607	-1.82022	0.00118395	0.0187613	0.015597	1810	tags=60%, list=5%, signal=57%	2557/2743/2558/2561/2554/8001/2565/2566/2556
GOBP_MITOTIC_CELL_CYCLE_CHECKPOINT_SIGNALING	124	0.574074	1.52004	0.00120464	0.0190425	0.0158308	6730	tags=56%, list=20%, signal=45%	891/9212/5347/641/1263/1017/10403/1843/9319/990/699/51512/983/1026/55367/4998/4085/701/29980/10459/197342/1063/7272/51514/2177/81620/1111/11130/146956/4193/55055/9735/63967/4582/5883/51499/835/11200/3364/80279/7517/672/51065/60561/348654/79858/10769/55743/54962/5371/65975/6118/55159/90381/7756/55795/29086/79035/80198/8091/4436/25906/54908/64859/65123/144715/8379/84936/84446
GOBP_REGULATION_OF_NEUROGENESIS	356	-0.370116	-1.29125	0.00120652	0.0190425	0.0158308	3063	tags=29%, list=9%, signal=26%	5108/22933/8864/22954/26022/4771/10500/84630/118813/57165/2803/23376/6792/283659/10507/51199/65078/23405/1630/91584/4916/3397/84376/5728/4168/56920/7473/7804/9148/9353/5048/5803/10509/8831/64218/79791/429/4747/85458/6091/22891/57556/23013/26011/3815/8867/657/4851/11141/5270/2915/10419/1949/9693/57609/7732/2258/4673/7074/223117/23493/1524/57715/1030/3897/659/5530/55636/4155/5063/4099/4609/4763/686…
GOBP_POSITIVE_REGULATION_OF_MYELOID_LEUKOCYTE_DIFFERENTIATION	55	0.681467	1.62809	0.00120712	0.0190425	0.0158308	3805	tags=38%, list=11%, signal=34%	972/3123/3976/2353/7305/2242/7071/7040/861/54209/841/3059/51176/8737/169200/10221/8772/2124/677/1230/920
GOMF_OXIDOREDUCTION_DRIVEN_ACTIVE_TRANSMEMBRANE_TRANSPORTER_ACTIVITY	60	0.653698	1.57965	0.00121354	0.0191151	0.0158912	7654	tags=68%, list=23%, signal=53%	1346/4696/1349/1329/1351/4708/1340/4726/7386/4697/4725/100128525/4729/4728/1337/11068/9377/51079/4713/4695/7388/4707/4701/79901/29796/4700/4716/55967/4710/4717/4694/84701/7384/4709/4722/284613/220002/4731/6834/4711/374291
GOMF_CHEMOKINE_ACTIVITY	47	0.693147	1.62339	0.00121632	0.0191303	0.0159038	5279	tags=45%, list=16%, signal=38%	3576/3627/6347/9547/6352/2920/2919/6373/51192/4283/6364/2921/6362/6355/58191/5473/6374/6370/6372/6354/6351
GOBP_MEMBRANE_DEPOLARIZATION_DURING_ACTION_POTENTIAL	36	-0.699039	-1.83324	0.00121936	0.0191495	0.0159197	2927	tags=53%, list=9%, signal=48%	10021/776/477/783/6546/8912/775/6323/6334/781/8911/6330/288/287/6326/610/6327/55800/6328
GOBP_MODULATION_OF_PROCESS_OF_ANOTHER_ORGANISM	25	0.774049	1.63276	0.00122475	0.0192055	0.0159663	1741	tags=28%, list=5%, signal=27%	4057/6280/79792/64581/6590/4843/5551
GOBP_DNA_REPAIR	488	0.46112	1.31302	0.00124173	0.0194427	0.0161635	6872	tags=43%, list=21%, signal=34%	9232/1647/29089/4171/8318/51659/641/8208/2139/84875/1017/26270/6119/2305/63901/7291/8438/9319/3148/5982/5111/10535/116028/983/2070/5424/11284/83666/55257/80119/113130/10635/9156/10036/5888/493861/5438/10459/8914/3978/1643/197342/54936/5427/4595/5531/9401/9907/51514/2177/10293/5379/55247/5983/7516/2175/1111/146956/5984/151636/5932/7374/5387/55010/55170/63967/23514/4175/5883/4174/83933/83990/29844/…
GOBP_EMBRYONIC_ORGAN_DEVELOPMENT	448	0.469839	1.33544	0.00125492	0.01962	0.0163109	6184	tags=42%, list=19%, signal=34%	5919/9021/7422/3576/133/3202/4323/115908/7005/5154/3235/3976/3726/3212/6474/3236/286204/1482/10253/3217/3213/7042/7262/1969/128344/157506/8463/2019/2487/1051/221908/8323/7026/2022/7291/4435/54345/5090/4237/3201/144455/3221/3199/6615/3200/5013/3225/2020/55584/3204/7040/3280/1889/10265/3214/6491/6608/5311/55036/348093/2348/6909/3203/841/2048/4838/7043/10019/55081/2535/2697/51176/79733/2737/5916/107…
HP_HEMOPTYSIS	65	0.644255	1.57497	0.00125932	0.0196596	0.0163438	1982	tags=29%, list=6%, signal=28%	3115/3123/1290/1281/3113/1289/4015/2006/3106/7042/2212/64581/84818/2022/355/7040/59/7043/94
GOBP_NEGATIVE_REGULATION_OF_INFLAMMATORY_RESPONSE	176	0.535395	1.45593	0.00129366	0.0201658	0.0167646	5387	tags=31%, list=16%, signal=26%	9021/6288/4192/7130/3123/7538/55872/11221/7132/5176/56833/2874/134/2896/54/406913/2876/54209/7128/240/284207/8530/5682/2268/2213/1003/7133/57817/3559/4067/5771/5335/64838/5788/5692/3055/79626/693175/5045/79651/89790/10769/3949/407006/5734/3082/2294/2950/4907/5580/100/4790/5468/27342/90268
GOBP_EXTRACELLULAR_MATRIX_DISASSEMBLY	60	0.652792	1.57746	0.00129843	0.0202101	0.0168015	4593	tags=45%, list=14%, signal=39%	10630/4318/822/4323/3915/1471/1513/4327/4313/1520/7040/101/4320/3569/64147/3936/8751/4316/1803/6624/10211/2191/5045/9507/285590/2934/4312
GOMF_GUANYL_NUCLEOTIDE_EXCHANGE_FACTOR_ACTIVITY	219	-0.41277	-1.34953	0.0013066	0.0202813	0.0168607	3571	tags=35%, list=11%, signal=31%	10672/57589/11214/10564/2889/23096/50649/26130/23179/10565/89781/10260/10160/55160/9267/5866/9649/22894/55103/8874/121512/80243/9827/26030/22930/23348/140775/23365/8924/25791/6654/29/1936/26084/4168/389337/117289/8997/23362/5924/81846/23101/1933/8567/9828/6305/55704/1793/55667/84249/55619/6453/23258/9693/9771/6655/7074/23229/8729/23268/8925/440073/23077/1795/160518/83874/117177/54453/5923/11069/9…
GOBP_PROTEIN_FOLDING	203	0.529094	1.44727	0.0013085	0.0202813	0.0168607	5148	tags=34%, list=15%, signal=29%	3315/972/11328/126393/3310/5480/3311/9601/64175/2289/51364/5478/567/6625/10549/2896/9141/10954/3337/5034/3304/2281/23753/23640/81572/10465/55898/51303/2280/8425/3336/10130/2923/10856/3338/908/3324/5479/811/23275/51726/3327/7184/134266/11140/51398/548645/7841/3309/131118/27000/6902/79031/1191/3303/121506/285755/54431/10450/64772/55768/3998/64215/7190/27348/6905/10049/64374/10961/23071
GOBP_MEIOTIC_CELL_CYCLE_PROCESS	194	0.531314	1.45144	0.00131079	0.0202813	0.0168607	4303	tags=29%, list=13%, signal=25%	991/9232/3976/9133/1164/5347/6790/7153/10403/83540/8438/9319/23397/10051/699/2827/84057/7283/10635/5888/701/995/197342/9700/81930/7272/2177/259266/10609/2175/146956/993/29893/100130958/55706/4487/84944/994/23353/83990/898/811/51547/3364/26271/7314/2067/4439/1906/4603/7474/10096/25788/55743/5719/51441
GOBP_SECRETORY_GRANULE_LOCALIZATION	12	-0.888645	-1.79277	0.00131079	0.0202813	0.0168607	2707	tags=67%, list=8%, signal=61%	10749/26115/8499/3799/3798/6860/4133/547
GOBP_REGULATION_OF_NEURONAL_SYNAPTIC_PLASTICITY	49	-0.623788	-1.69378	0.00131264	0.0202813	0.0168607	2742	tags=59%, list=8%, signal=54%	8541/388336/1742/6900/22930/3845/57282/351/9148/8831/348/3815/6622/2915/51201/81832/815/5864/9145/6855/729993/4763/6860/5923/2898/6543/729956/3766/57338
HP_TRUNCAL_ATAXIA	56	-0.603159	-1.6732	0.00131919	0.0203526	0.01692	4096	tags=52%, list=12%, signal=45%	54840/84504/60684/6310/6472/6389/1600/55280/4204/2259/124997/5621/339983/3752/255928/785/26278/9420/11128/1822/492/51761/10479/1938/55187/6712/2895/478/85300
GOCC_COPII_COATED_ER_TO_GOLGI_TRANSPORT_VESICLE	90	0.604068	1.53631	0.0013227	0.020371	0.0169352	2843	tags=34%, list=9%, signal=32%	3122/972/3115/3123/3113/3117/3119/3127/3118/3106/5265/3107/3105/3134/1522/567/3120/3136/1075/2348/54732/90522/3133/222068/10960/1294/9871/29097/50999/374/149111
HP_ABNORMAL_ANATOMIC_LOCATION_OF_THE_HEART	118	0.578876	1.52394	0.00132425	0.020371	0.0169352	7952	tags=62%, list=24%, signal=47%	2302/4000/51364/80781/92749/79600/54970/80776/51259/2622/5311/55036/1770/345895/2121/79867/132884/4838/27148/4487/85478/54919/56623/91147/65062/221421/89765/6674/2735/284086/84314/83538/6103/219844/352909/8481/79583/246176/27031/55329/78987/23568/23483/1000/80210/10309/51626/79770/27077/115948/8701/200894/27019/200373/54806/123872/79925/115399/220136/10269/9731/93233/7490/79848/54903/64446/339829…
GOBP_CELLULAR_RESPONSE_TO_OXYGEN_RADICAL	24	0.791961	1.6602	0.00132737	0.020386	0.0169477	4124	tags=54%, list=12%, signal=48%	283120/6648/4504/6649/10516/54936/2643/1728/5052/51022/2176/948/4846
HP_ABNORMALITY_OF_FEMUR_MORPHOLOGY	252	0.506281	1.39572	0.0013291	0.020386	0.0169477	6816	tags=46%, list=20%, signal=37%	4318/633/1299/1277/1278/10312/81031/2261/1593/29089/60681/5352/2146/64175/2335/4000/8985/2316/990/25886/23594/5176/55215/3425/11014/3339/2717/4998/100151683/7040/5888/1594/10459/1298/64135/55384/2177/91252/7516/2175/55898/7043/2535/2697/2737/9723/9653/2517/2588/7355/1836/6913/83990/11200/124583/91147/4796/5447/672/2720/83452/2176/9158/5251/284086/60561/1297/5167/4125/7474/1301/26175/65992/120227/…
GOBP_REGULATION_OF_ALPHA_BETA_T_CELL_ACTIVATION	103	0.588908	1.52752	0.00133405	0.0204321	0.0169861	5002	tags=41%, list=15%, signal=35%	301/3122/3123/8764/8651/3105/3659/84695/64332/57045/11314/3077/9308/861/29126/3965/3606/177/3133/54440/84807/2737/4860/80149/864/916/942/51043/7297/3718/5788/3142/7535/10892/1604/64926/10859/11006/3566/26191/865/100
GOBP_REGULATION_OF_DEFENSE_RESPONSE_TO_VIRUS	67	0.638737	1.56597	0.00134696	0.0205492	0.0170834	6995	tags=49%, list=21%, signal=39%	29800/10875/51191/79132/3553/83666/60489/29108/6772/7128/200316/151636/6895/80149/4277/79594/10475/117854/8780/255520/163702/10859/55666/26191/10758/3594/3600/708/10269/51561/4321/7105/23586
GOBP_POSITIVE_REGULATION_OF_NEURON_DIFFERENTIATION	90	-0.522349	-1.57009	0.00134756	0.0205492	0.0170834	4957	tags=48%, list=15%, signal=41%	7224/655/6387/27339/9181/151449/4821/1600/4131/221336/25942/152/4897/55079/2624/22954/124936/57795/4681/5629/4208/375567/604/4760/429/402117/6925/9043/8648/654/1454/652/7732/55906/51704/6457/339479/6935/4674/1620/6938/221938/650
HP_INFANTILE_SPASMS	90	-0.521892	-1.56872	0.00134756	0.0205492	0.0170834	3030	tags=37%, list=9%, signal=33%	5297/3736/23312/9681/1183/55275/6792/60558/23097/7248/5048/23030/5594/8573/253959/221692/6326/6711/2904/6709/10297/81603/6812/51412/6509/2775/1641/2902/547/23236/4915/9568/3745
GOMF_CHEMOKINE_RECEPTOR_BINDING	64	0.643585	1.5721	0.00135264	0.020597	0.0171231	5279	tags=39%, list=16%, signal=33%	3576/3627/6347/9547/6352/2920/2919/6373/6772/51192/4283/6364/2921/10763/29097/6362/6355/58191/5473/6374/9034/6370/6372/6354/6351
GOBP_PROTEIN_MATURATION	300	0.493347	1.37775	0.00136848	0.020808	0.0172986	7016	tags=43%, list=21%, signal=35%	5054/302/5327/165/871/2152/5328/4323/715/114769/7057/6281/51279/837/83596/63901/834/1522/839/1520/836/4826/55367/10549/5552/8260/1889/3240/29108/8996/1636/861/2281/8728/25825/101/9508/5230/8530/841/2280/831/26262/2619/54205/2028/2737/7036/1514/79147/835/91289/3083/572/811/2023/840/5664/79094/1803/5345/51726/2161/64924/81502/120892/1368/55851/578/8772/5251/1512/23557/9986/7850/5045/4285/4706/90701…
HP_CONSTIPATION	368	-0.370087	-1.28571	0.00137347	0.0208538	0.0173366	3641	tags=32%, list=11%, signal=29%	7290/22909/7461/54832/1267/5096/116931/23096/80232/23317/2969/29072/6872/5621/8514/1457/477/50937/6391/7253/10522/57165/10847/6792/55209/546/7874/57688/27086/10743/57459/23259/6942/3188/8022/25/65018/3845/9968/55777/2668/2747/738/6770/7703/6657/9969/2222/9915/10735/1027/64218/8398/27125/26115/6224/5095/8567/26058/249/6925/23013/285175/3815/8867/6622/5290/657/6658/23036/54551/1908/3097/6638/3476/9…
GOBP_REGULATION_OF_DENDRITIC_CELL_DIFFERENTIATION	15	0.854358	1.63307	0.00138195	0.0209523	0.0174185	2846	tags=67%, list=9%, signal=61%	3958/3956/28959/55365/3106/1051/3965/2213/177/10288
GOBP_REGULATION_OF_AXONOGENESIS	152	-0.455918	-1.47544	0.00139159	0.021068	0.0175147	2645	tags=34%, list=8%, signal=31%	118813/9024/2803/6792/6900/10507/51199/65078/1630/91584/5728/4168/56920/7473/2932/9353/5048/10509/8831/64218/4747/85458/2909/6091/57556/1949/57609/2258/5979/7074/223117/57715/3897/659/4155/5063/4099/57689/22902/8153/10501/8851/4038/114798/4133/10090/1826/6585/4137/4915/7143
GOBP_RECEPTOR_LOCALIZATION_TO_SYNAPSE	55	-0.590116	-1.64331	0.0014042	0.0212285	0.0176481	4432	tags=55%, list=13%, signal=47%	59284/4884/160622/1627/5649/23096/22883/57554/1741/388336/10243/1742/59283/8417/23426/56899/5590/10815/81832/3799/10368/6616/9912/1740/22871/3798/112755/3800/27092/10369
GOBP_ANTIGEN_PROCESSING_AND_PRESENTATION_OF_ENDOGENOUS_PEPTIDE_ANTIGEN	19	0.818137	1.63015	0.00141062	0.0212947	0.0177031	1818	tags=58%, list=5%, signal=55%	3122/3123/3106/3107/3105/3134/567/6890/3136/3077/3133
GOBP_DEFENSE_RESPONSE_TO_FUNGUS	53	0.671265	1.59997	0.00141263	0.0212947	0.0177031	4862	tags=36%, list=15%, signal=31%	4057/5919/5322/6280/6279/64581/10417/6688/23406/57817/60343/8915/2597/50856/64170/10578/26253/84522/23765
GOBP_PLATELET_ACTIVATION	131	0.575477	1.52513	0.00142362	0.0214179	0.0178056	5432	tags=43%, list=16%, signal=36%	10630/1192/6288/3315/1281/10627/5359/5154/10451/84034/954/10398/3043/87/2207/2335/8323/5478/2316/2151/7056/1465/83706/50848/114897/5028/958/5777/7450/5341/3569/10019/5321/340205/5155/5912/4067/84959/60/9158/3690/29071/388552/8525/55330/4846/3932/22915/71/5580/6814/170692/4627/7409/6722/9002
GOMF_VOLTAGE_GATED_SODIUM_CHANNEL_ACTIVITY	25	-0.738721	-1.76169	0.00142655	0.0214179	0.0178056	2172	tags=52%, list=7%, signal=49%	57657/8912/6323/6334/8911/6330/6326/348980/610/6327/55800/6328/259232
HP_ABNORMAL_CIRCULATING_LIPID_CONCENTRATION	256	0.509796	1.40583	0.00142691	0.0214179	0.0178056	7299	tags=47%, list=22%, signal=37%	165/5836/2006/1593/1760/35/2353/5698/788/4000/5696/10577/83483/5982/857/2819/5424/2717/7351/80270/3075/55210/29929/55384/37/5873/81/208/344/5551/84823/182/7462/51604/2628/215/5321/83451/55687/9056/653361/9275/1294/3984/5264/8676/6515/57104/84868/2710/6813/5256/2314/57122/3663/2584/10682/26608/5189/55388/5692/4547/201163/2010/8309/3155/10165/6609/2053/34/3949/5699/64788/10555/2590/1071/55775/51085…
GOBP_REGULATION_OF_CELL_JUNCTION_ASSEMBLY	196	-0.426038	-1.38482	0.00143492	0.0215075	0.0178801	2509	tags=31%, list=8%, signal=29%	54674/55209/8128/10507/347730/347/4088/54413/25/4208/22865/4916/351/139065/5728/23603/7248/23332/64218/79953/9748/147381/7082/6622/6422/11141/84631/57662/2824/9448/9746/8861/9693/57555/145581/79834/22871/257194/64084/5789/1141/10611/22998/26050/654429/26045/23122/375323/9231/84628/869/57633/114798/23316/6585/347731/26047/2895/4915/9378/2047
GOBP_RESPONSE_TO_OXYGEN_RADICAL	28	0.756709	1.63521	0.00144725	0.0216614	0.018008	4124	tags=50%, list=12%, signal=44%	283120/6648/4504/6649/7351/10516/54936/2643/1728/5052/51022/2176/948/4846
GOBP_T_CELL_MIGRATION	65	0.64168	1.56867	0.00145494	0.0217147	0.0180523	4559	tags=43%, list=14%, signal=37%	3627/4478/6347/8764/3383/6352/1893/4267/1880/50848/29108/6373/101/3676/6364/199/8772/64005/58191/3683/7474/9466/284114/7535/6693/11035/8740/5293
HP_AUTOIMMUNE_ANTIBODY_POSITIVITY	69	0.647554	1.59642	0.00145494	0.0217147	0.0180523	6232	tags=48%, list=19%, signal=39%	6696/3123/10312/8651/2212/4313/355/54/6772/7128/2213/4261/9056/3654/8737/3559/5771/3663/8772/6583/26191/919/5580/100/3560/2215/144811/4791/1991/3586/3594/843/1288
GOCC_INHIBITORY_SYNAPSE	19	-0.802047	-1.84141	0.0014649	0.0218324	0.0181502	2272	tags=58%, list=7%, signal=54%	54413/23208/140679/57555/2571/1182/440073/2572/84966/375323/2566
GOBP_NEGATIVE_REGULATION_OF_MITOTIC_CELL_CYCLE_PHASE_TRANSITION	177	0.541153	1.47283	0.00147334	0.0219272	0.018229	4174	tags=34%, list=13%, signal=30%	6347/10457/891/7465/9212/5347/641/2146/1263/1017/10403/1843/9319/990/699/51512/983/144455/1026/91607/55367/4998/4085/701/29980/10459/1063/7272/51514/5311/25959/678/81620/1111/11130/4193/10385/55055/9735/63967/4582/51499/835/11200/131601/3364/26271/80279/7517/672/10263/51065/677/60561/79027/51379/348654/10769/55743/5933/5371
HP_INCREASED_BODY_WEIGHT	468	-0.354852	-1.25577	0.00149338	0.022194	0.0184508	3875	tags=31%, list=12%, signal=28%	9459/4204/23126/473/3953/8239/9101/11154/5116/583/8087/7290/22866/7461/7528/9049/23096/6261/10461/5949/2969/29072/274/6872/80208/23162/5456/7840/347344/8514/22954/1741/92482/3547/8822/4771/9785/540/154/10522/26137/51317/375056/2273/1183/84679/546/79738/7874/23020/27086/10743/57194/10594/51199/6942/8085/8022/1642/8924/23233/1630/10060/6654/9968/5728/58508/8036/6657/4760/24148/9758/9915/84295/2186/…
GOBP_AMINO_ACID_TRANSPORT	147	-0.462416	-1.48798	0.0015233	0.0226067	0.0187939	3040	tags=27%, list=9%, signal=24%	6534/9900/8864/477/6567/119559/55117/22930/320/2911/83733/2055/6622/6511/140679/5999/11255/153328/57030/246213/6541/6812/4609/5027/4763/6860/388662/6506/18/256987/6509/6529/56262/57709/81539/3766/6505/4915/2550
GOBP_CYTOKINE_PRODUCTION_INVOLVED_IN_IMMUNE_RESPONSE	100	0.595385	1.53725	0.00152866	0.0226543	0.0188335	4703	tags=43%, list=14%, signal=37%	972/8764/684/3162/3105/7042/91543/64581/10417/4282/3134/567/10865/54210/3553/3077/7040/284/3606/7805/3133/3569/7043/54440/2150/7133/8915/54795/7855/117854/89886/3718/695/948/7474/3554/8013/10892/1604/388325/10859/11006/7186
GOCC_CONDENSED_CHROMOSOME_CENTROMERIC_REGION	145	0.558455	1.49391	0.00153379	0.0226983	0.01887	3336	tags=35%, list=10%, signal=32%	332/891/9212/11004/1058/79682/5347/147841/6990/55355/64151/1051/10403/64105/79019/83540/220134/10615/4751/699/79980/23421/4085/201161/221150/701/387103/64946/55839/81930/1063/7272/81620/222229/11130/79902/55055/9735/54820/91272/1062/27243/79023/8655/5664/57405/57122/79172/11335/2491/80152
GOBP_CELLULAR_RESPONSE_TO_COPPER_ION	27	0.758149	1.62395	0.00153764	0.0227234	0.0188909	2310	tags=41%, list=7%, signal=38%	4499/358/4493/4504/4494/4489/84557/4502/4496/326343/4495
HP_ABNORMAL_BRONCHUS_MORPHOLOGY	152	0.551316	1.4849	0.00154148	0.0227482	0.0189115	6267	tags=45%, list=19%, signal=37%	3123/2302/4256/7852/641/5880/2212/51364/9138/567/2077/23594/6890/92749/54970/7040/6772/3561/2622/6809/55036/1770/345895/8425/27148/10379/84061/85478/1836/8737/54919/5447/221421/89765/6674/3265/51053/91039/8742/925/83538/6103/9948/6892/352909/8481/3507/6338/65992/246176/974/5293/23765/10309/1789/1956/6662/5580/4790/5879/115948/6891/4791/8701/27019/200373/123872/79925/115399
GOBP_DORSAL_VENTRAL_AXIS_SPECIFICATION	12	-0.88428	-1.78397	0.00155371	0.0228676	0.0190108	1926	tags=50%, list=6%, signal=47%	7473/657/6422/25806/4188/80319
GOBP_DENDRITE_EXTENSION	35	-0.682676	-1.77285	0.00155392	0.0228676	0.0190108	4063	tags=57%, list=12%, signal=50%	8437/151835/51760/127833/9373/84258/66000/344901/9043/22999/9962/10479/6857/26999/23025/6860/57699/9699/8936/6456
GOCC_CELL_SUBSTRATE_JUNCTION	423	0.471752	1.33917	0.00155998	0.0229247	0.0190583	5343	tags=39%, list=16%, signal=33%	301/3315/7431/81848/4478/2318/9124/7205/5328/5329/4323/9902/4162/2261/7791/3383/3678/960/3691/9260/3675/308/54751/3371/6385/1969/5880/2275/8826/858/1535/87/977/9493/2022/7171/1948/5478/2316/10095/567/2242/7408/1466/857/3673/726/4267/3339/1465/83706/129804/6237/7041/390/10673/5034/10544/3304/51056/5216/1266/8321/25996/7106/2783/3689/81/29780/10395/5782/3676/6548/5159/2535/2697/6503/3936/3728/10298…
GOBP_REGULATION_OF_DENDRITIC_SPINE_DEVELOPMENT	54	-0.613806	-1.70582	0.00156462	0.0229609	0.0190883	4904	tags=57%, list=15%, signal=49%	27067/50807/5663/10097/27185/85358/23105/1627/5802/5649/170506/25791/4208/100132074/5728/7804/9148/5048/26115/348/8499/57555/22871/5063/50944/22849/26052/9231/547/23316/116443
GOBP_DETOXIFICATION_OF_COPPER_ION	15	0.853657	1.63173	0.00156978	0.0230046	0.0191246	2310	tags=60%, list=7%, signal=56%	4499/4493/4504/4494/4489/4502/4496/326343/4495
GOBP_LONG_CHAIN_FATTY_ACID_TRANSPORT	65	0.640066	1.56472	0.0015772	0.0230811	0.0191882	5354	tags=37%, list=16%, signal=31%	2171/301/5322/5320/123/11000/7057/788/4282/1636/208/215/5321/624/5826/2180/376497/948/225/6513/207/5468/1813/8660
GOBP_NEUROTRANSMITTER_GATED_ION_CHANNEL_CLUSTERING	14	-0.870135	-1.78741	0.00157991	0.0230886	0.0191945	4172	tags=93%, list=13%, signal=81%	85358/5649/388336/10243/1742/22865/348/2743/51201/57555/22871/375323/729956
HP_WHEEZING	56	0.669499	1.60992	0.00159927	0.0233392	0.0194028	7166	tags=66%, list=21%, signal=52%	2302/3117/3119/2214/5265/51364/92749/54970/2622/55036/1770/345895/27148/85478/54919/221421/89765/6674/83538/6103/352909/8481/6338/246176/10309/115948/5205/8701/27019/200373/123872/79925/115399/93233/6340/64446/339829
HP_LIMB_MYOCLONUS	29	-0.71675	-1.7813	0.00161627	0.0235532	0.0195807	3863	tags=62%, list=12%, signal=55%	4204/57465/5621/112476/6792/8912/8629/6334/6326/3786/10815/6812/2554/3785/2566/4137/2562/9568
GOMF_SINGLE_STRANDED_DNA_HELICASE_ACTIVITY	23	0.781653	1.62063	0.00161841	0.0235532	0.0195807	4284	tags=70%, list=13%, signal=61%	4171/5982/80119/5888/63922/5983/5984/4175/4174/84515/4172/79075/4173/5985/4176/10721
GOBP_ACTIVATION_OF_IMMUNE_RESPONSE	363	0.479045	1.35138	0.00162885	0.0236723	0.0196797	6656	tags=38%, list=20%, signal=31%	3958/3115/3123/710/2633/5359/715/716/3119/10451/728/3105/51279/3426/80381/2207/64581/7305/64332/839/11314/3553/2874/25865/713/718/3493/29108/1675/28526/581/3075/2357/54209/4239/712/714/9473/3937/123920/84106/5777/7805/2268/717/2213/10616/3783/7462/10385/54923/84807/11118/85363/80149/3984/2359/4179/8915/4277/4067/29085/3494/407040/5771/5335/3265/114625/28638/719/925/5788/64005/11326/695/3055/11119…
GOBP_REGULATION_OF_T_CELL_MEDIATED_IMMUNITY	86	0.617956	1.56486	0.00163737	0.0237633	0.0197554	4980	tags=43%, list=15%, signal=37%	3122/3123/3106/3105/91543/3134/567/10865/196/3553/259307/3136/3077/3606/2213/177/3133/3569/54440/7133/54795/5817/7855/3575/8772/5788/3140/3554/7454/10892/1604/10859/11035/11006/7186/7784/563
GOCC_VACUOLAR_MEMBRANE	432	0.468336	1.32901	0.00163984	0.0237664	0.0197579	6577	tags=39%, list=20%, signal=32%	3122/302/114990/972/3115/3123/10410/3113/10312/684/1291/3117/3119/3127/3118/10581/440738/3108/64114/3111/967/55858/55686/3134/3109/84557/112770/3120/56928/1175/1356/8673/8905/4818/7056/3136/2896/1534/1889/5476/8519/25798/81671/2357/10542/533/1509/79156/9516/51296/2783/8763/290/83547/7805/1650/55062/151636/28956/126321/51374/215/1441/23461/2647/10970/2028/23646/5908/27243/84061/11133/51622/114790/…
GOCC_DENDRITIC_SHAFT	35	-0.68027	-1.7666	0.00164925	0.0238699	0.019844	3163	tags=51%, list=9%, signal=47%	4355/4905/6546/65078/351/8831/79953/124925/2915/57555/401190/3356/4130/91752/4133/6505/84502/2550
HP_NEPHRITIS	95	0.599042	1.53954	0.00165797	0.0238926	0.0198629	6779	tags=48%, list=20%, signal=39%	30008/6696/286204/8651/3426/8542/2212/977/54345/355/713/718/10516/712/714/5311/81/79902/2213/84823/9056/2013/1294/3654/79023/5310/51726/8270/57122/396/7535/4643/4312/26191/3209/5580/4627/51196/64423/23165/23193/843/23279/7490/57728/80114
GOMF_PROTEIN_DEMETHYLASE_ACTIVITY	28	-0.727366	-1.79568	0.00165851	0.0238926	0.0198629	3883	tags=54%, list=12%, signal=47%	55693/84678/23135/55818/54620/221656/55806/23030/5253/5927/10765/3720/80853/51780/221037
HP_HEPATOSPLENOMEGALY	135	0.564959	1.50007	0.0016588	0.0238926	0.0198629	5477	tags=41%, list=16%, signal=34%	55240/10312/760/5880/2212/3043/3074/857/10535/3425/83706/100151683/7040/5476/6772/861/64135/55384/5873/5551/6427/9056/2632/23022/915/11133/8813/3559/811/84868/6813/916/672/3575/5771/2720/2584/3718/7841/10165/4125/7535/199221/970/65992/27031/6513/3431/26191/919/5580/3560/84153/2859/675
GOCC_FICOLIN_1_RICH_GRANULE_MEMBRANE	57	0.669754	1.61481	0.0016599	0.0238926	0.0198629	5539	tags=47%, list=17%, signal=40%	3958/965/10312/6556/22918/2207/5269/83858/11314/3687/2357/101/79930/3689/23218/6515/8655/10288/374395/100049587/1729/1604/374403/2548/1315/5879/10159
HP_RECURRENT_BACTERIAL_SKIN_INFECTIONS	27	0.756626	1.62069	0.00166906	0.0239916	0.0199452	4994	tags=63%, list=15%, signal=54%	1535/2706/4615/3561/1075/3937/653361/4688/7389/55851/695/3587/7319/7535/23765/1956/1536
GOBP_LEUKOCYTE_MEDIATED_CYTOTOXICITY	129	0.57184	1.51396	0.00167162	0.0239956	0.0199485	4722	tags=42%, list=14%, signal=36%	3122/3123/3383/3106/2214/3105/4615/7305/3134/567/6688/10383/100507436/54210/4818/3136/1075/3965/3606/5873/5777/4843/2213/177/5551/3133/2013/80328/2150/79465/5052/84868/6813/5272/5817/11151/3575/1054/8772/127544/3902/5788/3140/1512/203068/6338/3251/80329/10859/2209/11035/146850/6372/3684
GOBP_CELLULAR_RESPONSE_TO_INTERLEUKIN_1	108	0.586889	1.52918	0.00167446	0.0240036	0.0199552	5418	tags=41%, list=16%, signal=34%	3576/1958/6347/2633/6352/1051/4615/3656/2635/4313/3553/3280/29108/3557/958/11173/3569/6364/3654/51135/2634/80149/361/7444/8692/3037/6362/6355/9590/1906/3554/7850/10010/407018/5603/6370/5600/8986/6662/58509/4790/6354/6351/820
GOBP_NEGATIVE_REGULATION_OF_MITOTIC_CELL_CYCLE	226	0.503877	1.38656	0.00168737	0.0241489	0.0200759	6730	tags=44%, list=20%, signal=36%	6347/10457/891/7465/9212/5347/641/2146/1263/10950/1017/10403/1843/9319/10040/990/699/51512/983/144455/1026/91607/55367/4998/4085/701/29980/10459/197342/1063/7272/54998/51514/5311/2177/25959/678/81620/1111/11130/146956/4193/10385/55055/9735/2619/63967/4582/5883/51499/835/11200/131601/3364/26271/80279/7517/672/10263/51065/677/60561/2296/79027/51379/348654/79858/10769/55743/54962/27085/5933/5371/659…
HP_POLYMICROGYRIA	246	-0.39573	-1.31613	0.00168918	0.0241489	0.0200759	4353	tags=38%, list=13%, signal=33%	6997/4131/6558/8295/1523/27185/1718/200205/84623/7430/80153/9342/4204/23154/3295/23299/55670/51185/26005/2036/283489/57465/84892/6651/116931/80055/23162/1213/5297/50937/29899/3176/26227/3340/9681/4659/10522/9024/10243/22930/11041/5193/55777/29968/5728/2222/523/8831/79791/83696/9354/11128/6925/55704/10765/9147/56776/5290/26960/54551/3097/6638/9839/1822/2904/57551/815/403/10000/23040/55870/5530/230…
GOBP_CELL_MIGRATION_INVOLVED_IN_SPROUTING_ANGIOGENESIS	91	0.608932	1.55228	0.00170789	0.024372	0.0202614	6008	tags=38%, list=18%, signal=32%	301/4223/7422/27286/3162/7057/57381/7101/1948/54567/406913/2050/51564/406903/5743/161198/8829/407019/3688/9270/161742/10519/10769/407006/407018/6915/29775/79812/207/8503/6722/407010/90627/11235/1960
HP_ABNORMALITY_OF_THE_2ND_TOE	41	-0.66695	-1.78234	0.00170942	0.024372	0.0202614	4174	tags=59%, list=13%, signal=51%	116442/9459/4204/8239/22866/57465/23096/54880/347344/1741/1183/84679/9968/9758/658/2182/389856/11141/7552/5063/6855/7102/3782/650
HP_ABNORMALITY_OF_EPIPHYSIS_MORPHOLOGY	253	0.505975	1.39427	0.00171906	0.0244762	0.0203481	6635	tags=45%, list=20%, signal=36%	4318/633/1299/53834/1277/1278/10312/81031/2261/4256/760/2990/1806/8318/2335/55858/84695/7305/29887/8985/1513/2316/990/25886/23594/3425/3339/89891/4998/100151683/150468/1594/1298/54209/6628/64135/55384/10293/91252/81620/55898/2121/5932/132884/2535/9653/10733/1062/2588/56992/5264/1836/124583/4796/5447/57560/9657/2720/83452/10682/5251/5189/51053/60561/1297/55764/9487/7474/6578/8481/1301/2879/22995/6…
GOBP_POSTSYNAPTIC_MEMBRANE_ORGANIZATION	35	-0.678549	-1.76213	0.00172551	0.0245142	0.0203796	2742	tags=49%, list=8%, signal=45%	388336/10243/1742/54413/2668/348/1399/2743/51201/57555/22871/9379/375323/64101/4038/729956/9378
HP_ABNORMALITY_OF_THE_BILIARY_SYSTEM	363	0.478338	1.34939	0.00172638	0.0245142	0.0203796	6003	tags=35%, list=18%, signal=29%	6288/4069/53834/6556/5836/2006/3162/1593/1482/5265/1760/3239/2212/3043/4000/4282/2022/10577/5982/567/10535/130589/3077/100151683/7040/80270/51259/3561/2582/64135/29929/410/2995/37/5873/5236/55898/5551/3783/182/7462/10068/4261/83451/55687/653361/2821/94/9275/2517/23022/9780/2539/3984/8676/56623/57104/91147/7386/6813/5256/57217/1716/672/157570/3663/2584/8772/26608/5189/284086/81857/1174/60561/3155/…
HP_REFLEX_SEIZURE	20	-0.79276	-1.80423	0.00174295	0.024716	0.0205474	2081	tags=65%, list=6%, signal=61%	785/1106/8831/6323/8629/6326/3786/10479/22858/6812/2554/2563/2566
GOBP_CEREBELLAR_CORTEX_MORPHOGENESIS	32	-0.702398	-1.7969	0.00177204	0.0250947	0.0208622	3130	tags=53%, list=9%, signal=48%	23287/51286/25809/5629/388610/5781/22891/64211/5270/8861/8925/869/6712/23017/28514/2895/4983
GOCC_JUXTAPARANODE_REGION_OF_AXON	10	-0.90131	-1.72123	0.00177561	0.0251115	0.0208762	3057	tags=90%, list=9%, signal=82%	22933/3736/8514/1742/6900/7881/1740/23136/26047
GOBP_REGULATION_OF_ENDOTHELIAL_CELL_MIGRATION	221	0.511074	1.40363	0.00177868	0.0251211	0.0208842	5877	tags=34%, list=18%, signal=29%	301/4223/7422/3315/27286/1647/285/3162/7114/7057/1969/57381/6781/7101/5764/5606/7026/6672/5176/25865/54567/2896/6237/7040/406913/284/958/51564/1634/56999/406903/2821/94/2013/3728/80149/51157/5743/5155/811/8829/407019/2246/5335/9270/3690/2324/4233/161742/1906/1942/7474/6776/10519/5025/10769/407006/407018/4846/406992/7264/6915/29775/5293/284361/79812/207/889/5468/5879/407010/7424/1950/55466/90627/1…
GOMF_ISOMERASE_ACTIVITY	160	0.535673	1.44945	0.00181375	0.0255822	0.0212675	6791	tags=45%, list=20%, signal=36%	11328/5480/60681/9601/51477/2289/4282/7153/5478/126789/130589/10954/5034/2281/2582/83473/5973/81888/10465/5236/84245/51303/2280/2821/79174/10130/2923/374887/55556/5479/55276/51022/80324/5300/10682/3690/22934/1632/113000/112849/121506/54517/282969/10007/669/29785/285755/7264/78987/54495/6916/10450/7167/1736/10961/23071/5373/100037417/23398/10026/11104/51078/51661/5768/7156/26035/285367/5481/6120/1…
HP_ACTION_TREMOR	154	-0.451434	-1.46366	0.0018181	0.0256091	0.0212899	3736	tags=32%, list=11%, signal=29%	54664/9445/2259/5981/2705/51308/25814/80208/3748/63982/3752/2074/5521/10749/57165/10531/950/5660/26278/5728/123606/9217/23064/8398/144165/6323/5832/11128/26011/6622/5290/1822/492/6326/6711/6812/4099/773/388662/2554/10382/91452/10501/6712/2566/3766/5354/4983/57338/85300
HP_THICK_NASAL_ALAE	35	-0.676854	-1.75773	0.00182085	0.0256136	0.0212936	3091	tags=71%, list=9%, signal=65%	5286/6597/8289/8812/6598/2131/196528/284058/7227/57688/10060/9968/5728/26057/1106/57492/8831/6323/6601/84168/6595/4763/3756/6529/6659
HP_CLONIC_SEIZURE	42	-0.652265	-1.74466	0.00183334	0.025731	0.0213912	3606	tags=62%, list=11%, signal=55%	5649/57465/284058/3736/112476/23312/6792/5660/6323/6334/8573/2903/6326/6711/3786/57468/81603/6812/23732/3800/2554/2775/3785/6304/2566/2891
GOBP_NIK_NF_KAPPAB_SIGNALING	141	0.563337	1.50584	0.00183408	0.025731	0.0213912	6886	tags=49%, list=21%, signal=39%	1116/7205/602/7114/3430/929/9111/6688/3553/8717/7097/8877/5971/8996/330/54209/5531/9516/9618/3965/51564/3606/81/7805/177/10616/54923/55075/9020/3654/80149/5052/811/84868/9641/3987/8795/407019/11156/942/117854/1906/10892/407018/5245/10392/11035/8740/29775/7186/26191/207/1956/54976/407046/56672/4791/238/8904/329/51094/8797/10920/51561/406941/1654/114900/7105/3611
GOBP_ENDODERM_FORMATION	54	0.683067	1.6289	0.00183766	0.0257468	0.0214044	2280	tags=35%, list=7%, signal=33%	4318/1284/1290/3679/4323/1289/1291/3912/3678/1295/1847/2335/1843/4313/3689/3676/4838/1294/3693
GOCC_ANCHORED_COMPONENT_OF_MEMBRANE	163	-0.443877	-1.43156	0.00187121	0.0261821	0.0217662	2531	tags=26%, list=8%, signal=24%	10243/66004/1742/6900/80331/65078/5874/27255/146760/152330/5869/1271/349667/2675/1944/249/762/503542/6853/4062/2572/5864/50863/2350/4045/338328/257194/1012/401190/4978/84966/115827/285704/84628/5067/161357/4684/80820/4974/100133941/63827/1272/2674
GOBP_REGULATION_OF_REPRODUCTIVE_PROCESS	174	0.532594	1.44867	0.00187749	0.0262259	0.0218026	5711	tags=33%, list=17%, signal=28%	7076/7422/5327/991/3976/9104/3239/7262/6790/1843/9319/2827/5021/5176/85360/6615/10549/10635/397/5028/995/10371/7272/259266/22932/4838/3955/64147/2697/993/4487/994/10370/811/26271/268/3552/7474/10519/2683/55743/10184/5016/51441/56729/6794/55840/7784/225689/6662/100/2796/4627/151056/79645/5810/367/6736
GOBP_RESPONSE_TO_PROTOZOAN	27	0.755097	1.61742	0.00187933	0.0262259	0.0218026	4810	tags=48%, list=14%, signal=41%	6556/602/64581/4615/4818/116071/958/115361/2634/10538/3265/283234/3566
HP_SPLENOMEGALY	349	0.482216	1.35803	0.00188409	0.0262574	0.0218289	5848	tags=40%, list=18%, signal=33%	3123/55240/4069/10312/3106/760/8651/2990/219285/3043/5698/1535/4000/4615/5696/4282/29887/3040/10577/7132/1513/567/355/3039/857/10535/2819/3425/83706/3077/100151683/7040/2184/80270/3557/861/3561/2799/4689/2582/64135/2995/9508/5873/23218/344/5551/6427/3783/841/3569/7293/10019/9056/653361/2821/4688/4860/55505/2517/7133/9780/2539/84061/57817/5264/7389/8737/8676/56623/8813/57104/91147/811/84868/6813/5…
GOBP_RETINA_MORPHOGENESIS_IN_CAMERA_TYPE_EYE	56	-0.594817	-1.65006	0.00188906	0.026292	0.0218576	1762	tags=29%, list=5%, signal=27%	5797/7068/10210/91156/23418/348980/51761/28996/22882/84465/1826/28514/6505/4915/10083/30812
GOMF_G_PROTEIN_COUPLED_AMINE_RECEPTOR_ACTIVITY	50	-0.612416	-1.67444	0.00189312	0.0263137	0.0218756	5210	tags=36%, list=16%, signal=30%	3351/51222/3354/1129/3362/152/3361/3274/154/148/3358/147/3350/1132/150/11255/1128/3356
GOBP_CELLULAR_RESPONSE_TO_CHEMICAL_STRESS	328	0.480876	1.35233	0.00190341	0.0264218	0.0219655	5922	tags=41%, list=18%, signal=34%	301/4318/3315/283120/6648/358/493869/362/4504/3162/6649/2882/3725/9833/2353/2146/2706/80310/1649/5478/84557/5269/5111/4313/355/857/51142/836/706/983/140823/8877/10516/2876/5971/406/7295/8996/5034/1894/29957/54206/3304/54209/7128/54936/240/8321/5311/2177/2643/8382/1728/3569/10068/215/653361/8531/80149/51157/199/2539/5743/7444/8737/5625/5052/624/572/5163/51022/407040/6778/120892/2176/2861/51384/677…
GOCC_CONDENSED_CHROMOSOME	240	0.509777	1.40327	0.00191458	0.0265418	0.0220653	4218	tags=32%, list=13%, signal=28%	332/891/9212/11004/1058/79682/5347/147841/641/6990/55355/64151/1051/1017/7153/10403/64105/79019/83540/220134/10615/3148/4751/699/79980/23421/4085/201161/7283/5888/493861/221150/701/387103/64946/55839/81930/1063/7272/2177/10609/81620/222229/1111/11130/79902/55055/9735/54820/91272/29893/64940/100130958/1062/27243/5883/79023/3364/8655/5664/672/57405/57122/442582/89765/79172/11335/2491/80152/6839/110…
GOBP_SUPEROXIDE_ANION_GENERATION	42	0.700256	1.60142	0.00192347	0.0266299	0.0221386	4999	tags=55%, list=15%, signal=47%	6648/1535/64581/7305/54/7040/84329/4689/654817/3689/653361/4688/2150/50507/1906/10811/2773/285590/654816/2950/3684/1536/5580
GOBP_AXON_EXTENSION	120	-0.469739	-1.46578	0.00193809	0.0267971	0.0222775	3924	tags=42%, list=12%, signal=38%	25942/1627/5802/4897/8239/57611/8828/9706/80208/6586/10500/118813/3326/2803/6792/1909/10507/9201/65078/54413/25/91584/56920/7473/2932/9353/5048/10509/64218/348/57556/1908/57609/10439/223117/57715/10479/3897/5532/659/4099/22902/10501/8851/4133/1826/214/4692/6585/4137/7143
HP_ABNORMAL_LUNG_DEVELOPMENT	220	0.519907	1.42795	0.00194206	0.0268167	0.0222938	7218	tags=50%, list=22%, signal=39%	2302/56975/2261/3239/8318/4000/51364/341640/1134/2316/9319/699/55165/163175/11014/92749/3339/89891/8260/54970/701/29957/29980/1636/2622/6491/6608/55384/55036/1770/345895/2121/51604/132884/10195/4838/8425/27148/2737/9325/85478/7546/1836/23129/54919/57560/221421/89765/6674/2735/2736/5189/284086/28981/83538/6103/201163/219844/81839/352909/8481/64220/199221/80199/246176/27031/2294/54872/126792/207/10…
GOBP_CELLULAR_RESPONSE_TO_TOXIC_SUBSTANCE	113	0.584966	1.52883	0.001959	0.0270152	0.0224589	6050	tags=43%, list=18%, signal=36%	283120/6648/6280/493869/4504/241/6649/54996/2882/3043/3040/5742/3039/2745/10549/10516/2876/7295/3240/2944/5292/2643/373156/4258/84817/9588/1728/7837/5743/10715/5052/2176/114757/948/4257/2879/4846/1193/2950/11315/83667/137902/3046/10327/4259/1719/9446/2936/10058
HP_INCOORDINATION	215	-0.41158	-1.34062	0.00196613	0.027078	0.0225111	3555	tags=35%, list=11%, signal=31%	57465/6134/10846/54808/2705/25814/23317/29072/6872/3748/3064/5621/3736/7840/3752/6445/3032/10749/540/25828/10522/2273/10243/113278/6942/1630/5660/4744/2673/3030/11261/2911/8831/8398/5339/2055/5375/23030/55149/6323/11128/26058/6925/2903/10075/6622/2334/6638/23345/492/1387/6326/10815/348980/2033/10297/23389/51062/6812/5063/1778/112755/773/79152/23732/1938/55187/2554/2563/6712/2566/4137/2895/5138/478
HP_POLYSPLENIA	57	0.66756	1.60952	0.00196871	0.0270782	0.0225112	7166	tags=60%, list=21%, signal=47%	2302/51364/92749/54970/2622/55036/1770/345895/27148/85478/54919/221421/89765/6674/83538/6103/352909/8481/246176/27031/10309/55159/115948/2719/8701/27019/200373/123872/79925/115399/93233/2239/64446/339829
GOBP_REGULATION_OF_IMMUNOGLOBULIN_PRODUCTION	68	0.636812	1.56088	0.00198318	0.0272412	0.0226468	6342	tags=49%, list=19%, signal=39%	3598/7037/23529/7040/10459/958/2213/3133/2048/3569/7293/54440/2821/6778/942/5788/9466/9341/8741/9984/5245/79915/7186/3566/3263/4189/6810/51010/121260/3586/4436/7292/30009
HP_PERICARDITIS	35	0.719417	1.59601	0.00198575	0.0272412	0.0226468	1836	tags=37%, list=6%, signal=35%	3115/3123/3113/3106/2212/4282/3040/7132/355/3039/2213/8974/3569
GOBP_REGULATION_OF_TRANSPOSITION	25	0.763704	1.61094	0.00202641	0.0277629	0.0230804	3541	tags=40%, list=11%, signal=36%	90853/27350/4343/60489/200316/143689/51547/9582/140564/4603
HP_OTITIS_MEDIA	260	0.49727	1.37245	0.0020571	0.0281467	0.0233995	6272	tags=42%, list=19%, signal=35%	3115/3113/2302/10312/2261/2006/4256/2214/7852/3426/641/5880/1535/5696/51364/29887/2316/5982/6890/92749/100151683/204/54/8260/54970/5971/3561/2622/4689/55384/55036/1770/345895/7462/4261/83451/653361/4688/27148/9275/4860/56992/4487/84061/85478/3984/915/113179/54919/2314/916/7314/3575/221421/89765/6674/9411/26608/3718/8742/5788/83538/6103/695/6892/55343/4125/352909/8481/7454/175/920/3507/5718/246176…
HP_FACIAL_TICS	13	-0.864685	-1.76303	0.00206108	0.0281645	0.0234143	2927	tags=77%, list=9%, signal=70%	477/112476/6323/6326/3786/6812/773/2554/3785/2566
HP_ABNORMALLY_LAX_OR_HYPEREXTENSIBLE_SKIN	164	0.533298	1.44297	0.00207284	0.028288	0.023517	6924	tags=50%, list=21%, signal=40%	30008/165/1290/1281/1277/1278/1289/9180/715/716/81031/2261/2006/7042/2146/2316/5982/55165/11014/5351/8260/10516/1475/29957/55384/2783/91252/7462/83451/5159/8425/9056/653361/9275/3984/26229/1836/6913/113189/3265/26608/5189/9333/2296/112752/1303/203068/5167/6535/2879/285590/54539/2934/126792/51085/8726/6016/4716/1736/5605/6497/537/11285/10159/5308/84163/8216/79644/6197/6603/79053/9509/23545/2200/79…
HP_FEMALE_INFERTILITY	59	0.648929	1.5662	0.00207549	0.028288	0.023517	7934	tags=61%, list=24%, signal=47%	2302/51364/9319/92749/54970/2622/55036/1770/345895/27148/85478/54919/221421/89765/6674/83538/6103/352909/8481/246176/10309/115948/1588/8701/27019/200373/123872/79925/79703/115399/93233/64446/339829/668/51314/374407
GOCC_MICROVILLUS_MEMBRANE	26	0.767564	1.6364	0.00208099	0.0283022	0.0235288	3324	tags=35%, list=10%, signal=31%	10630/4478/768/1800/8842/1836/6533/3690/4547
HP_DEEPLY_SET_EYE	217	-0.404671	-1.31764	0.00208191	0.0283022	0.0235288	4449	tags=43%, list=13%, signal=38%	9739/91801/57531/10277/23261/8295/5631/85358/79718/5831/9702/25942/27161/473/22827/80267/6714/2036/27238/6651/116931/23096/4858/80055/93627/23592/6872/23162/7840/8514/2074/5591/10522/26137/10847/10059/84679/6792/10274/10743/57459/22930/6942/25/4208/90161/55904/26057/80204/10664/9915/84295/2186/8831/79791/5339/57520/80816/1399/5594/11128/6925/253959/23013/10075/4212/5290/9935/6638/9839/1822/4784/1…
GOBP_COMPLEMENT_ACTIVATION	119	0.572443	1.50784	0.00210306	0.0285528	0.0237371	5064	tags=27%, list=15%, signal=23%	710/715/716/51279/3426/3553/713/718/3493/1675/28526/3075/54209/4239/712/714/717/4179/3494/28638/11326/1191/3501/3507/5199/78989/1604/629/5245/8547/733/3538
GOMF_HYDROLASE_ACTIVITY_ACTING_ON_GLYCOSYL_BONDS	142	0.550741	1.47287	0.00210773	0.0285793	0.0237591	5225	tags=37%, list=16%, signal=32%	1116/1117/4069/2990/2519/3556/4615/3074/5111/3425/2717/7097/57134/141/197021/54936/4595/55741/55247/7374/2632/2517/1486/4123/8692/129530/683/2720/79661/2581/7841/6996/6609/4125/3554/1118/4668/8930/59307/5016/4669/2548/9695/64772/79411/7096/280/3073/4124/51172/1203/4122/4350
GOBP_CD4_POSITIVE_ALPHA_BETA_T_CELL_ACTIVATION	100	0.589291	1.52151	0.00214931	0.0291056	0.0241967	4123	tags=36%, list=12%, signal=32%	301/3122/3123/10312/602/8651/91543/84695/64332/57045/1880/4818/9308/5971/861/29126/3965/3606/177/3569/54440/51176/84807/80149/1514/864/10538/6778/942/51043/3718/3142/10892/5734/6693/1604
GOBP_RESPONSE_TO_OXYGEN_LEVELS	311	0.490206	1.37477	0.002176	0.0294292	0.0244657	3846	tags=31%, list=12%, signal=28%	10630/7422/133/114990/5327/1958/9124/5328/6648/1277/358/4323/7037/5154/29923/768/4504/51129/285/3162/6649/114769/7057/1869/7042/890/7852/10449/6781/5352/1263/1535/4017/4000/57085/7291/3099/4313/355/857/51142/3673/836/5021/5351/7097/134/9463/7351/406913/7412/8996/5034/84709/1636/378938/283/54209/112398/4194/101/205/5230/81/4843/177/4193/6548/7043/5159/94/3654/8751/5743/83990/7423/10370/572/3779/20…
GOBP_METAPHASE_PLATE_CONGRESSION	66	0.643969	1.57674	0.00217981	0.0294428	0.024477	2404	tags=32%, list=7%, signal=30%	84722/891/55143/9212/11004/81610/10403/83540/10615/3833/55165/113130/2669/81930/1063/81620/79998/91272/1062/27243/9928
HP_HYPERVENTILATION	27	-0.717159	-1.7475	0.00218698	0.0294699	0.0244995	3957	tags=74%, list=12%, signal=65%	686/57582/4204/1135/1392/9681/6792/8912/8629/8573/6925/6857/1141/2554/1137/2566/26047/2562/9378/9568
GOBP_AXONAL_TRANSPORT	64	-0.561029	-1.58121	0.00218742	0.0294699	0.0244995	3411	tags=48%, list=10%, signal=44%	282991/26258/8120/23287/23162/10749/4976/6683/66000/7014/5874/1639/50632/5048/26985/23291/4747/22906/3799/1740/11127/23095/3798/1778/55638/667/3800/4130/4133/547/4137
HP_TISSUE_ISCHEMIA	119	0.572046	1.50679	0.00219208	0.0294949	0.0245204	4829	tags=39%, list=14%, signal=33%	1282/3115/3123/1281/3113/4015/81031/2006/3106/1482/7042/4000/7026/2022/5982/355/2717/59/2050/8974/7462/7043/10019/83451/653361/94/9275/3984/4854/10370/811/60/55901/6945/26608/5167/1230/6338/70/4144/83854/2626/78987/51085/71/26191
GOCC_INTRINSIC_COMPONENT_OF_ENDOPLASMIC_RETICULUM_MEMBRANE	158	0.542959	1.46761	0.00219607	0.0295109	0.0245336	6815	tags=51%, list=20%, signal=41%	3122/972/3115/3123/3113/3117/3119/3127/3118/3106/3107/3105/54898/3134/567/3120/56928/6890/3136/83460/5311/51604/3133/550/6238/54344/3290/57414/2923/91319/23344/811/84888/23471/64834/51000/81502/10682/26608/10134/51398/10237/3309/9986/219855/6892/113419/8818/51016/29927/662/54872/10113/51614/9695/51141/54020/284361/57222/23457/57655/347734/9697/166929/128869/10328/55831/6891/2542/10998/10026/1201/…
GOBP_STARTLE_RESPONSE	23	-0.761226	-1.79611	0.00219915	0.0295146	0.0245367	3058	tags=65%, list=9%, signal=59%	84189/1812/4204/23621/3736/1496/2906/5728/64478/2903/5179/2743/57680/116443/2895
GOCC_LYSOSOMAL_LUMEN	94	0.597298	1.53244	0.00220554	0.0295627	0.0245767	3576	tags=39%, list=11%, signal=35%	2331/633/972/2990/4060/6385/6382/3074/10577/1513/1520/3425/3339/2717/2817/5476/2799/1509/410/8635/1634/5159/2517/375790/23646/2588/1514/1508/6448/54749/2720/1464/2581/10437/6383/6609/4125
GOBP_PHAGOCYTOSIS	292	0.492736	1.37155	0.00221521	0.0296545	0.024653	6213	tags=36%, list=19%, signal=30%	301/5806/83871/6347/5322/5359/55113/6556/10451/7057/4481/5880/1535/22918/2207/929/64581/4615/10417/7305/11314/3673/3553/7097/718/3493/134/8877/29108/8406/28526/55647/3561/54209/4689/84466/338382/3689/5873/2268/717/2213/146722/4688/10960/2150/5175/998/199/3984/811/8685/4067/11151/5031/3688/3494/28638/3690/4647/9938/5788/64005/4233/10347/3055/2621/948/3683/391/79767/3501/3507/9936/23210/3949/78989/…
HP_RECURRENT_VIRAL_INFECTIONS	58	0.662382	1.59492	0.00221974	0.0296773	0.024672	5763	tags=59%, list=17%, signal=49%	10312/2214/81622/641/6772/3561/841/4261/4860/10379/84061/915/1503/3559/4173/916/3575/7297/3718/925/695/7454/3507/7535/10892/8625/90417/5293/3431/919/1536/100/4791/1991
GOBP_REGULATION_OF_MICROTUBULE_POLYMERIZATION_OR_DEPOLYMERIZATION	84	-0.513758	-1.52766	0.00223564	0.029852	0.0248172	2757	tags=40%, list=8%, signal=37%	2288/89795/8874/28964/51199/25/6683/10142/1639/146057/10982/23332/1027/157922/6622/57662/324/6188/57551/2258/25999/10297/403/81551/23271/4926/122060/23122/10382/8851/4130/11075/4133/4137
GOBP_POSITIVE_REGULATION_OF_VIRAL_LIFE_CYCLE	21	0.804314	1.6381	0.00224996	0.0299886	0.0249307	3805	tags=43%, list=11%, signal=38%	3956/972/3123/3838/5034/6737/3965/10475/920
GOBP_GRANULOCYTE_ACTIVATION	46	0.678209	1.57851	0.00225408	0.0299886	0.0249307	5419	tags=57%, list=16%, signal=47%	301/3576/5320/6352/2207/4615/7305/11314/6688/8673/2896/3606/3689/84106/2213/2150/6813/6338/6372/11027/3684/5580/10758/6814/820/6810
GOMF_CARBOHYDRATE_BINDING	261	0.507248	1.40051	0.00225442	0.0299886	0.0249307	5294	tags=37%, list=16%, signal=32%	1116/3958/1117/5806/3956/3122/57124/3123/9902/23601/5836/2990/5352/59271/64175/22918/4017/64581/5634/26270/9976/2022/6320/497190/8985/3099/5351/130589/2203/55214/6614/140578/112398/2591/3965/3101/79660/27180/8974/3964/969/2632/2821/10960/2997/2539/5264/4123/7360/2645/27036/6515/8813/811/5310/161198/50856/4973/971/2584/100049587/22934/947/5167/4125/10956/143903/5211/80216/282969/9936/54681/89790/2…
HP_ABNORMALITY_OF_THE_NASAL_TIP	326	-0.374294	-1.2797	0.00225767	0.029994	0.0249352	4332	tags=38%, list=13%, signal=33%	6660/57511/3098/23261/8295/116442/85358/196528/79718/5831/9702/10084/9459/4204/1781/23126/473/8239/11154/22827/26005/80267/7290/57724/22866/57465/7528/116931/23096/80232/55790/54880/93627/6872/10844/284058/5567/347344/1741/7227/55770/55252/6309/26137/51317/10847/1183/84679/55209/546/57688/27086/57459/22930/6942/8085/10060/9968/55777/23097/7703/10664/4613/9758/523/57492/10735/2186/317662/23030/231…
HP_THICKENED_SKIN	409	0.469225	1.32852	0.00226712	0.0300815	0.0250079	6355	tags=36%, list=19%, signal=30%	1292/3122/81848/1277/3939/1291/362/2261/1674/3691/2353/5698/1848/64581/2706/4000/84818/5696/9837/1893/54345/4313/2077/857/79717/3425/5424/5351/2717/3077/100151683/3858/57798/1475/5271/3557/3910/3561/1293/1643/1075/10371/9401/84876/25959/208/6901/831/5159/2697/55505/2517/1294/3728/7133/9325/4053/5264/3290/7389/6768/5155/54795/1829/7112/57217/5664/64834/3575/91461/2720/79719/3265/1120/9394/55851/63…
GOBP_NEURON_MIGRATION	157	-0.443728	-1.42544	0.00228557	0.0302881	0.0251798	4092	tags=45%, list=12%, signal=40%	4131/27185/26468/7976/84623/26012/200933/3084/4897/8239/7531/55079/6376/5649/84892/5191/58158/8828/29967/1952/10844/5108/23768/2624/1496/57630/6792/9373/55140/6900/9201/1630/4208/85508/4916/885/4756/5048/153090/79791/429/2534/25836/7155/1399/54541/57556/54328/221692/460/9693/2258/815/8941/92737/23060/5830/84197/2823/6656/89796/8851/1641/84628/57178/23245/6695/4692/83482/10718/4915
HP_PAPULE	87	0.602768	1.5277	0.00230033	0.0304454	0.0253105	5347	tags=45%, list=16%, signal=38%	165/3115/1290/3113/1277/3939/1289/362/3106/64581/2706/4000/84818/1893/355/1475/1294/84868/79719/55851/63910/201163/9333/11146/118429/5184/10519/6390/1230/4668/3574/26191/207/23765/1956/10758/147138/6392/23509
GOBP_POSITIVE_REGULATION_OF_CHEMOTAXIS	138	0.557743	1.48678	0.00231424	0.030591	0.0254316	3940	tags=33%, list=12%, signal=30%	5919/5054/4192/7422/3576/3627/3315/972/2152/7114/7060/7057/728/7852/6352/5880/5764/80310/23075/6688/3673/25865/7040/54209/3965/6809/177/3569/5159/2150/51157/199/7423/5155/811/8829/63940/79647/719/4233/2621/1906/7474/1230/284114/5025
HP_ABNORMAL_ACETABULUM_MORPHOLOGY	77	0.606341	1.5123	0.00233321	0.030803	0.0256078	6953	tags=53%, list=21%, signal=42%	633/1277/1278/2261/2990/7042/60681/4313/5176/11014/5351/3339/100151683/64135/2121/132884/9179/23169/1836/10717/124583/4796/2720/3207/60561/2879/26175/3636/126792/51098/57222/29928/59341/9775/54187/1280/2200/55112/79848/3373/2137
HP_INAPPROPRIATE_LAUGHTER	29	-0.70616	-1.75498	0.00234131	0.0308713	0.0256646	3288	tags=69%, list=10%, signal=62%	1859/5663/8243/4204/4858/80055/284058/6792/546/57194/57459/55777/6638/10479/6812/388662/84628/4137/5138/9568
HP_BILATERAL_TONIC_CLONIC_SEIZURE_WITH_GENERALIZED_ONSET	44	-0.625136	-1.68462	0.00234497	0.0308808	0.0256725	2535	tags=50%, list=8%, signal=46%	149371/55275/785/5728/1106/8831/6323/8629/2903/6326/3786/10815/2558/2571/10479/22858/6812/2554/5813/2563/6529/2566
HP_RHINITIS	74	0.621893	1.54218	0.00235967	0.0310356	0.0258012	7688	tags=58%, list=23%, signal=45%	2302/10312/641/51364/29887/3425/92749/54970/2622/55036/1770/345895/4261/27148/85478/54919/221421/89765/6674/83538/6103/352909/8481/246176/8625/3566/10309/84701/115948/1991/8701/27019/200373/123872/79925/115399/79087/93233/64446/339829/1186/10999/51314
GOBP_OLIGODENDROCYTE_DEVELOPMENT	42	-0.640464	-1.7131	0.0023766	0.0312192	0.0259538	2526	tags=43%, list=8%, signal=40%	4118/56978/6900/9968/5728/429/79885/26011/4099/10810/79152/3400/11076/116448/3766/5354/1272/118738
GOCC_REPLICATION_FORK	56	0.662055	1.59201	0.00240519	0.0315554	0.0262333	5735	tags=57%, list=17%, signal=47%	641/6119/5982/5111/5424/80119/29980/8914/5983/7516/1111/5984/23649/4172/7517/4796/5985/11169/56852/55388/5425/83637/54962/10714/6118/5558/1786/201973/51368/55929/5889/5557
GOMF_MHC_PROTEIN_COMPLEX_BINDING	34	0.726663	1.60531	0.00243853	0.0319529	0.0265638	828	tags=41%, list=2%, signal=40%	3122/972/3115/3123/3113/3117/3119/3127/3118/3108/3111/3109/567/3120
HP_RESPIRATORY_FAILURE	223	0.516814	1.42025	0.00248965	0.0325707	0.0270773	6267	tags=42%, list=19%, signal=34%	1292/3679/2302/1291/81031/56975/1760/8318/641/400916/51364/7169/10577/1134/3908/2316/990/23594/92749/4998/100151683/54970/388962/283/1293/54209/2622/5216/1509/84466/55384/55036/81620/1770/345895/283989/1349/27148/375790/3728/899/85478/79147/54919/29925/92667/54968/4173/221421/89765/6674/3265/2581/54938/3052/51053/28981/28962/5630/83538/6103/4547/84705/1303/352909/8481/10102/11340/6536/56052/6606/…
HP_ABNORMAL_CEREBRAL_ARTERY_MORPHOLOGY	66	0.640521	1.56829	0.00249316	0.0325707	0.0270773	2908	tags=36%, list=9%, signal=33%	1282/633/1290/1281/1277/1289/4015/2006/7042/2022/8985/10535/6772/59/64135/5311/7043/54820/5159/5155/5310/4796/51726/55901
GOCC_NODE_OF_RANVIER	15	-0.845271	-1.7765	0.00249496	0.0325707	0.0270773	3201	tags=60%, list=10%, signal=54%	274/6900/6323/6334/288/6326/3786/3785/6695
GOBP_NEUROPEPTIDE_SIGNALING_PATHWAY	107	-0.490298	-1.5122	0.00250212	0.0326071	0.0271076	3284	tags=22%, list=10%, signal=20%	56923/84539/5368/116/4987/114815/6755/11251/9427/6863/4828/5179/2743/9693/4852/23620/6653/8001/4878/1363/22986/6751/2834/6752
GOBP_RESPONSE_TO_INTERLEUKIN_1	136	0.554929	1.47481	0.00250843	0.0326071	0.0271076	5418	tags=38%, list=16%, signal=32%	1116/301/3576/1958/6347/2633/6352/1535/1051/4615/3656/4435/2635/4313/3553/3280/29108/3557/958/11173/3965/3569/6364/3654/51135/2634/80149/361/7444/8692/3037/6362/6355/9590/1906/6609/6880/3554/7850/10010/407018/5603/6370/5600/8986/6662/58509/4790/6354/6351/820
HP_STROKE	144	0.538921	1.44104	0.00250899	0.0326071	0.0271076	4768	tags=36%, list=14%, signal=31%	1282/1281/2318/4015/81031/2006/241/1482/7042/3043/10112/4000/1471/4615/7026/2022/2316/5982/2717/59/445/182/7462/7043/10019/83451/653361/94/9275/4860/2997/3984/54344/4854/10370/811/60/55901/26608/5167/83605/7535/70/5277/4144/4846/83854/2626/78987/126792/51085/71
GOBP_KILLING_BY_HOST_OF_SYMBIONT_CELLS	30	0.733926	1.60123	0.00251014	0.0326071	0.0271076	5763	tags=33%, list=17%, signal=28%	8542/4615/54210/140823/2150/2597/6338/6372/820/1991
GOBP_MEIOTIC_CELL_CYCLE	251	0.503381	1.38752	0.00255979	0.0332109	0.0276096	4411	tags=27%, list=13%, signal=24%	991/9232/3976/9133/1164/5347/6790/1017/7153/10403/1843/83540/8438/9319/23397/10051/4751/699/2827/84057/7283/10635/9088/9156/5888/701/995/197342/9700/81930/7272/2177/259266/10609/7516/2175/146956/5932/3955/143689/993/29893/100130958/55706/4487/84944/994/23353/83990/898/811/51547/3364/26271/7314/2067/89765/4439/1906/4603/7474/10096/25788/55743/6795/5719/51441/55329
GOCC_NUCLEAR_CHROMOSOME	196	0.518577	1.41863	0.00256973	0.0332932	0.027678	7531	tags=47%, list=23%, signal=37%	332/5347/4171/8318/51659/3725/641/7153/6119/9837/3065/5111/4751/23594/5424/4998/7283/5888/8914/5427/10609/222229/1111/10467/29893/23649/100130958/23514/4175/5883/4174/29844/10856/4172/51547/3364/4173/4796/672/5001/89765/5426/11169/55388/86/84296/5425/6839/25855/4176/1104/5393/83637/10445/54962/10714/56655/6118/83444/5928/4999/5558/1105/55929/675/3622/5810/8607/5557/283899/8091/64426/375757/23309/…
GOBP_NEGATIVE_REGULATION_OF_NEURON_PROJECTION_DEVELOPMENT	132	-0.460698	-1.45804	0.00257245	0.0332932	0.027678	2371	tags=37%, list=7%, signal=35%	10500/5800/2288/10507/65078/25791/1630/5728/4168/29116/56920/7473/5793/7248/5048/1400/10509/146760/22876/8831/64218/349667/348/22891/57556/23258/1949/57609/2258/223117/57715/22871/1809/23189/4155/4099/112755/22902/952/10501/8851/26052/11075/4038/4133/6695/6585/129807/7143
HP_ANTINUCLEAR_ANTIBODY_POSITIVITY	38	0.707771	1.60074	0.00258057	0.0333572	0.0277312	6138	tags=55%, list=18%, signal=45%	6696/8651/2212/4313/355/54/7128/2213/9056/3654/8737/3559/5771/3663/26191/919/5580/3560/144811/3594/843
HP_GENERALIZED_CLONIC_SEIZURE	30	-0.704135	-1.76844	0.00258669	0.0333953	0.0277629	3007	tags=60%, list=9%, signal=55%	3736/112476/23312/6792/5660/6323/6334/8573/2903/6326/3786/81603/6812/2554/2775/3785/6304/2566
HP_PRENATAL_MOVEMENT_ABNORMALITY	198	-0.419282	-1.37396	0.00260117	0.0334822	0.0278351	3758	tags=38%, list=11%, signal=34%	23299/1147/8087/22866/4534/27238/4654/23096/6261/2073/8120/93627/274/1213/127833/6567/51244/51741/26227/9581/10522/10059/7874/10743/2906/8924/774/23097/29968/2673/4649/4613/523/8831/429/5430/25836/6334/157680/7681/5885/100033413/8867/54551/6638/25977/23345/22906/10815/2258/5979/348980/2558/10659/1355/6616/55906/51008/26999/5530/2561/6812/9126/773/6506/3800/51412/2566/4692/2257/4625/1272/6328/2592…
GOBP_REGULATION_OF_SYNAPTIC_VESICLE_EXOCYTOSIS	54	-0.595957	-1.65622	0.00260174	0.0334822	0.0278351	3746	tags=57%, list=11%, signal=51%	1812/107/57617/488/808/134957/23621/9581/783/140730/84961/28964/22930/148/5217/2932/320/150/10675/8573/5582/9783/6853/5864/6857/22871/6855/6860/3356/116443/5579
GOMF_IONOTROPIC_GLUTAMATE_RECEPTOR_BINDING	21	-0.744565	-1.72646	0.00260637	0.0334822	0.0278351	2992	tags=57%, list=9%, signal=52%	4905/388336/1742/81832/10368/22941/50944/27092/8851/729956/10369/4983
GOBP_GENERATION_OF_PRECURSOR_METABOLITES_AND_ENERGY	447	0.463725	1.31835	0.00261003	0.0334822	0.0278351	6624	tags=43%, list=20%, signal=35%	6648/3939/891/4129/5836/4504/7425/7262/1535/400916/4017/79611/3099/83931/51142/8908/983/2819/2203/54677/1534/10954/1346/440567/3588/205/9249/5230/37/3101/4696/79660/208/83440/4843/5236/8974/6901/5499/27089/215/2632/653361/339123/2647/2821/54205/4688/1329/2997/1351/4708/2539/10975/27166/25796/7360/2645/50507/4776/2597/4726/7386/4697/2023/5256/27158/1716/5447/51022/4725/3481/2584/56181/113115/10012…
GOBP_RESPIRATORY_ELECTRON_TRANSPORT_CHAIN	99	0.579294	1.49664	0.00261427	0.0334822	0.0278351	5806	tags=53%, list=17%, signal=44%	6648/891/51142/983/2819/1346/440567/4696/6901/27089/54205/1329/4708/4726/7386/4697/1716/4725/100128525/790955/4729/4728/1337/9377/4713/10165/4695/1348/6390/4706/7388/11232/388753/406992/4707/4701/79751/29796/9997/4700/4716/23479/84883/55967/11315/4710/6392/4717/4694/84701/1738/4709
HP_ABNORMAL_URINE_PROTEIN_LEVEL	215	0.512764	1.40744	0.00261629	0.0334822	0.0278351	7493	tags=52%, list=22%, signal=40%	6288/6696/3115/4069/3113/5836/2006/3162/286204/3675/23630/10253/3426/8542/2335/5982/567/7056/2717/718/54/6773/3075/3913/6491/5311/25959/81/79902/1650/55898/84823/7462/2628/83451/9056/653361/2013/9275/3654/3984/7546/79023/2645/4179/5625/5052/5310/51726/8270/57122/396/54938/2736/26608/5189/2271/8481/6390/7535/5277/4643/55644/4191/4846/629/2934/51085/27235/26191/6392/5373/137682/353/4627/51124/1788/…
HP_CUTIS_LAXA	117	0.572674	1.50766	0.00261667	0.0334822	0.0278351	6924	tags=55%, list=21%, signal=43%	30008/165/1281/9180/715/81031/2261/2006/2146/2316/5982/55165/11014/5351/8260/10516/29957/55384/2783/7462/83451/8425/9056/653361/9275/3984/26229/6913/113189/3265/26608/5189/2296/112752/6535/2879/285590/54539/2934/126792/51085/8726/6016/4716/5605/537/11285/10159/5308/84163/8216/79644/6197/79053/9509/23545/2200/79087/79848/57728/117581/2677/7458/9791
GOBP_NEGATIVE_REGULATION_OF_T_CELL_DIFFERENTIATION	45	0.676624	1.56326	0.00261888	0.0334822	0.0278351	3370	tags=40%, list=10%, signal=36%	301/4192/972/2302/8651/3659/84695/10875/861/2064/2737/80149/864/5771/51043/3718/3902/3142
GOMF_IMMUNE_RECEPTOR_ACTIVITY	144	0.538411	1.43967	0.00263765	0.0336756	0.0279959	4862	tags=37%, list=15%, signal=32%	3598/3122/972/3123/2152/3113/9180/3117/3119/3118/960/2214/728/7852/3556/3111/2207/84818/3460/3120/2357/3561/3588/2213/55540/1441/2359/3559/1234/3575/10288/53832/2826/719/3140/1512/3587/3554/7850/1230/9466/11025/920/3597/353514/2057/163702/9034/10859/2209/11027/3566/23765
GOBP_RECEPTOR_SIGNALING_PATHWAY_VIA_STAT	185	0.53482	1.45568	0.00264041	0.0336756	0.0279959	4067	tags=26%, list=12%, signal=23%	9021/7422/132299/6347/8835/1647/3976/2261/602/23529/8651/6352/9111/1489/7132/857/11314/83666/7040/3280/5008/6773/6772/3588/958/5311/3606/3059/2048/3569/54625/10019/57817/84444/5310/4067/3575/5771/6778/7297/3718/5788/3587/6776/51379/1545/407006/8784
GOBP_REGULATION_OF_DNA_DIRECTED_DNA_POLYMERASE_ACTIVITY	13	0.86163	1.58458	0.00265173	0.033779	0.0280819	4034	tags=85%, list=12%, signal=74%	51659/9837/5982/5111/63922/5983/5984/79075/5985/84296/11232
GOBP_PYRIMIDINE_NUCLEOTIDE_METABOLIC_PROCESS	51	0.65505	1.5564	0.00265754	0.0338121	0.0281094	4053	tags=41%, list=12%, signal=36%	7378/1890/7298/1806/1635/1841/283458/129607/4832/54963/8382/4830/7374/1503/79077/6470/30833/79661/6996/1854/8930
GOBP_TRANSPOSITION	30	0.728778	1.59	0.00266785	0.0339023	0.0281844	3541	tags=33%, list=11%, signal=30%	90853/27350/4343/60489/200316/143689/51547/9582/140564/4603
GOCC_VOLTAGE_GATED_SODIUM_CHANNEL_COMPLEX	17	-0.812845	-1.78251	0.00267622	0.0339571	0.0282299	2172	tags=53%, list=7%, signal=50%	8912/6323/6334/8911/6330/6326/6327/55800/6328
GOMF_NUCLEASE_ACTIVITY	206	0.514805	1.40938	0.00268054	0.0339571	0.0282299	5892	tags=36%, list=18%, signal=30%	5359/6036/23351/10535/5424/11284/3669/9156/64782/283/197342/6039/25996/79042/8635/85441/146956/4830/5932/1797/5394/143689/23646/80149/5883/84309/90459/92667/10775/7517/114034/51367/6035/2067/10248/5426/51110/79033/9924/5167/79897/5393/11340/2237/64858/79736/131870/28990/116461/348654/1677/8930/146857/1774/10799/7515/55775/54913/440400/87178/22803/563/55345/28960/126549/137902/5889/51010/5810/1763…
HP_GAZE_EVOKED_NYSTAGMUS	42	-0.635563	-1.69999	0.00268184	0.0339571	0.0282299	3679	tags=50%, list=11%, signal=45%	2259/5981/25814/80208/477/3752/51741/112476/255928/785/26278/51271/23064/2911/6323/6334/5582/6658/773/6712/2895
GOBP_ENDODERM_DEVELOPMENT	77	0.602224	1.50203	0.00270281	0.0341815	0.0284165	3778	tags=35%, list=11%, signal=31%	4318/1284/1290/3679/4323/1289/1291/23237/3912/3678/1295/3915/1847/2335/1843/3065/4313/3689/3676/4838/1294/3693/3227/1846/677/1303/1301
GOBP_POSITIVE_REGULATION_OF_IMMUNOGLOBULIN_PRODUCTION	46	0.674822	1.57063	0.00270815	0.0342079	0.0284384	6342	tags=59%, list=19%, signal=48%	7037/23529/7040/10459/958/3133/2048/3569/7293/54440/2821/6778/942/5788/9341/8741/5245/79915/3566/3263/4189/6810/51010/3586/4436/7292/30009
GOBP_RESPONSE_TO_COPPER_ION	39	0.704966	1.60136	0.00272067	0.0343249	0.0285357	2850	tags=41%, list=9%, signal=38%	4499/358/7037/4493/4504/6649/4494/4017/4489/84557/4502/4496/983/326343/4495/3552
GOCC_INTEGRAL_COMPONENT_OF_SYNAPTIC_VESICLE_MEMBRANE	28	-0.703988	-1.73797	0.0027257	0.0343471	0.0285542	3819	tags=64%, list=11%, signal=57%	5802/23673/10228/22987/9900/9522/7781/143425/140679/81615/114569/57030/6857/246213/9145/6855/6860/388662
GOBP_AXONEME_ASSEMBLY	77	0.602027	1.50154	0.00274901	0.0345994	0.0287639	7166	tags=52%, list=21%, signal=41%	2302/51364/92749/79989/54970/25876/2622/55036/345895/26140/91978/84223/79819/85478/54919/221421/89765/6674/83538/136332/89876/27285/352909/55329/126820/84229/84071/399949/115948/27019/79846/123872/79925/146562/200162/80217/93233/7320/64446/339829
GOBP_REGULATION_OF_MONONUCLEAR_CELL_MIGRATION	112	0.564819	1.47701	0.00277257	0.0348542	0.0289757	4418	tags=33%, list=13%, signal=29%	5919/5054/3958/4192/3627/4478/6347/8764/7057/728/6352/80310/1843/1893/6688/56833/29108/101/3965/177/3676/6364/199/80024/811/4067/79647/8772/719/2621/7474/1230/9466/284114/6693/11035/8740
GOBP_LEUKOCYTE_MIGRATION_INVOLVED_IN_INFLAMMATORY_RESPONSE	19	0.803876	1.60173	0.0027793	0.0348972	0.0290114	1480	tags=37%, list=4%, signal=35%	4192/6280/6279/5764/56833/240/101
GOMF_VOLTAGE_GATED_CALCIUM_CHANNEL_ACTIVITY	44	-0.619359	-1.66905	0.00279356	0.0350344	0.0291255	3828	tags=52%, list=11%, signal=46%	57685/3351/117531/786/59284/776/6261/55799/783/23413/777/8912/774/785/59283/775/9254/781/8911/10368/773/27092/10369
GOBP_POSITIVE_CHEMOTAXIS	60	0.63715	1.53966	0.00280479	0.0351036	0.0291831	3581	tags=33%, list=11%, signal=30%	3958/7422/3576/3627/2152/10457/285/6352/4282/3148/3673/284/177/2150/7423/5155/8829/11151/4233/7474
GOBP_NEURON_PROJECTION_ORGANIZATION	88	-0.504148	-1.52033	0.00280611	0.0351036	0.0291831	2401	tags=36%, list=7%, signal=34%	1742/25791/10152/351/5728/1639/2932/7804/9762/5048/26115/2534/348/22891/55619/1501/2904/8499/3480/9912/22871/5063/50944/10611/8851/26052/4130/91752/547/23316/478/2047
HP_INCREASED_BLOOD_PRESSURE	367	0.470579	1.32742	0.00281122	0.0351036	0.0291831	7129	tags=45%, list=21%, signal=36%	1031/3115/3123/283120/4069/1281/3113/4323/4015/81031/2006/4256/3106/1482/10253/7042/3426/3043/2335/4000/2022/4982/9319/5982/567/4313/857/3425/1026/7056/2717/3077/718/54567/54/1889/6773/54507/3075/6772/861/59/5311/2643/81/72/4193/6427/7462/1181/7043/10019/83451/2632/653361/2697/94/9275/4582/3984/7355/4179/4854/56623/57572/285203/91147/811/5310/3779/54968/65062/10155/1716/5447/51726/9657/55901/6945…
HP_SINGLE_TRANSVERSE_PALMAR_CREASE	155	-0.44322	-1.43395	0.00281242	0.0351036	0.0291831	2936	tags=30%, list=9%, signal=27%	7227/4591/51594/9373/10274/27086/9968/5193/738/23097/10664/57492/64131/658/25836/23030/9469/157680/6925/5885/2263/23036/58499/324/652/1387/6711/3977/10815/6228/64359/2033/403/3899/26040/51322/5830/6812/9126/54453/9759/23522/6938/259232/9241/64093
GOCC_SECRETORY_GRANULE_MEMBRANE	303	0.48791	1.36297	0.00281582	0.0351044	0.0291837	4860	tags=35%, list=15%, signal=30%	2171/26002/3958/965/5328/5329/23601/10312/684/6556/7425/960/3106/3107/728/64114/5104/2212/8826/858/967/1535/22918/2207/929/7305/5269/83858/857/11314/10788/8673/3687/3136/7097/1534/25798/84329/2357/84418/963/101/79930/3903/6809/3689/51706/5873/290/135228/27180/23218/1650/28956/53916/10970/53831/5908/5175/7133/84061/4179/6515/53917/5912/64386/8655/10288/4973/54918/683/64924/374395/11010/100049587/6…
GOCC_ENDOPLASMIC_RETICULUM_PROTEIN_CONTAINING_COMPLEX	120	0.568137	1.49666	0.0028416	0.0353838	0.029416	7407	tags=61%, list=22%, signal=47%	23480/3105/567/6890/58505/5034/23753/83460/1650/51604/2280/550/84061/10130/57414/6100/2923/91319/5479/811/6185/51726/200185/81502/7184/60561/3309/6184/746/10952/100128731/6892/10956/94101/29095/8818/51016/6726/29927/9091/5277/90701/199857/51141/55666/54431/284361/58477/7186/6748/2132/23457/11124/60559/128869/10328/5279/55831/6891/5283/10026/23193/5589/9789/171546/56851/28972/79071/9761/3703/10525…
HP_MENTAL_DETERIORATION	305	-0.371121	-1.26848	0.00285436	0.0355007	0.0295132	3626	tags=34%, list=11%, signal=30%	2639/7277/22866/10846/54832/4683/25814/10128/23317/8120/80208/3064/1213/5621/58494/477/84138/2074/7343/51741/5521/3746/540/4864/10059/6575/56978/950/80331/2906/65078/4976/65018/6683/5660/7274/3178/774/351/2747/23097/8879/1639/1106/51271/5654/523/8831/8398/2055/144165/6323/348/5832/6334/26058/5582/2903/23446/29978/8867/6622/25977/1822/1387/22906/6620/2258/348980/2558/2033/10659/3897/9829/9627/2699…
GOCC_NEURON_PROJECTION_CYTOPLASM	89	-0.517389	-1.5542	0.00287939	0.0357681	0.0297355	3411	tags=45%, list=10%, signal=40%	10084/3208/10239/282991/26258/8120/23287/23162/2899/10749/6792/1742/4976/6683/66000/7014/5874/50632/5048/26985/23291/4747/22906/3799/1740/11127/23095/3798/1778/55638/667/8936/3800/5813/9026/2898/4130/4133/547/4137
GOCC_ER_TO_GOLGI_TRANSPORT_VESICLE_MEMBRANE	59	0.641152	1.54743	0.0028843	0.0357681	0.0297355	2843	tags=36%, list=9%, signal=33%	3122/972/3115/3123/3113/3117/3119/3127/3118/3106/3107/3105/3134/567/3120/3136/2348/3133/9871/374/149111
GOBP_POSITIVE_REGULATION_OF_MAPK_CASCADE	480	0.454374	1.29305	0.00288669	0.0357681	0.0297355	5670	tags=36%, list=17%, signal=30%	1116/7422/9518/972/3123/6347/5322/10457/5320/1647/5154/3976/2261/4504/3383/960/7057/255743/10253/55504/728/7042/6352/3725/8826/2146/858/64581/80310/3487/6464/5606/4615/4282/5478/4616/8324/6688/4055/3553/1880/128239/25865/114897/134/8877/7040/406913/5008/29108/5028/284/59/56005/54209/958/7188/101/10371/9618/3965/3276/3489/10268/7805/2213/177/28956/8558/3569/7185/4838/7043/5159/653361/2064/6364/853…
GOCC_PROTEIN_COMPLEX_INVOLVED_IN_CELL_ADHESION	43	0.697245	1.60156	0.00288946	0.0357681	0.0297355	3497	tags=49%, list=10%, signal=44%	3956/5328/3679/5329/3678/3691/3675/11117/3673/3687/3689/3676/3696/3693/3682/3672/4067/3688/8515/3690/3683
GOBP_REGULATION_OF_SHORT_TERM_NEURONAL_SYNAPTIC_PLASTICITY	15	-0.841003	-1.76753	0.00289876	0.0357991	0.0297612	3089	tags=80%, list=9%, signal=73%	8541/388336/22930/57282/5864/9145/6855/729993/6860/2898/6543/729956
GOCC_PRESYNAPTIC_ACTIVE_ZONE_CYTOPLASMIC_COMPONENT	15	-0.840772	-1.76705	0.00289876	0.0357991	0.0297612	4247	tags=87%, list=13%, signal=76%	1500/10497/440279/8541/27445/1488/9783/22999/26059/23085/23025/8927/9699
HP_FACIAL_HYPOTONIA	40	-0.651721	-1.7301	0.00295518	0.0364283	0.0302843	3863	tags=52%, list=12%, signal=46%	4204/23126/11154/283489/9499/7528/200424/477/5455/7703/10735/23030/818/157680/285175/8925/773/5813/2892/57178/478
HP_DECREASED_FERTILITY_IN_FEMALES	80	0.599602	1.5026	0.00295664	0.0364283	0.0302843	7166	tags=52%, list=21%, signal=41%	2302/641/51364/9319/92749/54970/2622/55036/1770/345895/27148/85478/54919/4214/221421/89765/6674/83538/6103/352909/8481/246176/10555/2626/4221/10309/6662/115948/6736/1588/8701/27019/200373/123872/79925/79703/115399/93233/7490/26580/64446/339829
GOBP_TYROSINE_PHOSPHORYLATION_OF_STAT_PROTEIN	87	0.595903	1.51031	0.00298057	0.0366802	0.0304937	3209	tags=25%, list=10%, signal=23%	9021/7422/3976/2261/23529/8651/6352/1489/7132/857/83666/3280/5008/958/3606/3059/3569/54625/10019/4067/5771/3718
GOMF_BETA_CATENIN_BINDING	86	-0.515641	-1.53821	0.00299608	0.036828	0.0306166	2433	tags=41%, list=7%, signal=38%	9739/5795/6907/79718/607/23135/116931/57658/1496/83439/4088/9968/23426/2932/283149/5796/6925/6934/1501/55966/324/2309/57680/2033/10297/8945/23189/4092/51684/4303/205147/29119/9231/219287/11122
GOMF_CYTOKINE_BINDING	140	0.549077	1.46697	0.00301388	0.0369988	0.0307586	4024	tags=31%, list=12%, signal=28%	10630/3598/5355/114990/972/2633/9180/8764/7538/7057/7852/2615/2022/7132/57045/3557/3561/4052/135228/3676/7043/10068/8425/1441/94/7133/7837/8692/3559/8829/1234/3688/53832/3690/2826/948/3587/3554/7850/1230/9466/920/3597/9034
GOBP_REGULATION_OF_CYSTEINE_TYPE_ENDOPEPTIDASE_ACTIVITY	227	0.503429	1.38529	0.00301701	0.0369988	0.0307586	6138	tags=44%, list=18%, signal=36%	4057/4318/7422/2152/2537/332/358/5329/6280/4504/6279/960/114769/7057/5698/837/83596/64581/834/80758/400410/1800/355/55367/9141/2876/29108/8996/330/581/10542/1611/1509/3965/8530/7805/6195/10395/841/4838/55081/831/55075/2821/4804/54205/3336/51499/5743/2810/835/8915/572/79594/5272/407019/5447/8743/27113/578/8772/51065/10134/6478/1512/51079/2621/4255/10892/64170/25816/5371/5978/3082/10392/2934/8740/4…
HP_ABNORMALITY_OF_THE_METAPHYSIS	214	0.509244	1.39728	0.00304407	0.0372872	0.0309984	6953	tags=45%, list=21%, signal=36%	4318/633/10312/6424/83987/2261/23630/2146/2335/9820/55858/29887/63901/4982/2316/4313/5307/11014/3339/89891/100151683/54/7040/5034/1594/3561/9401/55384/91252/10195/5159/2697/55505/1062/9871/23169/2588/26229/1836/4854/11200/124583/4796/57560/3575/2067/2720/5426/83452/5251/28962/112752/55764/1301/2879/285590/65992/120227/7421/3636/8675/579/126792/51098/8726/6916/3417/2132/51025/100/286053/51626/1736…
GOBP_PRODUCTION_OF_MOLECULAR_MEDIATOR_INVOLVED_IN_INFLAMMATORY_RESPONSE	98	0.576952	1.49168	0.0030507	0.037325	0.0310298	4862	tags=36%, list=15%, signal=31%	5054/283120/241/2146/11221/64581/4615/8673/56833/2896/29108/54209/240/4843/2048/3569/215/653361/23646/80149/115362/4067/407050/63940/695/948/442898/7850/9341/407006/64170/225/11006/3566/23765
HP_IMMUNODEFICIENCY	218	0.508997	1.39737	0.00306708	0.0374817	0.0311601	5168	tags=38%, list=16%, signal=32%	9636/53834/7037/6556/3162/2214/5265/3665/81622/5880/3043/1535/83879/4615/4282/3460/3077/204/54/7040/701/6772/3561/958/3937/84876/5873/84823/10616/3783/28956/7374/7293/653361/4688/4860/55505/51135/7133/998/84061/915/1503/8915/3559/57217/916/11151/3575/60/5426/3070/7297/3718/55388/8742/5788/695/118429/4125/6390/7454/3507/56052/10892/64170/974/90417/5293/3932/3431/207/1789/919/1536/5580/100/6905/356…
HP_ABNORMAL_RENAL_TUBULE_MORPHOLOGY	88	0.598513	1.51687	0.00307444	0.0375282	0.0311987	7567	tags=52%, list=23%, signal=41%	3123/2006/3675/760/5982/2717/54/1636/7462/83451/9056/2632/653361/9275/4582/3984/91147/57122/26608/55764/4643/27031/51085/4867/25915/27235/9997/617/5373/137682/56606/84163/2542/185/1497/57728/1376/7458/23729/1364/155382/2303/6834/3914/56244/261734
GOBP_SYNAPTIC_VESICLE_LOCALIZATION	50	-0.596837	-1.63185	0.00308222	0.0375361	0.0312053	3712	tags=52%, list=11%, signal=46%	10239/282991/26258/8120/80208/27445/9024/65018/5728/26985/6517/79953/8867/6622/6853/27253/8224/57555/3799/5864/22871/6854/3798/3800/4133/9892
HP_IMPAIRED_TANDEM_GAIT	50	-0.597614	-1.63397	0.00308222	0.0375361	0.0312053	3127	tags=50%, list=9%, signal=45%	23162/3064/51132/6942/55904/9969/2186/23291/26115/23030/8567/23112/10075/3720/3778/1656/1795/23040/23001/8936/51412/84628/57178/6304/2893
GOMF_CLATHRIN_BINDING	66	-0.548716	-1.56312	0.00309035	0.0375773	0.0312396	4203	tags=52%, list=13%, signal=45%	85439/10043/51760/57720/8218/274/164/4035/1213/127833/162/91683/83849/9066/84258/3092/6861/50632/83988/22905/23208/143425/146691/11037/148281/60682/9829/6857/92737/163/6860/57586/9026/9892
GOBP_IMPORT_ACROSS_PLASMA_MEMBRANE	180	-0.421535	-1.35505	0.00309276	0.0375773	0.0312396	3026	tags=27%, list=9%, signal=24%	5621/8864/477/6549/6567/84679/493/486/6546/25800/6560/65267/10060/57181/3760/2911/3761/2055/481/2534/285195/27112/781/6511/123041/5999/25769/65268/57468/610/9990/10479/65125/2350/6541/6506/6509/6529/6565/6543/56262/6547/3766/3767/6505/728215/478/3765
GOBP_MITOCHONDRIAL_RESPIRATORY_CHAIN_COMPLEX_ASSEMBLY	83	0.610048	1.541	0.00309856	0.0376044	0.0312621	8211	tags=65%, list=25%, signal=49%	4696/389203/6901/4708/7386/644096/4725/790955/100131801/4728/51079/4713/4695/79072/55471/10063/4706/84987/54539/55863/55744/4707/84233/51204/25915/115209/9997/728568/4700/4716/55967/126328/4710/617/9131/4717/137682/4694/90639/79133/51241/4709/51287/4722/55245/83943/54949/6834/285521/4711/374291/28976/4702/91942
GOBP_REGULATION_OF_DEFENSE_RESPONSE_TO_VIRUS_BY_HOST	38	0.703613	1.59134	0.003112	0.037724	0.0313615	6995	tags=61%, list=21%, signal=48%	29800/3553/83666/60489/29108/6772/7128/200316/151636/6895/80149/4277/79594/117854/163702/10859/26191/10758/3594/3600/51561/4321/23586
GOCC_T_TUBULE	49	-0.594513	-1.61429	0.0031179	0.0377521	0.0313849	4001	tags=57%, list=12%, signal=50%	7779/776/6717/274/6253/477/783/493/6546/148/59283/9722/3760/775/481/6517/6323/781/288/287/6326/3480/5532/79026/27092/844/3767/9472
GOBP_POSITIVE_REGULATION_OF_CALCIUM_ION_DEPENDENT_EXOCYTOSIS	17	-0.805399	-1.76618	0.00312597	0.0378063	0.0314299	2338	tags=65%, list=7%, signal=60%	9066/8912/8911/143425/8941/8447/6857/192683/6812/6860/3745
HP_INFERTILITY	190	0.524263	1.43077	0.0031361	0.0378853	0.0314956	7166	tags=40%, list=21%, signal=32%	81848/2302/3117/3119/641/2212/1848/51364/9319/92749/3077/54970/7040/2622/10011/55036/1770/345895/7516/2175/27148/9723/201134/85478/54919/4214/3293/268/221421/89765/6674/2736/83538/6103/352909/8481/389549/6795/9563/246176/84074/2626/55329/8820/7784/10309/6662/2796/375307/84071/115948/367/6736/1588/8701/122481/27019/200373/123872/79925/1497/79703/115399/117144/200162/57704/80217/93233/7490/50846/83…
GOBP_RETROGRADE_AXONAL_TRANSPORT	21	-0.737739	-1.71063	0.00315537	0.0380744	0.0316528	3130	tags=67%, list=9%, signal=60%	23287/10749/66000/50632/5048/23291/4747/3799/1740/3798/1778/667/4130/547
GOBP_REGULATION_OF_POTASSIUM_ION_TRANSPORT	109	-0.470502	-1.45649	0.00316099	0.0380984	0.0316728	4194	tags=41%, list=13%, signal=36%	51719/407015/482/9992/776/51185/7531/144245/11060/274/5621/3736/8514/3746/2273/7432/3788/486/65267/54800/9722/10142/1804/481/150/6844/288/5999/287/1908/3747/65268/7881/81832/3781/6000/3799/65125/3356/6833/4878/57628/9472/30818/30819
GOBP_ANTIGEN_PROCESSING_AND_PRESENTATION_OF_PEPTIDE_ANTIGEN_VIA_MHC_CLASS_I	29	0.732715	1.59279	0.00319815	0.0385022	0.0320084	5647	tags=76%, list=17%, signal=63%	3106/3107/3105/2207/3134/567/6890/3136/3077/1636/3133/2923/811/50856/10437/3140/6892/23457/563/55080/6891/3551
HP_ABNORMAL_HEART_VALVE_MORPHOLOGY	324	0.474676	1.33438	0.00323458	0.0388939	0.0323341	6461	tags=43%, list=19%, signal=35%	10630/165/1290/1281/1277/1278/4323/1289/10312/4015/2006/3106/29089/1482/23630/2990/7042/84282/4000/7026/29887/7169/2316/5982/4313/55215/3425/11014/5351/3339/2717/54567/8260/6237/10516/5888/29957/10459/59/6491/64135/5311/2177/7516/2175/7450/2121/7462/132884/7043/1349/83451/653361/2697/8642/9723/9275/6650/2588/3984/7546/26229/83990/4854/23129/10370/57572/285203/113189/5310/54968/6533/51726/672/60/2…
HP_FACIAL_EDEMA	130	0.555288	1.47156	0.00323808	0.0388939	0.0323341	4904	tags=40%, list=15%, signal=34%	3115/1290/710/3113/1277/1289/2006/286204/8542/5698/4615/7132/5982/54345/284/26509/9401/2050/9508/81/5723/79902/7462/83451/8425/653361/3321/2013/9275/9780/3984/79023/11133/84868/60/57122/2161/396/26608/5692/55343/4643/285362/2934/90417/51371/5293/51085/8820/71/26191/1789
GOMF_ATPASE_COUPLED_CATION_TRANSMEMBRANE_TRANSPORTER_ACTIVITY	44	-0.611395	-1.64759	0.00324216	0.0388985	0.0323379	3772	tags=57%, list=11%, signal=50%	480/527/9114/529/526/9914/51606/90423/155066/488/27032/477/540/493/10060/528/523/481/84239/492/491/6833/10396/3767/478
GOBP_L_GLUTAMATE_TRANSMEMBRANE_TRANSPORT	29	-0.690362	-1.71572	0.00324851	0.0389303	0.0323644	2993	tags=41%, list=9%, signal=38%	8864/477/2911/83733/2055/6511/57030/246213/6506/6509/3766/6505
GOBP_MEMBRANE_RAFT_ASSEMBLY	11	0.883937	1.58214	0.00325521	0.0389662	0.0323942	3167	tags=64%, list=9%, signal=58%	302/6281/858/857/2013/10211/2319
HP_PULMONARY_FIBROSIS	81	0.603184	1.51546	0.00326735	0.0390671	0.0324781	3243	tags=28%, list=10%, signal=26%	3115/3123/3113/6556/3162/5265/5880/4282/355/857/3077/7040/374393/3257/3557/3783/2628/29893/55505/23514/57122/3663/91039
HP_BROAD_NASAL_TIP	149	-0.435786	-1.40399	0.00327228	0.0390817	0.0324902	4052	tags=37%, list=12%, signal=33%	196528/79718/9459/4204/23126/8239/22827/22866/57465/23096/54880/6872/347344/1741/55252/26137/51317/10847/1183/84679/57688/27086/57459/22930/9968/10664/9758/523/57492/2186/317662/2317/80816/2182/8573/10075/389856/11141/6601/6638/324/64359/3480/7552/51780/7994/26040/51322/5063/6855/7102/5813/9759/6659/3782
GOCC_TRANSPORT_VESICLE	388	-0.356137	-1.24328	0.00328293	0.039106	0.0325104	3461	tags=36%, list=10%, signal=33%	56947/10590/84623/133308/6843/9501/10427/4074/10497/9950/5142/5802/51760/23673/4900/80763/10228/808/134957/10483/8218/440279/26258/9919/163882/284697/274/8674/164/9143/10175/23621/1213/22987/9900/127833/10966/83464/5870/5866/112476/57120/51552/23312/9522/7781/5799/25924/1183/9321/10059/1742/91683/83849/9066/80331/114088/84258/6861/11276/351/7039/8417/3482/5874/143187/56681/11261/523/320/83988/132…
HP_ABNORMAL_PALMAR_DERMATOGLYPHICS	201	-0.410709	-1.34625	0.0032839	0.039106	0.0325104	4026	tags=34%, list=12%, signal=30%	79718/9702/197131/25942/29123/55670/22827/56916/6134/7528/4654/9049/55790/54880/7227/4591/51594/55252/9373/10274/27086/3845/9968/5193/738/23097/8036/10664/57492/64131/658/25836/23030/80816/9469/157680/6925/5885/2263/23036/58499/324/652/1387/6711/3977/10815/6228/64359/2033/6595/403/3899/22884/26040/51322/55636/5830/6812/9126/3756/54453/9759/23522/3782/6938/259232/9241/64093
HP_ERYTHROID_HYPOPLASIA	25	-0.711488	-1.69675	0.00328835	0.039106	0.0325104	4710	tags=72%, list=14%, signal=62%	6234/6204/6155/90121/6208/6235/6125/6210/6165/6135/6232/6218/54790/6224/6154/6138/6160/6229
GOBP_NEGATIVE_REGULATION_OF_TUMOR_NECROSIS_FACTOR_SUPERFAMILY_CYTOKINE_PRODUCTION	76	0.610057	1.52031	0.00329091	0.039106	0.0325104	5201	tags=34%, list=16%, signal=29%	4057/10457/602/7291/706/54/54206/54209/7128/29126/3965/5777/80149/84868/50856/947/2621/9466/10270/10859/100126333/11006/2950/26191/58509/945
GOBP_METENCEPHALON_DEVELOPMENT	102	-0.491282	-1.5091	0.00329291	0.039106	0.0325104	3130	tags=35%, list=9%, signal=32%	23287/51286/25809/3746/5629/388610/596/25/8455/146057/4760/429/5781/85458/1399/124925/22891/64211/5270/8861/8941/8925/3480/23026/2662/18/8851/869/6712/23017/6751/28514/2895/1272/6752/4983
GOBP_CALCIUM_ION_TRANSMEMBRANE_TRANSPORT	304	-0.382849	-1.3066	0.00330432	0.0391974	0.0325864	3887	tags=32%, list=12%, signal=28%	9992/3208/5142/776/488/24145/7531/7070/6376/6717/808/90550/6261/3306/159371/274/8416/3064/27032/5621/477/55799/25998/7222/783/6262/57165/22821/4987/493/23413/1909/6546/2906/91404/79085/25/2905/777/8912/309/3358/774/785/286097/59283/9722/28954/2247/1394/775/8398/481/2534/150/9254/27112/781/2903/8911/6622/123041/287/6363/25769/492/2904/10368/5581/491/30845/10367/3709/55636/5027/79026/41/773/2823/27…
GOBP_CELLULAR_RESPONSE_TO_VIRUS	79	0.599445	1.50047	0.00331336	0.0392604	0.0326388	7077	tags=48%, list=21%, signal=38%	3627/283120/2537/4938/4940/3665/6352/84282/8638/79132/3661/330/581/64135/3965/3964/3569/80149/9641/55601/117854/8780/220001/5245/100126333/55666/5600/1984/4790/26065/329/708/4321/1654/7105/23586/375/85364
HP_ABNORMAL_ORAL_MUCOSA_MORPHOLOGY	307	0.485748	1.36053	0.00332072	0.0393033	0.0326744	6264	tags=40%, list=19%, signal=33%	6288/1031/6696/165/1281/4323/715/10312/3117/716/3119/56975/2006/3106/3691/2990/7852/1535/2706/84818/4615/9493/2022/4001/1893/5982/4313/355/3425/1026/3257/3557/7128/4689/1075/84876/9508/3689/5551/2121/7462/132884/3569/10068/215/54757/83451/5159/23461/2535/653361/4688/94/9275/55505/10379/1294/3654/3984/4854/8737/2162/9103/54809/5345/3575/2720/2735/26608/3690/5788/28962/9948/219844/11146/388552/1184…
HP_SYSTEMIC_LUPUS_ERYTHEMATOSUS	34	0.718828	1.588	0.00334779	0.0395564	0.0328848	2090	tags=44%, list=6%, signal=41%	6696/710/716/8651/2212/355/713/718/54/712/714/717/2213/4860/3654
GOBP_MUSCLE_CELL_MIGRATION	100	0.578763	1.49433	0.00334962	0.0395564	0.0328848	4056	tags=35%, list=12%, signal=31%	301/5054/4192/5327/6282/5328/3488/5154/7060/3486/6352/80310/9510/3673/1636/2887/84466/6608/5159/199/10092/55742/5155/3037/8829/10221/5031/407040/79647/9270/3690/51177/8013/1545/407006
GOMF_GLUTAMATE_BINDING	10	-0.88662	-1.69317	0.00336911	0.0397419	0.033039	2418	tags=80%, list=7%, signal=74%	1373/2906/2729/2904/2752/2572/2902/6505
HP_BRADYKINESIA	97	-0.485128	-1.47116	0.00337682	0.0397883	0.0330776	3271	tags=36%, list=10%, signal=33%	4204/124454/54832/23317/23516/6872/3748/3064/5621/58494/5521/6575/65018/2747/1639/8398/6323/26058/8867/6622/6326/348980/9829/9627/51062/6812/8622/112755/2554/2563/56521/2566/4137/478/57338
GOBP_ANTIGEN_RECEPTOR_MEDIATED_SIGNALING_PATHWAY	226	0.4934	1.35772	0.0033914	0.0399154	0.0331833	6574	tags=37%, list=20%, signal=30%	3958/3115/3123/2633/3119/10451/3105/80381/64332/11314/2874/25865/3493/28526/581/9473/3937/123920/84106/5777/7805/2213/10616/3783/7462/10385/54923/84807/11118/80149/8915/4067/29085/3494/407040/5771/5335/3265/114625/28638/925/5788/695/11119/9404/8525/8891/54718/3501/3507/7535/11120/10892/150372/5074/974/3635/11006/5293/3932/6794/26191/919/100/7334/3538/89857/926/784/1967/23308/3551/3702/55024/1445/…
HP_TRIANGULAR_SHAPED_PHALANGES_OF_THE_HAND	216	-0.401425	-1.30123	0.00340349	0.0400129	0.0332643	2295	tags=25%, list=7%, signal=24%	6232/6942/9968/55904/5728/4488/6218/9969/4613/2186/64131/23291/658/26115/25836/6224/23030/2317/9469/8567/23112/5885/2263/6154/10075/4212/657/3720/3778/9935/6138/6160/1387/1656/64359/2033/1795/23040/26040/51684/9126/3756/23001/8936/6229/51412/5727/84628/57178/6304/3782/2893/9241/650/64093
GOCC_DNA_REPLICATION_PREINITIATION_COMPLEX	12	0.869146	1.57937	0.00340743	0.0400145	0.0332656	3592	tags=83%, list=11%, signal=74%	4171/8318/51659/9837/4175/4174/4172/4173/84296/4176
GOBP_NEGATIVE_REGULATION_OF_T_CELL_PROLIFERATION	65	0.620609	1.51716	0.00341571	0.040067	0.0333093	4519	tags=43%, list=14%, signal=37%	3123/10457/2302/8764/6385/2615/1051/57045/836/259307/29126/3965/80380/5777/10385/2064/3559/84868/10288/942/51043/11326/11146/6693/5074/10859/3620/11006
HP_CHRONIC_KIDNEY_DISEASE	151	0.544683	1.46507	0.00342748	0.0401415	0.0333713	6838	tags=47%, list=21%, signal=38%	6288/3939/286204/10253/8542/2335/977/54345/567/54/3075/3913/5311/81/79902/182/2628/9056/2013/1294/10677/4582/79023/91147/5310/51726/8270/91461/57122/9657/396/54938/284086/112752/5498/55764/79583/29927/5277/199221/4643/55644/27031/55863/2934/4312/4867/51473/5837/5580/4914/137682/353/56606/51196/64423/5889/2542/26160/23165/22897/54806/23193/1288/1497/51002/23279/7490/57728/80114/1376
GOBP_REGULATION_OF_EPITHELIAL_CELL_APOPTOTIC_PROCESS	96	0.586938	1.50802	0.00342969	0.0401415	0.0333713	6372	tags=42%, list=19%, signal=34%	5054/4192/57124/283120/6347/6424/7538/51129/3383/3162/7057/406913/641700/284/7128/958/3676/3569/831/1003/10298/11132/572/5335/677/2621/693175/10413/3589/2934/5562/8837/889/6431/22925/3586/196527/406900/5598/51588
HP_APLASIA_HYPOPLASIA_INVOLVING_BONES_OF_THE_FEET	293	-0.380818	-1.29994	0.00344797	0.0403106	0.0335119	3863	tags=33%, list=12%, signal=29%	4204/27161/473/8239/22827/79659/124997/7480/57465/54808/6651/5191/5745/23162/3064/4750/51132/7840/8514/7227/50515/79633/375056/9321/6792/7874/6942/8924/10060/55777/55904/4853/23426/80204/9969/4613/84295/57492/2186/23291/3516/658/26115/25836/23030/2317/818/8567/157680/7681/6925/23112/5885/100033413/2263/23013/10075/3720/4851/3778/54551/6638/324/5590/10815/1656/9719/3480/6595/1795/7994/23040/55636/…
GOCC_POLYSOME	64	-0.551112	-1.55327	0.00346598	0.0404762	0.0336495	5326	tags=61%, list=16%, signal=51%	6142/6227/2332/124540/3069/6234/4736/6169/51389/23367/25873/27161/190/4733/9513/6235/8087/1660/689/26523/6135/6161/6143/6152/6132/23185/6128/6191/6130/6160/6188/6228/6156/8667/4628/26019/1996/1938/6194
GOBP_B_CELL_PROLIFERATION	100	0.576852	1.4894	0.00348823	0.0406908	0.0338279	5002	tags=35%, list=15%, signal=30%	972/7037/23529/10451/7305/4282/11314/836/196/1880/1026/10673/581/958/2213/2048/7293/54440/51176/202309/1503/4067/3575/683/51293/5788/695/4064/970/5074/3635/3574/79915/5580/100
HP_ABNORMALITY_OF_NEURONAL_MIGRATION	466	-0.340258	-1.20423	0.00349771	0.0407563	0.0338823	4353	tags=35%, list=13%, signal=30%	6997/4131/55812/57511/6558/23261/8295/1523/27185/1718/79648/200205/84623/55005/196528/7430/79718/80153/29123/9342/4204/1781/23154/8239/3295/23299/55670/51185/10716/26005/7531/2036/5649/283489/51362/57724/57465/84892/4683/6651/116931/10564/440138/80232/55790/80055/10844/23162/4750/55746/284058/1213/5297/3736/1457/1496/58494/57545/50937/63894/29899/3176/26227/23312/3340/9681/4659/5591/79633/10522/9…
HP_OSTEOPENIA	257	0.498464	1.37458	0.0035024	0.0407657	0.0338902	5907	tags=39%, list=18%, signal=32%	165/871/1290/81848/1277/4323/1289/10312/5836/2006/1593/60681/5352/3043/1848/64175/4000/5358/8985/5982/4313/11014/5351/100151683/10265/5034/3557/6772/54209/4194/9401/6809/91252/1650/7462/51604/10195/83451/5159/9056/653361/29893/8642/9275/1294/9871/23514/3984/26229/7355/7389/91147/64116/4796/57122/90993/3265/5426/9394/2736/26608/136647/4547/118429/6609/4125/8818/84634/4668/4893/285590/2961/4221/904…
GOBP_REGULATION_OF_DNA_DEPENDENT_DNA_REPLICATION	51	0.650384	1.54532	0.00351805	0.0408667	0.0339742	6350	tags=63%, list=19%, signal=51%	51659/641/1017/9837/5982/5111/144455/91607/29980/8914/10926/63922/81620/5983/5984/79733/79075/6742/26271/8317/5985/51053/84296/80174/11232/54962/58525/90381/675/64863/10269/30968
GOMF_G_PROTEIN_COUPLED_NEUROTRANSMITTER_RECEPTOR_ACTIVITY	10	-0.885154	-1.69037	0.00351884	0.0408667	0.0339742	1791	tags=60%, list=5%, signal=57%	1129/2911/1132/11255/1128/2550
GOMF_HYDROLASE_ACTIVITY_HYDROLYZING_O_GLYCOSYL_COMPOUNDS	91	0.593337	1.51252	0.00352357	0.0408765	0.0339823	5175	tags=38%, list=16%, signal=33%	1116/1117/4069/2990/2519/3074/3425/2717/57134/197021/54936/55741/2632/2517/1486/4123/8692/129530/2720/2581/7841/4125/1118/4668/5016/4669/2548/9695/64772/79411/280/3073/4124/51172/4122
GOBP_PRESYNAPSE_ORGANIZATION	52	-0.597872	-1.64004	0.00352991	0.0409049	0.034006	2898	tags=48%, list=9%, signal=44%	10160/27445/54413/22865/4916/351/139065/5728/147381/6622/11141/84631/27253/9746/57555/145581/22871/5789/8927/26050/84628/869/4038/114798/347731
HP_ABNORMAL_MYELOID_LEUKOCYTE_MORPHOLOGY	322	0.477124	1.34111	0.00355375	0.0411359	0.034198	5412	tags=37%, list=16%, signal=31%	3115/3123/4478/3113/7037/10312/1674/3106/81622/7852/5880/219285/1535/83879/4000/4615/10577/9837/355/79717/55215/28755/100151683/204/54/57798/3557/6772/861/10459/3910/3561/4689/958/4194/9401/3937/2177/5873/2175/5551/6427/6901/28956/4261/5159/1441/9056/653361/2821/4688/4860/55505/51135/7036/915/8676/5052/84868/6813/1829/7112/5826/916/54809/5664/4796/3575/2937/2720/92579/2176/9158/3070/136647/28962/…
HP_ABNORMAL_FEMORAL_NECK_MORPHOLOGY	135	0.552249	1.46632	0.00358247	0.0414228	0.0344364	6430	tags=50%, list=19%, signal=40%	4318/633/1299/1277/1278/10312/81031/2261/60681/2146/2335/4000/2316/25886/23594/5176/3425/11014/3339/4998/100151683/7040/1298/64135/55384/91252/7043/2535/2737/2517/2588/7355/1836/124583/91147/4796/2720/83452/1297/5167/4125/7474/1301/26175/65992/2961/579/126792/8726/55768/2132/64374/9131/11285/3835/59341/6197/10651/4322/9509/54187/6399/1280/10269/23545/4247/860
GOCC_MITOCHONDRIAL_LARGE_RIBOSOMAL_SUBUNIT	53	0.650008	1.54931	0.00364322	0.0420789	0.0349819	7449	tags=66%, list=22%, signal=51%	64983/64979/55052/64981/6182/64978/51253/116540/57129/128308/29093/65003/84769/64975/51069/55168/28998/51073/54148/6150/63875/51264/64928/29088/65005/9553/28977/219927/54948/78988/740/387338/10573/116541/64976
HP_ABNORMAL_ADIPOSE_TISSUE_MORPHOLOGY	200	0.508097	1.38881	0.00364818	0.0420901	0.0349912	6623	tags=46%, list=20%, signal=37%	1031/1281/6347/1277/1278/1674/641/2353/5698/400916/4000/5696/7305/2316/54345/355/857/1175/10535/79717/5424/1026/57798/8260/7040/29957/3910/54209/64135/208/1650/84823/6901/10195/7043/5159/2517/55154/84868/1829/7112/5664/60/136647/5692/201163/2010/9464/161742/5167/91624/81839/2271/114803/6390/70/80199/7421/221496/2961/64788/10555/4221/5566/2274/2068/3932/257/207/5580/6497/55131/6392/63976/5373/5468…
HP_ABNORMALITY_OF_SALIVATION	170	-0.4253	-1.37458	0.00366373	0.0422232	0.0351018	3103	tags=35%, list=9%, signal=32%	4750/5297/347344/1741/6567/10133/540/10522/1183/84679/55209/546/27086/57194/3188/9968/84706/3178/4744/5444/1639/5455/7703/9758/9217/8398/6323/2182/11128/2263/2903/23013/29978/389856/11141/54551/6638/9839/6326/6711/57468/8925/6595/7552/10479/55906/6812/5063/6855/23025/7102/2554/2066/84628/6304/2566/9378/478/9568
GOBP_MYELOID_CELL_DIFFERENTIATION	373	0.46377	1.30925	0.00367689	0.0422942	0.0351609	5688	tags=36%, list=17%, signal=31%	4057/4318/7422/7130/302/972/3123/9636/3202/7037/23601/10312/7538/4015/3976/3726/56975/3217/3665/1969/3725/2353/1021/87/1051/8544/7305/29887/3148/567/55509/2242/22904/6688/836/4055/7071/1880/7097/3204/7040/5971/6772/861/3304/116071/54209/714/3965/3276/338382/135228/23218/5777/182/841/3059/10272/10019/55170/1441/51176/5916/2150/998/2539/3696/6988/4495/54892/8444/8737/126014/10370/10538/80279/4067/1…
GOBP_EXPLORATION_BEHAVIOR	27	-0.697512	-1.69963	0.00367793	0.0422942	0.0351609	3282	tags=67%, list=10%, signal=60%	51185/26258/1392/477/1742/347730/57282/3350/348/27/5179/57555/5581/2571/18/1620/57338/7143
GOBP_COLLAGEN_CATABOLIC_PROCESS	40	0.689291	1.57547	0.00371629	0.0426886	0.0354888	3756	tags=50%, list=11%, signal=44%	4318/4323/9902/1471/1513/4327/4313/1520/140766/9508/4320/8751/1514/1508/64386/4316/3688/2191/5184/5045
GOBP_REGULATION_OF_MITOTIC_SISTER_CHROMATID_SEGREGATION	46	0.666583	1.55146	0.00372052	0.0426907	0.0354905	2723	tags=41%, list=8%, signal=38%	9232/891/9212/5347/10403/1843/9319/699/4085/701/10459/1063/7272/81620/11130/55055/9735/26271/7517
GOCC_SPINDLE	386	0.465987	1.31751	0.00375089	0.0429922	0.0357412	5512	tags=36%, list=17%, signal=30%	3315/84722/991/822/332/891/55143/10460/9212/11004/81610/24137/5347/9787/6990/1263/10112/51203/6790/22974/9493/9055/10783/79801/220134/10615/3833/990/25886/4751/642273/983/284403/26524/80258/4085/201161/7283/2669/150468/221150/701/1894/10459/255758/9700/10636/23354/81930/1063/83473/7272/5311/5778/259266/11186/115106/79998/79902/29127/55540/9735/54820/91272/10733/1062/49856/284001/27243/998/56992/3…
HP_ABNORMALITY_OF_THE_FRONTAL_HAIRLINE	163	-0.427858	-1.3799	0.00376091	0.0430377	0.035779	4913	tags=45%, list=15%, signal=39%	23384/8812/6598/65082/6234/6204/8243/3643/2245/104/4036/6155/64324/90121/196528/79718/25942/29123/473/10283/6235/57465/4683/10128/4858/80055/29072/6125/84172/6210/6165/6135/84679/55209/9895/10220/6232/10060/6654/4853/26057/55691/6218/57492/10735/25836/6224/157680/5885/2263/6154/253959/23013/4212/6601/6138/6160/1387/10815/2033/10297/9990/6595/55906/6857/23389/9126/22931/3756/6229/6304/6659/3782/69…
GOBP_NEGATIVE_REGULATION_OF_VASCULATURE_DEVELOPMENT	139	0.547639	1.46155	0.00376304	0.0430377	0.035779	4174	tags=25%, list=13%, signal=22%	5054/3627/1284/3202/1647/285/11117/7060/7057/10253/7042/1969/9510/5176/3339/641700/23166/6772/240/2828/5230/1634/1870/56999/9723/374887/29924/407040/90993/3087/2296/161742/10769/407006/5371
GOBP_RESPONSE_TO_REACTIVE_OXYGEN_SPECIES	198	0.509987	1.39328	0.00377463	0.0431235	0.0358503	5287	tags=42%, list=16%, signal=35%	301/4318/283120/6648/1277/358/8061/4504/3162/6649/3725/3043/2353/2146/1263/80310/6382/3040/84557/5111/4313/3039/836/983/140823/8877/7351/10516/2876/7295/3240/1894/6772/2281/7128/54936/5311/2643/1728/3569/10068/5159/653361/51157/8692/8737/5052/572/374/3552/51022/407040/6778/23593/120892/2176/578/2861/4233/55139/695/1906/948/4358/8013/1545/4846/5074/3082/5603/11035/1421/5562/5829/2950/5151/207/1956…
GOMF_ANION_CHANNEL_ACTIVITY	86	-0.508305	-1.51633	0.00378008	0.0431388	0.0358631	2996	tags=30%, list=9%, signal=28%	63982/53405/203859/1183/121601/1185/55879/2557/23507/2743/2558/1182/94015/2561/144453/2554/8001/2560/2563/6509/56262/2565/2566/6505/2562/2556
GOBP_REGULATION_OF_LYMPHOCYTE_MEDIATED_IMMUNITY	167	0.531715	1.44163	0.00382323	0.043584	0.0362331	6392	tags=43%, list=19%, signal=35%	3122/3123/2302/7037/23529/3106/3105/91543/3134/567/10865/100507436/196/3553/259307/3136/3077/718/7040/10459/54209/958/3965/3606/5777/2213/177/3133/3569/54440/7133/4179/84868/54795/5272/5817/7855/3575/6778/8772/3902/5788/3140/695/3554/7454/9466/10892/1604/8741/9984/10859/11035/146850/11006/79915/7186/7784/3263/563/7409/51010/121260/3586/3594/4436/729230/7292/114836/30009/51561
GOBP_RESPONSE_TO_HYDROGEN_PEROXIDE	125	0.549881	1.45484	0.00383096	0.0436248	0.0362671	5191	tags=43%, list=16%, signal=37%	301/6648/1277/358/8061/3162/3043/2146/80310/6382/3040/84557/5111/4313/3039/836/983/8877/2876/7295/3240/1894/6772/2281/7128/1728/3569/10068/5159/51157/8737/572/374/51022/407040/6778/120892/578/2861/4233/55139/1906/8013/1545/5074/3082/5603/11035/5562/5151/5580/51526/11315/9131
GOBP_POSITIVE_REGULATION_OF_RESPONSE_TO_CYTOKINE_STIMULUS	61	0.640603	1.55218	0.00383777	0.0436552	0.0362923	4896	tags=49%, list=15%, signal=42%	972/3665/7852/837/834/83666/3661/7097/3304/54209/64135/84166/7805/146722/54625/8737/9641/117854/8772/2621/1906/7474/6880/3303/3554/10555/3574/7186/3263/81844
HP_DECREASED_URINE_OUTPUT	22	0.790325	1.62512	0.00385618	0.0438172	0.0364271	4184	tags=55%, list=13%, signal=48%	3123/3426/788/857/7056/718/3075/1636/4179/3663/199221/629
GOBP_REGULATION_OF_INTRINSIC_APOPTOTIC_SIGNALING_PATHWAY	164	0.521252	1.41037	0.00386078	0.0438221	0.0364311	5141	tags=39%, list=15%, signal=33%	4318/3315/972/6648/5329/6280/6279/960/6591/1649/4282/5478/3065/857/6615/2876/29108/8996/5034/581/54209/79156/8382/4193/220042/8531/4582/4487/5883/51499/5743/624/572/51060/2023/83787/7314/407019/90993/5771/53832/120892/27113/3070/10134/201163/51079/6880/1191/3303/54929/598/406962/11035/8440/79915/3932/1984/207/5770/5326/26155/11315/10961
HP_OPEN_MOUTH	102	-0.487897	-1.4987	0.00387974	0.0439709	0.0365548	3924	tags=46%, list=12%, signal=41%	25942/27161/23126/283489/57465/116931/23096/5980/284058/200424/1213/51244/10522/546/57688/27086/10743/6942/4208/9968/55777/317662/80816/157680/6925/8214/285175/55704/11141/54551/6638/9839/1822/4784/23258/6228/10479/9993/23389/5063/3756/667/5813/10382/2892/53616/547
GOBP_SYNAPTIC_VESICLE_PRIMING	19	-0.770842	-1.76977	0.00388224	0.0439709	0.0365548	3880	tags=74%, list=12%, signal=65%	9342/10497/134957/440279/9900/8867/6622/63908/26059/6616/5864/6812/23025/112755
HP_ABNORMAL_PLEURA_MORPHOLOGY	134	0.538172	1.42853	0.0039044	0.0441743	0.0367239	4855	tags=37%, list=15%, signal=32%	30008/6696/3115/3123/1281/3113/4015/2006/3106/2990/7042/3426/2212/4615/4282/2022/7132/83483/54345/355/3077/10516/4665/29957/3075/59/2050/9508/2213/8974/3569/7043/3654/7133/9780/4179/113189/5345/6778/3265/201163/1230/199221/4144/199857/2294/126792/6016/26191/2132
GOCC_LIPID_DROPLET	98	0.571689	1.47807	0.00391545	0.0442479	0.0367851	2498	tags=21%, list=7%, signal=20%	196410/5947/50486/302/123/29923/8228/157506/91543/857/57146/80270/9249/10970/3654/5908/550/26157/9144/57104/2597
GOBP_POSITIVE_REGULATION_OF_LEUKOCYTE_CHEMOTAXIS	92	0.58951	1.50867	0.00391931	0.0442479	0.0367851	6656	tags=49%, list=20%, signal=39%	5919/5054/4192/7422/3576/3627/972/7060/7057/728/6352/5880/5764/23075/6688/3965/3569/2150/51157/199/7423/811/63940/79647/719/2621/1906/7474/1230/284114/8740/6354/6351/5879/59341/7424/729230/3929/196527/158747/708/51561/6348/2358/3146
HP_POOR_MOTOR_COORDINATION	68	-0.534446	-1.53419	0.00393222	0.0443377	0.0368598	3125	tags=37%, list=9%, signal=33%	3064/5621/7840/5521/540/10743/8924/1630/658/6323/7681/100033413/54551/6638/9839/6326/348980/6812/112755/2554/2563/1641/3785/2566/4692
HP_CLUBBING_OF_TOES	30	0.717952	1.56638	0.0039357	0.0443377	0.0368598	5525	tags=70%, list=17%, signal=58%	29089/55215/5888/10459/2177/7516/2175/83990/672/2176/9487/6578/7319/79651/2189/55120/2188/55159/2187/675/5889
HP_ARTERIAL_DISSECTION	10	0.892272	1.58026	0.00394656	0.0444126	0.036922	942	tags=60%, list=3%, signal=58%	1290/1281/1277/1289/11014/5351
GOBP_ATTACHMENT_OF_SPINDLE_MICROTUBULES_TO_KINETOCHORE	33	0.709649	1.56977	0.00396313	0.0445079	0.0370012	5336	tags=61%, list=16%, signal=51%	891/9212/11004/147841/10403/83540/10615/4751/1894/81620/29127/91272/1062/998/57405/55920/6795/90417/27436/7756
GOCC_PROTEASOME_CORE_COMPLEX	20	0.793462	1.60494	0.0039635	0.0445079	0.0370012	4175	tags=65%, list=13%, signal=57%	5698/5696/5688/5682/5686/5691/5683/5685/5690/5684/5692/5689/5699
HP_GENERALIZED_CEREBRAL_ATROPHY_HYPOPLASIA	10	-0.882254	-1.68483	0.00396805	0.0445115	0.0370043	1702	tags=70%, list=5%, signal=66%	8398/6323/6326/348980/112755/2563/2566
HP_APLASIA_HYPOPLASIA_OF_THE_HALLUX	76	-0.521446	-1.53331	0.00400977	0.0449316	0.0373535	3127	tags=43%, list=9%, signal=39%	23162/3064/51132/50515/6942/10060/55904/9969/2186/23291/658/26115/23030/8567/23112/2263/10075/3720/3778/10815/1656/1795/7994/23040/23001/8936/51412/84628/57178/6304/2893/9241/650
GOMF_MHC_PROTEIN_BINDING	37	0.706485	1.58615	0.00401798	0.0449757	0.0373902	6272	tags=51%, list=19%, signal=42%	972/64581/10383/6890/3133/29990/10288/10134/3902/925/203068/6892/29992/920/10859/23457/926/6891/1280
HP_FOCAL_HEMICLONIC_SEIZURE	13	-0.846869	-1.72671	0.00404086	0.0451516	0.0375364	1584	tags=69%, list=5%, signal=66%	284058/6323/2903/6326/57468/6812/23732/2554/2566
GOBP_T_CELL_MEDIATED_CYTOTOXICITY	49	0.666561	1.57606	0.00404227	0.0451516	0.0375364	4400	tags=49%, list=13%, signal=43%	3122/3123/3106/3105/3134/567/100507436/3136/1075/5873/2213/177/5551/3133/2013/5817/3575/8772/5788/3140/1512/3251/10859/11035
GOBP_TISSUE_MIGRATION	357	0.460675	1.29861	0.00405941	0.0452949	0.0376555	4611	tags=29%, list=14%, signal=26%	301/4223/4318/7422/3315/11167/27286/1647/285/3162/7114/3675/7057/7042/1969/57381/3725/6781/7101/11221/4017/5764/5606/7026/1948/54345/6672/3673/1839/5176/25865/54567/2896/6237/7040/406913/2876/6772/284/6273/59/5216/958/10371/2050/51564/25959/72/1634/3964/56999/406903/2821/1003/94/2013/3728/80149/51157/5743/23129/5155/29941/811/161198/3037/8829/407019/1803/3688/11156/2246/5335/9270/3690/8742/2324/4…
GOBP_REGULATION_OF_PRESYNAPSE_ORGANIZATION	34	-0.651717	-1.67876	0.00411369	0.045852	0.0381186	2156	tags=50%, list=6%, signal=47%	10160/22865/4916/351/139065/147381/6622/11141/84631/9746/57555/145581/5789/26050/84628/869/114798
HP_CEREBELLAR_VERMIS_ATROPHY	35	-0.648934	-1.68522	0.00412066	0.045881	0.0381428	3322	tags=43%, list=10%, signal=39%	2705/3064/7222/9698/1742/26278/11261/23064/9254/5582/6812/773/79152/547/2895
GOBP_POSITIVE_REGULATION_OF_AMINE_TRANSPORT	38	-0.654532	-1.72216	0.0041337	0.0459776	0.038223	2470	tags=34%, list=7%, signal=32%	7432/22930/65018/2668/6857/6812/5027/6860/1141/18/6529/2550/3745
GOBP_NEGATIVE_REGULATION_OF_NUCLEAR_DIVISION	55	0.650769	1.55475	0.00415566	0.0461638	0.0383778	2723	tags=40%, list=8%, signal=37%	891/3976/9212/5347/10403/1843/9319/10040/699/4085/701/10459/1063/7272/54998/81620/1111/11130/55055/9735/26271/7517
HP_MULTIFOCAL_EPILEPTIFORM_DISCHARGES	89	-0.508544	-1.52763	0.00416529	0.0461638	0.0383778	4036	tags=45%, list=12%, signal=40%	7430/80153/23154/51185/8218/10128/80055/3736/3176/23312/3340/9681/6792/8869/1106/79791/83696/9354/6323/8573/10765/9147/56776/3778/6326/6711/81603/5530/23389/23043/7991/6812/23732/2554/2898/51412/2775/6304/2566/2257
HP_PROPTOSIS	241	0.494734	1.36253	0.00416633	0.0461638	0.0383778	5525	tags=41%, list=17%, signal=35%	30008/633/3115/871/1281/3113/53834/1277/56975/2261/1593/29089/1482/8318/6611/64175/2335/4000/4615/5696/7291/8985/1513/2316/4313/2077/55215/5424/3339/100151683/8260/6237/7040/150468/5888/5034/29957/10459/9401/6608/2177/259266/91252/7516/2175/182/7043/54820/5159/2535/10733/9871/26229/83990/4854/10370/5155/124583/7545/5447/672/91461/157570/3481/2176/56896/84231/28981/2324/2296/4125/7474/5184/6452/13…
GOBP_LYMPHOCYTE_MIGRATION	115	0.552365	1.44819	0.00416799	0.0461638	0.0383778	5279	tags=36%, list=16%, signal=30%	6288/3627/4478/6347/8764/3383/6352/1893/4267/1880/50848/29108/80270/6373/101/51192/3676/6364/199/80024/6362/6355/8772/64005/58191/2621/3683/7474/9466/2526/284114/7535/6693/11035/8740/6370/9048/5293/207/6354/6351
GOBP_SPINDLE_ORGANIZATION	200	0.504187	1.37812	0.00417262	0.0461665	0.0383801	5361	tags=38%, list=16%, signal=32%	4605/84722/991/891/9133/10460/9212/24137/5347/9787/6790/22974/9493/10403/9055/10783/83540/2316/10615/3833/4751/284403/80258/7283/64946/3304/9700/6491/10636/23354/7272/259266/115106/79998/29127/440270/1062/49856/27243/56992/8841/11200/5310/93323/26271/729440/57405/79000/55559/55521/203068/114327/1104/8481/3303/5901/10769/29901/6795/23636/54627/90417/256364/440145/90990/26112/23015/8480/225689/7986…
GOBP_NEGATIVE_REGULATION_OF_VIRAL_LIFE_CYCLE	26	0.74686	1.59226	0.00418254	0.0462237	0.0384277	4827	tags=46%, list=14%, signal=40%	5806/10410/684/10581/5478/8519/4261/85363/4061/286827/2934/8547
GOBP_CHEMOKINE_PRODUCTION	96	0.582888	1.49761	0.00418658	0.0462237	0.0384277	6165	tags=45%, list=18%, signal=37%	972/1958/4938/3162/4940/1969/64581/6591/4615/4282/7291/54210/3553/7097/29108/54209/3965/3606/177/3569/2150/199/84868/79594/693175/7474/64170/59307/247/136/3574/11006/6372/2950/3566/23765/59341/1991/255231/3586/326/3929/7292
HP_ABNORMAL_SUBARACHNOID_SPACE_MORPHOLOGY	126	-0.447973	-1.40854	0.00425051	0.0468804	0.0389736	4174	tags=44%, list=13%, signal=39%	116442/2811/84623/9459/4204/8239/2639/2036/283489/22866/116931/23096/440138/1213/347344/1741/10522/9024/1183/84679/4088/1630/9968/55777/9758/8831/2182/6925/10765/389856/26960/11141/3097/6638/2904/57551/815/23493/7552/3897/23040/55870/5530/7049/51322/6812/5063/6855/1778/7102/56479/10771/2902/547/10369/28514
GOBP_POSITIVE_REGULATION_OF_ALPHA_BETA_T_CELL_ACTIVATION	68	0.62002	1.51972	0.00428303	0.0471896	0.0392307	5002	tags=46%, list=15%, signal=39%	301/3122/3123/8651/3105/64332/9308/861/3965/3606/3133/54440/84807/2737/4860/864/916/942/51043/7297/5788/3142/7535/10892/1604/64926/11006/3566/26191/865/100
GOBP_POSITIVE_REGULATION_OF_CELL_CYCLE	323	0.475804	1.33698	0.0042947	0.0472687	0.0392964	5624	tags=35%, list=17%, signal=29%	301/84722/11065/5359/891/6241/8061/9212/81610/1164/7042/9787/6990/2146/7101/51203/221908/6790/9493/10403/9510/10615/990/983/1163/144455/3553/84967/8877/4085/113130/201161/10635/3280/1894/6737/995/9700/6491/10926/51514/5311/440/81620/1111/6909/29127/4193/1019/8558/3955/5159/79733/993/51529/1978/10733/284001/998/199/4487/994/8444/9928/151195/10370/11200/5155/811/5310/7919/26271/7517/3552/8317/2735/…
HP_SPASTIC_GAIT	66	-0.538994	-1.53543	0.00431624	0.0474551	0.0394514	5089	tags=62%, list=15%, signal=53%	10166/57679/6472/23503/10613/25793/80821/6843/4204/51663/9101/80232/51308/80055/23516/80208/6253/11160/3736/113612/3739/118813/57165/9895/23259/65055/6683/26278/9420/123606/51271/5832/22978/57599/25778/324/57498/51062/3798/547/5354
GOCC_LEADING_EDGE_MEMBRANE	170	-0.420804	-1.36005	0.00432066	0.0474551	0.0394514	3255	tags=35%, list=10%, signal=31%	57669/3748/4355/5141/9495/4771/388336/3746/23286/6792/25800/4646/10787/84687/23603/8844/2557/23362/9847/273/5796/66036/24138/23224/1915/84249/84168/54212/3747/324/6711/6188/2558/57468/10297/1182/9912/23136/491/29993/23189/729993/6506/23109/23122/2554/9026/5662/2565/2566/90249/729956/4137/26047/2890/2556/2550/3745/55612
GOBP_NEGATIVE_REGULATION_OF_CYSTEINE_TYPE_ENDOPEPTIDASE_ACTIVITY	85	0.591527	1.49471	0.00435427	0.0477743	0.0397168	6088	tags=49%, list=18%, signal=40%	4057/4318/7422/2537/332/358/5329/4504/960/114769/7057/83596/1800/2876/8996/330/10542/8530/6195/831/2821/51499/5743/2810/5272/5447/6478/2621/25816/3082/8740/207/27074/117584/10049/11315/55795/22900/6197/55011/3428/329
GOBP_RESPONSE_TO_CATECHOLAMINE	104	-0.470631	-1.4478	0.00436077	0.0477959	0.0397347	3952	tags=32%, list=12%, signal=28%	2551/25942/5142/5064/333/54331/3361/57657/22933/3274/6262/493/25/3358/3397/351/3350/50632/2932/1132/5594/5179/6622/10419/5999/2781/11255/111/1128/3356/2775/2774/6505
GOCC_SPINDLE_POLE	166	0.516024	1.39776	0.00440902	0.0482473	0.0401099	4282	tags=34%, list=13%, signal=30%	84722/991/891/10460/9212/81610/5347/9787/1263/6790/22974/9055/10783/10615/990/25886/4751/642273/284403/26524/4085/7283/150468/255758/10636/1063/83473/259266/11186/115106/79998/9735/54820/91272/10733/994/93323/84902/199953/79000/121441/64793/4957/644943/2010/114327/80216/9903/55171/10769/90799/6795/23636/54627/10101/85302/8409
GOBP_POSITIVE_REGULATION_OF_INTERLEUKIN_1_PRODUCTION	70	0.611931	1.50939	0.00441446	0.0482473	0.0401099	4609	tags=36%, list=14%, signal=31%	6288/3315/1958/6284/79792/64581/4615/7305/834/29108/3965/177/841/3569/2150/84868/115362/7855/948/7474/353514/10892/113277/10392/11027
GOMF_SYNTAXIN_BINDING	71	-0.524647	-1.51176	0.00441571	0.0482473	0.0401099	4122	tags=54%, list=12%, signal=47%	57617/6843/55823/9342/10497/51760/9810/23256/19/10228/134957/440279/26258/152579/127833/4905/112476/91683/9066/25/84258/6861/6293/8417/1612/6844/143425/63908/148281/10815/6616/8447/6857/6812/23025/773/55638/10814
GOMF_SODIUM_CHANNEL_ACTIVITY	46	-0.614814	-1.66376	0.0044446	0.0485125	0.0403304	2172	tags=43%, list=7%, signal=41%	40/57657/2899/8912/6323/6334/8911/6330/6326/348980/610/3775/2900/41/2898/6327/55800/55515/6328/259232
GOBP_ATP_SYNTHESIS_COUPLED_ELECTRON_TRANSPORT	79	0.591031	1.47941	0.00445753	0.0485788	0.0403856	6094	tags=57%, list=18%, signal=47%	891/51142/983/1346/440567/4696/6901/27089/54205/1329/4708/4726/7386/4697/1716/4725/100128525/790955/4729/4728/1337/9377/4713/4695/1348/4706/7388/388753/406992/4707/4701/29796/4700/4716/23479/55967/11315/4710/6392/4717/4694/84701/1738/4709/4722
GOBP_DNA_UNWINDING_INVOLVED_IN_DNA_REPLICATION	21	0.788231	1.60534	0.0044638	0.0485788	0.0403856	3592	tags=71%, list=11%, signal=64%	4171/8318/51659/641/9837/5888/9401/4175/4174/4172/3159/6742/4173/84296/4176
GOBP_NEGATIVE_REGULATION_OF_METAPHASE_ANAPHASE_TRANSITION_OF_CELL_CYCLE	42	0.675945	1.54583	0.00446453	0.0485788	0.0403856	2723	tags=43%, list=8%, signal=39%	891/9212/5347/10403/1843/9319/699/4085/701/10459/1063/7272/81620/11130/55055/9735/26271/7517
HP_RECURRENT_PNEUMONIA	94	0.582817	1.49528	0.00447833	0.0486611	0.040454	7490	tags=55%, list=22%, signal=43%	30008/7852/5880/2212/1535/4001/23594/5351/92749/100151683/10516/7040/3561/2622/55036/653361/4688/27148/915/11133/916/4796/3718/81857/9948/695/55343/5184/7454/3507/54681/199221/974/5293/919/1956/1536/100/4790/5879/4791/8701/6603/79650/79087/93233/57728/2137/339829/939/6774/4921
GOMF_HORMONE_BINDING	85	-0.500833	-1.48842	0.00448134	0.0486611	0.040454	4735	tags=38%, list=14%, signal=32%	9854/2690/3643/4036/3061/9340/3953/2692/7433/5745/1428/477/11057/59350/887/216/1394/7068/2908/1240/3480/1393/2740/1012/79602/7067/5295/1910/7434/478/117/10203
HP_ABNORMALITY_OF_NEUTROPHILS	265	0.485108	1.34221	0.0044967	0.0487776	0.0405508	5492	tags=37%, list=16%, signal=31%	4478/7037/10312/1674/3106/81622/7852/5880/219285/1535/83879/4000/4615/9837/355/79717/55215/204/54/57798/3557/6772/861/10459/3910/4689/958/4194/9401/3937/2177/5873/2175/5551/6427/6901/28956/4261/1441/653361/2821/4688/4860/55505/51135/7036/8676/5052/6813/1829/7112/5826/54809/5664/4796/3575/2937/92579/2176/9158/3070/136647/9948/695/9464/55343/91624/2122/7319/114803/7454/175/3507/70/29927/4893/5371/8…
GOMF_PEPTIDE_HORMONE_BINDING	51	-0.590148	-1.60779	0.00451071	0.0488792	0.0406353	4735	tags=39%, list=14%, signal=34%	9854/2690/3643/3061/9340/3953/2692/7433/5745/887/1394/1240/3480/1393/2740/5295/1910/7434/117/10203
HP_DECREASED_SERUM_COMPLEMENT_C3	12	0.85887	1.5607	0.0045168	0.0488914	0.0406454	2090	tags=50%, list=6%, signal=47%	6696/3426/718/3075/84823/3654
HP_ABNORMAL_MITRAL_VALVE_PHYSIOLOGY	149	0.529889	1.42159	0.00452556	0.0488914	0.0406454	5922	tags=42%, list=18%, signal=35%	633/1290/2318/1277/1278/1289/4015/2006/3106/1482/10112/4000/7026/2316/5982/355/3425/2717/10516/10265/7462/7043/1349/83451/653361/2697/8642/9275/3984/4053/57538/10370/5310/92579/3052/26608/4125/7319/1230/175/70/81794/3949/54539/2626/78987/23498/1193/126792/51085/25915/6016/5500/9997/6497/6392/63976/1788/84163/8216/6197/10651/3586
HP_DERMAL_ATROPHY	87	0.586325	1.48603	0.0045295	0.0488914	0.0406454	4593	tags=39%, list=14%, signal=34%	1292/165/1290/1281/1277/1278/1289/715/1291/716/4256/3691/7042/4000/54345/5424/5351/1293/1643/1075/9401/91252/1349/1294/113189/3052/1303/5167/54539/2934/5566/126792/2068/4312
HP_EMPHYSEMA	51	0.645916	1.5347	0.00453042	0.0488914	0.0406454	5649	tags=53%, list=17%, signal=44%	30008/3123/1281/2006/4256/5265/7042/4000/6890/2717/10516/81620/2121/132884/8425/2735/51053/8742/201163/6892/6338/5580/51626/4790/137682/6891/4791
GOBP_NADH_DEHYDROGENASE_COMPLEX_ASSEMBLY	50	0.641408	1.51661	0.00456337	0.0491965	0.0408991	6094	tags=56%, list=18%, signal=46%	4696/6901/4708/4725/4728/51079/4713/4695/55471/4706/54539/55863/55744/4707/84233/25915/4700/4716/55967/126328/4710/617/4717/137682/4694/79133/4709/4722
GOBP_PYRIMIDINE_DEOXYRIBONUCLEOTIDE_METABOLIC_PROCESS	24	0.767805	1.60956	0.00456963	0.0492136	0.0409132	4053	tags=62%, list=12%, signal=55%	7378/1890/7298/1806/1635/1841/129607/7374/79077/6470/30833/79661/6996/1854/8930
GOBP_POSITIVE_REGULATION_OF_T_CELL_MEDIATED_IMMUNITY	57	0.645371	1.55602	0.00457754	0.0492484	0.0409422	4980	tags=44%, list=15%, signal=37%	3122/3123/3106/3105/91543/3134/567/10865/3553/3136/3606/3133/3569/54440/5817/7855/8772/5788/3140/3554/10892/1604/7186/7784/563
GOMF_HISTONE_BINDING	238	-0.400324	-1.33253	0.00459079	0.0493405	0.0410188	4134	tags=35%, list=12%, signal=31%	81550/6907/10927/79718/90378/8125/54617/55063/29117/84656/6944/7290/8467/55689/6830/54828/10360/6872/23140/55206/9960/221656/79685/55274/9425/54799/10847/11176/546/54737/4302/266812/1911/8085/23468/85453/55904/6599/58508/1106/10361/128854/84295/26108/2186/57713/322/56254/25842/5253/5927/124359/64061/11143/10765/7158/6622/4300/3720/6601/10527/80853/25862/7259/8658/158880/4673/57680/51773/6595/8019…
GOBP_NEGATIVE_REGULATION_OF_LEUKOCYTE_MEDIATED_IMMUNITY	67	0.611407	1.49896	0.00460957	0.0494917	0.0411445	4519	tags=42%, list=14%, signal=36%	3598/2302/684/3162/3106/3105/3134/11314/6688/100507436/196/259307/3077/3965/5777/2213/3133/4179/84868/5272/3575/3718/5788/1604/9984/10859/2294/11006
HP_LIMITED_NECK_RANGE_OF_MOTION	12	-0.860375	-1.73574	0.00464338	0.0498039	0.041404	1584	tags=50%, list=5%, signal=48%	6323/6326/6812/2554/2566/9241
GOBP_CHROMOSOME_CONDENSATION	33	0.706977	1.56386	0.00465467	0.0498234	0.0414203	5975	tags=48%, list=18%, signal=40%	5347/64151/51203/7153/23397/10051/983/113130/54892/148479/1677/10270/9131/23137/8815/8091
HP_AORTIC_DISSECTION	38	0.693446	1.56834	0.00465467	0.0498234	0.0414203	1861	tags=39%, list=6%, signal=37%	633/3123/1281/4015/81031/2006/3106/1482/7042/2022/11014/5351/59/8974/7043
KEGG
Description	setSize	enrichmentScore	NES	pvalue	p.adjust	qvalues	rank	leading_edge	core_enrichment
KEGG_NEUROACTIVE_LIGAND_RECEPTOR_INTERACTION	271	-0.545513	-1.84116	1e-10	1.84e-08	1.28421e-08	2698	tags=26%, list=8%, signal=24%	2846/154/7253/5737/4987/59350/53829/1909/887/2906/148/2905/3358/147/3350/6755/55879/2557/2911/1394/7068/2908/9127/1132/150/2903/2915/2743/1901/2904/11255/2558/23620/2561/2740/56288/2900/5027/2913/1141/1128/7067/2554/8001/2898/2892/1137/3356/2560/2563/1910/2902/6869/2565/2566/2894/6751/2891/116443/2895/2562/2890/7434/2893/2834/6752/2556/9568/2550/117/10203
KEGG_AUTOIMMUNE_THYROID_DISEASE	50	0.84792	2.00856	1.38343e-09	1.27276e-07	8.8831e-08	1818	tags=38%, list=5%, signal=36%	3122/3115/3123/3113/3117/3119/3127/3118/3106/3107/3108/3105/3111/3134/3109/355/958/5551/3133
KEGG_ECM_RECEPTOR_INTERACTION	84	0.761902	1.94625	4.67862e-09	2.86955e-07	2.00278e-07	3495	tags=57%, list=10%, signal=51%	1292/1282/1284/6696/1290/1281/1277/3679/1278/1289/1291/3912/3381/3678/960/50509/3691/3675/7060/7057/3915/3371/6385/2335/6382/3908/7059/3673/3339/10319/3910/1293/3913/3911/7450/3676/375790/3161/3696/3693/3672/3688/8515/1101/3690/284217/6383/948
KEGG_RIBOSOME	88	-0.71438	-2.15837	6.60205e-09	3.03694e-07	2.1196e-07	4844	tags=65%, list=15%, signal=56%	51187/6234/6204/6176/4736/6169/6155/6181/6233/25873/6147/6235/6134/6202/6157/6175/23521/2197/9045/6207/6125/6210/6165/6135/6161/6159/6136/6143/6152/6222/6232/6132/6218/6137/6168/6128/6166/6224/6146/6191/6154/6164/6130/6129/6138/6160/6188/6228/9349/6230/6156/6206/6167/6124/6229/6194/6122
KEGG_GRAFT_VERSUS_HOST_DISEASE	37	0.864401	1.96165	4.31363e-08	1.46693e-06	1.02383e-06	2941	tags=59%, list=9%, signal=54%	3122/3115/3123/3113/3117/3119/3127/3118/3106/3107/3108/3105/3111/3134/3109/355/3553/5551/3133/3569/3552/942
KEGG_SYSTEMIC_LUPUS_ERYTHEMATOSUS	55	0.795638	1.91205	4.78346e-08	1.46693e-06	1.02383e-06	1725	tags=47%, list=5%, signal=45%	3122/3115/3123/3113/715/3117/716/3119/3127/3118/2214/3108/2212/3111/87/3109/713/718/6737/712/714/6628/958/81/717/2213
KEGG_ALLOGRAFT_REJECTION	35	0.86013	1.94011	1.43445e-07	3.77057e-06	2.63163e-06	1818	tags=54%, list=5%, signal=51%	3122/3115/3123/3113/3117/3119/3127/3118/3106/3107/3108/3105/3111/3134/3109/355/958/5551/3133
KEGG_COMPLEMENT_AND_COAGULATION_CASCADES	69	0.754074	1.88685	1.76518e-07	4.05991e-06	2.83358e-06	3237	tags=42%, list=10%, signal=38%	5054/5327/710/2152/5328/5329/715/716/5265/728/3426/5104/7035/7056/713/718/1675/3075/712/714/7450/717/5627/4179/624/2162/5345/2161/719
KEGG_LEISHMANIA_INFECTION	70	0.749553	1.87793	3.67656e-07	7.51653e-06	5.24609e-06	2850	tags=57%, list=9%, signal=52%	3122/3115/3123/3113/3117/3119/3127/3118/2214/3108/7042/3725/2212/2353/3111/1535/4615/3109/3460/3553/7097/4793/718/7040/6772/4689/3689/5777/4843/3676/7043/653361/4688/3654/51135/2002/5743/9103/3688/3552
KEGG_ASTHMA	28	0.871962	1.87832	1.12085e-06	2.06237e-05	1.43941e-05	1435	tags=46%, list=4%, signal=44%	3122/3115/3123/3113/3117/3119/3127/3118/3108/3111/2207/3109/958
KEGG_CYTOKINE_CYTOKINE_RECEPTOR_INTERACTION	262	0.574852	1.60691	1.88907e-06	3.1599e-05	2.20542e-05	6542	tags=42%, list=20%, signal=34%	51330/7422/3576/3627/6347/9180/8764/5154/3976/23529/9547/55504/7042/7852/6352/3556/1489/4982/7132/3460/355/4055/3553/2920/2919/7040/5008/10673/6373/8718/3561/3588/958/3606/55540/3569/7293/7043/4283/8793/5159/1441/4804/94/6364/7133/2921/7423/5155/3559/1234/8795/268/6362/3575/6355/3552/8743/53832/2826/8742/2324/8794/58191/4233/5473/6374/3587/3554/7850/1230/3597/2057/163702/970/8784/8741/3589/3082/8…
KEGG_CALCIUM_SIGNALING_PATHWAY	177	-0.515993	-1.67738	2.93549e-06	4.50109e-05	3.14149e-05	3828	tags=35%, list=11%, signal=31%	776/488/7417/5153/808/6261/113/3361/5567/3274/154/5737/6262/493/1909/6546/887/5136/2906/148/2905/777/8912/3358/774/147/2776/11261/2911/775/9127/818/5582/2903/8911/114/5613/2915/814/492/815/5532/491/5530/3709/5027/5578/773/1128/952/2066/3356/1910/2902/6543/2774/6869/6547/23236/108/5579/5156
KEGG_INTESTINAL_IMMUNE_NETWORK_FOR_IGA_PRODUCTION	46	0.785081	1.82413	5.83414e-06	8.25755e-05	5.76328e-05	3176	tags=46%, list=10%, signal=41%	3122/3115/3123/3113/3117/3119/3127/3118/3108/7852/3111/3109/4055/7040/10673/958/3676/3569/9020/942/2826
KEGG_ANTIGEN_PROCESSING_AND_PRESENTATION	81	0.689924	1.74902	1.23065e-05	0.000158371	0.000110533	3805	tags=42%, list=11%, signal=37%	3122/972/3115/3123/3113/3310/3117/3119/3127/3118/3106/3107/3108/3105/3111/3134/3109/567/1520/6890/3304/5721/3133/4261/1514/1508/2923/811/10437/925/3309/6892/3303/920
KEGG_CELL_CYCLE	124	0.640218	1.69203	1.29107e-05	0.000158371	0.000110533	3129	tags=43%, list=9%, signal=39%	1031/991/9232/891/1647/7465/9133/1869/5347/7042/4171/8318/890/1021/1017/3065/990/5111/4616/699/23594/983/1026/4998/4085/9088/7040/701/10459/995/9700/10926/7272/1111/1870/4193/1019/6502/7043/993/51529/4175/1874/2810/994/4174/898/4172/11200/4173/8317/5001/51434
KEGG_HEMATOPOIETIC_CELL_LINEAGE	85	0.679681	1.7376	2.80717e-05	0.000322824	0.000225312	5708	tags=51%, list=17%, signal=42%	3122/3123/7037/3127/3678/960/3675/929/3673/3553/914/290/3676/3569/1441/951/915/3672/3559/916/3575/3552/3690/925/947/948/3554/7850/920/2057/1604/3589/2209/3574/3684/3566/924/1440/2323/945/926/928/3655
KEGG_WNT_SIGNALING_PATHWAY	150	-0.504468	-1.63483	5.53988e-05	0.000599611	0.000418493	3129	tags=39%, list=9%, signal=35%	59343/6907/7976/5332/79718/6093/7480/1459/11197/4041/5567/1457/81029/5601/83439/4088/10725/5527/7473/2932/23401/11261/5881/23291/144165/1488/818/5582/6934/6422/1454/166336/5613/324/1387/4040/815/57680/2033/10297/57216/5599/5532/10023/5530/595/5525/8945/5602/4609/5578/80319/23236/5579/85407/23500/7477/6423
KEGG_FOCAL_ADHESION	197	0.573234	1.56742	7.00835e-05	0.000716409	0.000500011	3316	tags=39%, list=10%, signal=35%	1292/1282/7422/1284/6696/1290/1281/2318/1277/3679/10627/1278/1289/1291/5154/3912/7791/3381/3678/50509/3691/10451/3675/7060/7057/3915/3371/3725/10398/5880/858/87/2335/80310/6464/3908/2316/7059/7408/857/3673/10319/330/3910/1293/3913/3911/81/208/7450/103910/29780/3676/5499/5159/2064/5908/10298/2002/998/64098/3696/3693/7423/55742/3672/5155/572/3688/60/8515/3265/1101/3690/284217/2324/4233
KEGG_DNA_REPLICATION	36	0.775761	1.75072	0.00013147	0.00127318	0.000888604	5735	tags=78%, list=17%, signal=64%	4171/6119/5982/5111/10535/5424/3978/5427/5983/5984/23649/4175/4174/4172/6742/4173/5985/5426/5425/4176/2237/10714/56655/6118/5558/84153/1763/5557
KEGG_LONG_TERM_POTENTIATION	70	-0.609741	-1.76275	0.000187261	0.0017228	0.00120241	2299	tags=44%, list=7%, signal=41%	4659/2906/2905/3845/2776/11261/2911/775/818/5594/5582/2903/114/5613/2915/814/27330/1387/2904/815/2033/5532/5530/5502/3709/5578/2902/2891/23236/5579/2890
KEGG_PROTEASOME	45	0.720622	1.66388	0.000256398	0.00224654	0.00156795	6907	tags=67%, list=21%, signal=53%	5698/5696/5714/5701/5688/5682/5721/5704/5686/5691/5683/5685/5690/5684/5692/5702/5689/10213/5718/5699/5719/51371/5700/5708/23198/5720/5709/5706/5694/9861
KEGG_TYPE_I_DIABETES_MELLITUS	41	0.749961	1.7219	0.000286854	0.00239914	0.00167446	1818	tags=46%, list=5%, signal=44%	3122/3115/3123/3113/3117/3119/3127/3118/3106/3107/3108/3105/3111/3134/3109/355/3553/5551/3133
KEGG_PRIMARY_IMMUNODEFICIENCY	35	0.740911	1.6712	0.000514988	0.00411991	0.00287545	5973	tags=57%, list=18%, signal=47%	6890/3561/958/7374/4261/915/916/3575/3718/925/5788/695/920/7535/8625/3932/100/926/6891/326
KEGG_P53_SIGNALING_PATHWAY	66	0.667134	1.65299	0.000561736	0.00430664	0.00300578	3021	tags=48%, list=9%, signal=44%	5054/55240/891/6241/1647/9133/7057/3486/1021/1017/4616/355/836/51512/983/1026/55367/51246/581/1643/4194/1111/4193/1019/841/54205/2810/898/11200/7161/8795/27113
KEGG_LYSOSOME	121	0.592255	1.55842	0.000589247	0.00433686	0.00302687	6898	tags=51%, list=21%, signal=41%	10312/6556/2990/967/3074/10577/1513/1522/1520/3425/8905/2717/54/5476/533/2799/1509/1075/410/8763/7805/9179/2517/2588/1514/1508/10717/6448/2720/2581/1174/1521/1512/1176/6609/4125/175/4668/57192/968/285362/4669/2548/27074/3073/23457/51172/1203/8907/537/130340/53/1201/23062/1497/9741/23545/4758/50617/1212/3373/23659
KEGG_LONG_TERM_DEPRESSION	68	-0.557491	-1.6046	0.000768869	0.00544122	0.00379765	3571	tags=41%, list=11%, signal=37%	10672/2977/6261/1392/81579/10842/3845/5593/2776/2911/1394/8398/5594/5582/2915/2781/3480/3709/5578/773/2892/2775/2770/2891/23236/5579/2895/2890
KEGG_PYRIMIDINE_METABOLISM	98	0.606097	1.5727	0.00107484	0.00732485	0.00511231	7046	tags=55%, list=21%, signal=44%	7378/1890/7298/7083/6241/1806/1635/5441/1841/654364/5424/129607/4832/5438/5439/5427/54963/8382/4830/23649/4860/51082/5437/1503/124583/51251/5436/30833/5426/3704/5425/1854/10622/5434/10714/56655/4907/87178/5558/5432/978/51728/5557/30834/548644/5433/9533/54107/57804/6240/56953/139596/7296/4833
KEGG_VIRAL_MYOCARDITIS	68	0.63929	1.59223	0.00114447	0.00752078	0.00524906	1971	tags=38%, list=6%, signal=36%	3122/3115/3123/3113/3117/3119/3127/3383/3118/3106/3107/3108/3105/5880/3111/3134/3109/3908/857/836/958/3689/5551/841/3133/54205
KEGG_STARCH_AND_SUCROSE_METABOLISM	52	0.663938	1.58096	0.00221296	0.0140408	0.00979968	4777	tags=29%, list=14%, signal=25%	5836/2990/3099/3101/5236/2632/2821/2997/7360/2645/55276/5167/2548/5837/280
KEGG_LEUKOCYTE_TRANSENDOTHELIAL_MIGRATION	115	0.560802	1.46972	0.00236544	0.014333	0.0100036	5365	tags=47%, list=16%, signal=40%	4318/4478/10627/3383/10451/7852/10398/5880/1535/87/4313/7408/4267/50848/7412/9071/6494/4689/3689/90952/81/103910/3676/653361/1003/4688/5908/5175/998/24146/3688/60/5335/83593/137075/3683/2773/5906/1495/1366/4636/9076/5603/5293/5829/23533/5600/7122/3684/71/1536/8503/5879/7409
KEGG_GLUTATHIONE_METABOLISM	49	0.671972	1.58275	0.00241481	0.014333	0.0100036	6710	tags=67%, list=20%, signal=54%	6241/6611/2882/26873/2876/2944/51056/6723/2730/2949/290/373156/4258/2687/2539/79017/51060/2686/2937/2948/4257/2879/2950/3417/2678/2953/4259/9446/2936/5226/4953/3418/6240
KEGG_TOLL_LIKE_RECEPTOR_SIGNALING_PATHWAY	102	0.585332	1.51989	0.00257378	0.0147992	0.010329	5343	tags=40%, list=16%, signal=34%	3576/3627/6696/3665/6352/3725/2353/929/5606/4615/1513/23643/3553/3661/7097/6373/6772/958/208/841/3569/4283/3654/51135/8737/9641/942/3663/8772/1326/5603/5293/23533/5600/7096/207/8503/5605/4790/6351/5879
KEGG_DRUG_METABOLISM_OTHER_ENZYMES	51	0.650876	1.54294	0.00410762	0.0229031	0.015985	5355	tags=24%, list=16%, signal=20%	7378/1890/7083/2990/1806/54963/3614/3704/1066/3251/9/978
KEGG_AMINO_SUGAR_AND_NUCLEOTIDE_SUGAR_METABOLISM	43	0.672186	1.54245	0.00425119	0.0230064	0.0160571	5233	tags=56%, list=16%, signal=47%	3074/3099/2582/5973/51706/3101/5236/8790/2821/7360/2645/140838/29925/80896/55276/2584/10007/1118/51005/55577/7264/6675/3073/5373
KEGG_PARKINSONS_DISEASE	100	0.573446	1.48926	0.00491216	0.0258239	0.0180236	6859	tags=51%, list=21%, signal=41%	56901/836/1346/440567/7345/7318/118424/4696/27089/1349/54205/1329/1351/4708/10975/1340/4726/7386/4697/7314/4725/120892/2861/4729/4728/1337/9377/4713/4695/6390/4706/7388/4707/4701/29796/4700/4716/11315/4710/6392/4717/4694/84701/7384/4709/4722/9246/7416/5481/4731/1347
KEGG_MELANOGENESIS	101	-0.450851	-1.37189	0.00869152	0.0444233	0.0310048	3123	tags=40%, list=9%, signal=36%	7484/7472/7476/7481/4254/5595/801/107/7976/5332/7480/808/113/5567/81029/148327/83439/3845/7473/2932/2776/818/5594/5582/3815/114/6934/5613/1387/815/2033/111/5578/2775/1910/2770/23236/108/5579/7477
KEGG_JAK_STAT_SIGNALING_PATHWAY	155	0.515538	1.38862	0.00893966	0.0444567	0.0310281	5039	tags=30%, list=15%, signal=26%	3598/9021/81848/10252/8835/9180/3976/23529/8651/10253/1489/3460/5008/6773/6772/3561/3588/5292/1154/208/5777/3569/1441/10379/3559/200734/3575/6778/53832/7297/3718/161742/3587/6776/3597/2057/163702/598/3589/3574/5293/23533/3566/207/8503/1440/3560
