# Supplementary material for: Identification of a Fibroblast-Related Prognostic Model in Glioma Based on Bioinformatics Methods
Source: Biomolecules. 2022 Oct 30;12(11):1598. doi: 10.3390/biom12111598 (PMC9687522; doi:10.3390/biom12111598)
Supplement: Supplementary file 1 [file biomolecules-12-01598-s001.zip › Supplementary Table S11.xlsx]

## Sheet: Sheet1
758 common GO items	33 common KEGG pathways
GOBP_ADAPTIVE_IMMUNE_RESPONSE_BASED_ON_SOMATIC_RECOMBINATION_OF_IMMUNE_RECEPTORS_BUILT_FROM_IMMUNOGLOBULIN_SUPERFAMILY_DOMAINS	KEGG_SYSTEMIC_LUPUS_ERYTHEMATOSUS
GOBP_B_CELL_MEDIATED_IMMUNITY	KEGG_COMPLEMENT_AND_COAGULATION_CASCADES
GOBP_CYTOKINE_MEDIATED_SIGNALING_PATHWAY	KEGG_AUTOIMMUNE_THYROID_DISEASE
GOBP_DEFENSE_RESPONSE_TO_BACTERIUM	KEGG_LEISHMANIA_INFECTION
GOBP_HUMORAL_IMMUNE_RESPONSE	KEGG_ECM_RECEPTOR_INTERACTION
GOBP_LEUKOCYTE_CELL_CELL_ADHESION	KEGG_GRAFT_VERSUS_HOST_DISEASE
GOBP_LEUKOCYTE_MEDIATED_IMMUNITY	KEGG_ALLOGRAFT_REJECTION
GOBP_LEUKOCYTE_PROLIFERATION	KEGG_CYTOKINE_CYTOKINE_RECEPTOR_INTERACTION
GOBP_LYMPHOCYTE_MEDIATED_IMMUNITY	KEGG_FOCAL_ADHESION
GOBP_NEGATIVE_REGULATION_OF_IMMUNE_SYSTEM_PROCESS	KEGG_CELL_CYCLE
GOBP_POSITIVE_REGULATION_OF_CELL_ACTIVATION	KEGG_HEMATOPOIETIC_CELL_LINEAGE
GOBP_POSITIVE_REGULATION_OF_CYTOKINE_PRODUCTION	KEGG_INTESTINAL_IMMUNE_NETWORK_FOR_IGA_PRODUCTION
GOBP_PRODUCTION_OF_MOLECULAR_MEDIATOR_OF_IMMUNE_RESPONSE	KEGG_NEUROACTIVE_LIGAND_RECEPTOR_INTERACTION
GOBP_REGULATION_OF_TRANS_SYNAPTIC_SIGNALING	KEGG_ANTIGEN_PROCESSING_AND_PRESENTATION
GOBP_T_CELL_ACTIVATION	KEGG_DNA_REPLICATION
GOCC_BLOOD_MICROPARTICLE	KEGG_ASTHMA
GOCC_COLLAGEN_CONTAINING_EXTRACELLULAR_MATRIX	KEGG_LYSOSOME
GOCC_ENDOPLASMIC_RETICULUM_LUMEN	KEGG_PROTEASOME
GOCC_GLUTAMATERGIC_SYNAPSE	KEGG_LEUKOCYTE_TRANSENDOTHELIAL_MIGRATION
GOCC_NEURON_TO_NEURON_SYNAPSE	KEGG_TYPE_I_DIABETES_MELLITUS
GOCC_POSTSYNAPTIC_MEMBRANE	KEGG_VIRAL_MYOCARDITIS
GOCC_PRESYNAPSE	KEGG_P53_SIGNALING_PATHWAY
GOCC_SYNAPTIC_MEMBRANE	KEGG_GLUTATHIONE_METABOLISM
GOCC_VESICLE_LUMEN	KEGG_TOLL_LIKE_RECEPTOR_SIGNALING_PATHWAY
GOMF_EXTRACELLULAR_MATRIX_STRUCTURAL_CONSTITUENT	KEGG_JAK_STAT_SIGNALING_PATHWAY
HP_MYOCLONUS	KEGG_STARCH_AND_SUCROSE_METABOLISM
HP_SHORT_ATTENTION_SPAN	KEGG_WNT_SIGNALING_PATHWAY
GOBP_NEGATIVE_REGULATION_OF_IMMUNE_RESPONSE	KEGG_LONG_TERM_POTENTIATION
HP_ATTENTION_DEFICIT_HYPERACTIVITY_DISORDER	KEGG_PYRIMIDINE_METABOLISM
HP_INTERICTAL_EEG_ABNORMALITY	KEGG_PARKINSONS_DISEASE
GOBP_LEUKOCYTE_MIGRATION	KEGG_CALCIUM_SIGNALING_PATHWAY
HP_ABNORMAL_AGGRESSIVE_IMPULSIVE_OR_VIOLENT_BEHAVIOR	KEGG_AMINO_SUGAR_AND_NUCLEOTIDE_SUGAR_METABOLISM
GOBP_IMMUNOGLOBULIN_PRODUCTION	KEGG_PRIMARY_IMMUNODEFICIENCY
GOBP_POSITIVE_REGULATION_OF_CELL_CELL_ADHESION
GOBP_RESPONSE_TO_VIRUS
GOBP_REGULATION_OF_LEUKOCYTE_PROLIFERATION
GOBP_CELL_CHEMOTAXIS
GOCC_FICOLIN_1_RICH_GRANULE
HP_ABNORMALITY_OF_HUMORAL_IMMUNITY
GOBP_REGULATION_OF_CELL_CELL_ADHESION
GOBP_RESPONSE_TO_MOLECULE_OF_BACTERIAL_ORIGIN
GOBP_WOUND_HEALING
GOCC_ION_CHANNEL_COMPLEX
GOBP_ANTIMICROBIAL_HUMORAL_RESPONSE
GOCC_CATION_CHANNEL_COMPLEX
GOBP_REGULATION_OF_PEPTIDASE_ACTIVITY
HP_STEREOTYPY
HP_BILATERAL_TONIC_CLONIC_SEIZURE
GOMF_GATED_CHANNEL_ACTIVITY
GOBP_CHROMOSOME_SEGREGATION
GOBP_POSITIVE_REGULATION_OF_LEUKOCYTE_CELL_CELL_ADHESION
HP_DIALEPTIC_SEIZURE
GOCC_INTRINSIC_COMPONENT_OF_SYNAPTIC_MEMBRANE
HP_ATONIC_SEIZURE
GOBP_REGULATION_OF_IMMUNE_EFFECTOR_PROCESS
HP_NON_MOTOR_SEIZURE
GOBP_LEUKOCYTE_CHEMOTAXIS
GOBP_HEMOSTASIS
GOBP_POSITIVE_REGULATION_OF_CELL_ADHESION
GOBP_POSITIVE_REGULATION_OF_RESPONSE_TO_EXTERNAL_STIMULUS
GOBP_REGULATION_OF_T_CELL_ACTIVATION
GOBP_NEGATIVE_REGULATION_OF_PEPTIDASE_ACTIVITY
GOBP_REGULATION_OF_BODY_FLUID_LEVELS
GOMF_PEPTIDASE_REGULATOR_ACTIVITY
HP_GENERALIZED_ONSET_SEIZURE
GOBP_REGULATION_OF_INFLAMMATORY_RESPONSE
HP_MOTOR_SEIZURE
GOBP_REGULATION_OF_POSTSYNAPTIC_MEMBRANE_POTENTIAL
HP_RECURRENT_BACTERIAL_INFECTIONS
GOCC_DISTAL_AXON
GOBP_GRANULOCYTE_MIGRATION
GOBP_MYELOID_LEUKOCYTE_MIGRATION
HP_STATUS_EPILEPTICUS
GOCC_AZUROPHIL_GRANULE
HP_TONIC_SEIZURE
GOBP_REGULATION_OF_VASCULATURE_DEVELOPMENT
GOCC_CELL_SUBSTRATE_JUNCTION
GOCC_TERTIARY_GRANULE
GOBP_NEGATIVE_REGULATION_OF_HYDROLASE_ACTIVITY
HP_HYPSARRHYTHMIA
GOBP_ANTIGEN_PROCESSING_AND_PRESENTATION
GOBP_DEFENSE_RESPONSE_TO_SYMBIONT
GOBP_VESICLE_MEDIATED_TRANSPORT_IN_SYNAPSE
GOCC_AZUROPHIL_GRANULE_LUMEN
GOBP_BIOLOGICAL_PROCESS_INVOLVED_IN_SYMBIOTIC_INTERACTION
GOBP_NEUROTRANSMITTER_TRANSPORT
GOBP_SYNAPSE_ORGANIZATION
GOBP_INTERLEUKIN_8_PRODUCTION
HP_FOCAL_ONSET_SEIZURE
GOBP_ENTRY_INTO_HOST
HP_EPILEPTIC_ENCEPHALOPATHY
GOBP_VIRAL_LIFE_CYCLE
GOCC_VACUOLAR_LUMEN
GOBP_IMMUNE_RESPONSE_REGULATING_SIGNALING_PATHWAY
GOMF_ANTIGEN_BINDING
HP_EPILEPTIC_SPASM
GOBP_REGULATION_OF_MEMBRANE_POTENTIAL
GOCC_INTRINSIC_COMPONENT_OF_POSTSYNAPTIC_MEMBRANE
GOBP_MITOTIC_SISTER_CHROMATID_SEGREGATION
HP_INTELLECTUAL_DISABILITY_SEVERE
GOBP_NUCLEAR_CHROMOSOME_SEGREGATION
HP_GENERALIZED_TONIC_SEIZURE
GOCC_TRANSPORTER_COMPLEX
GOBP_MYELOID_LEUKOCYTE_ACTIVATION
GOBP_REGULATION_OF_T_CELL_PROLIFERATION
GOBP_T_CELL_PROLIFERATION
HP_INTELLECTUAL_DISABILITY_MODERATE
HP_GENERALIZED_ONSET_MOTOR_SEIZURE
GOBP_REGULATION_OF_ADAPTIVE_IMMUNE_RESPONSE
HP_TYPICAL_ABSENCE_SEIZURE
GOBP_HUMORAL_IMMUNE_RESPONSE_MEDIATED_BY_CIRCULATING_IMMUNOGLOBULIN
GOBP_NEGATIVE_REGULATION_OF_CYTOKINE_PRODUCTION
GOMF_CATION_CHANNEL_ACTIVITY
GOBP_COMPLEMENT_ACTIVATION
GOBP_VIRAL_PROCESS
GOCC_PLATELET_ALPHA_GRANULE_LUMEN
GOMF_ENDOPEPTIDASE_REGULATOR_ACTIVITY
HP_VASCULAR_SKIN_ABNORMALITY
HP_SUBCUTANEOUS_HEMORRHAGE
GOBP_ANTIGEN_PROCESSING_AND_PRESENTATION_OF_PEPTIDE_ANTIGEN
GOCC_SPECIFIC_GRANULE
GOBP_SISTER_CHROMATID_SEGREGATION
HP_SELF_INJURIOUS_BEHAVIOR
HP_FOCAL_IMPAIRED_AWARENESS_SEIZURE
GOBP_BIOLOGICAL_PROCESS_INVOLVED_IN_INTERACTION_WITH_HOST
GOBP_NEGATIVE_REGULATION_OF_CELL_ACTIVATION
GOBP_NEGATIVE_REGULATION_OF_PROTEOLYSIS
HP_DYSKINESIA
GOBP_MITOTIC_NUCLEAR_DIVISION
GOBP_NEUTROPHIL_MIGRATION
GOBP_B_CELL_ACTIVATION
GOBP_ORGANELLE_FISSION
HP_ENCEPHALOPATHY
GOMF_ENZYME_INHIBITOR_ACTIVITY
GOBP_GRANULOCYTE_CHEMOTAXIS
GOBP_TUMOR_NECROSIS_FACTOR_SUPERFAMILY_CYTOKINE_PRODUCTION
HP_HYPOPLASIA_OF_THE_CORPUS_CALLOSUM
GOBP_DEFENSE_RESPONSE_TO_GRAM_NEGATIVE_BACTERIUM
GOBP_PHAGOCYTOSIS
GOBP_EMBRYO_IMPLANTATION
GOBP_MYELOID_LEUKOCYTE_DIFFERENTIATION
GOBP_REGULATION_OF_NEUROTRANSMITTER_LEVELS
GOBP_ACUTE_INFLAMMATORY_RESPONSE
GOBP_MONONUCLEAR_CELL_DIFFERENTIATION
GOCC_COLLAGEN_TRIMER
GOBP_REGULATION_OF_LEUKOCYTE_MIGRATION
GOMF_COLLAGEN_BINDING
GOBP_T_CELL_ACTIVATION_INVOLVED_IN_IMMUNE_RESPONSE
GOBP_NEGATIVE_REGULATION_OF_LYMPHOCYTE_ACTIVATION
GOCC_INTRINSIC_COMPONENT_OF_POSTSYNAPTIC_SPECIALIZATION_MEMBRANE
GOMF_PASSIVE_TRANSMEMBRANE_TRANSPORTER_ACTIVITY
GOBP_REGULATION_OF_VIRAL_PROCESS
HP_ABSENT_SPEECH
HP_ABNORMAL_LYMPHOCYTE_MORPHOLOGY
GOBP_CELLULAR_RESPONSE_TO_MOLECULE_OF_BACTERIAL_ORIGIN
GOBP_ACTIVATION_OF_IMMUNE_RESPONSE
HP_ABNORMAL_CEREBRAL_VASCULAR_MORPHOLOGY
HP_ABNORMAL_LEUKOCYTE_COUNT
GOCC_MHC_CLASS_II_PROTEIN_COMPLEX
GOBP_REGULATION_OF_RESPONSE_TO_BIOTIC_STIMULUS
HP_ABNORMAL_BLEEDING
GOMF_NEUROTRANSMITTER_RECEPTOR_ACTIVITY
GOBP_POSITIVE_REGULATION_OF_I_KAPPAB_KINASE_NF_KAPPAB_SIGNALING
HP_ARTHRALGIA
GOBP_CELL_ACTIVATION_INVOLVED_IN_IMMUNE_RESPONSE
GOBP_EXTERNAL_ENCAPSULATING_STRUCTURE_ORGANIZATION
GOCC_FICOLIN_1_RICH_GRANULE_LUMEN
GOBP_IMMUNOGLOBULIN_PRODUCTION_INVOLVED_IN_IMMUNOGLOBULIN_MEDIATED_IMMUNE_RESPONSE
GOBP_CELLULAR_RESPONSE_TO_BIOTIC_STIMULUS
GOBP_POSITIVE_REGULATION_OF_LEUKOCYTE_PROLIFERATION
GOBP_NEUROTRANSMITTER_SECRETION
GOBP_NEGATIVE_REGULATION_OF_IMMUNE_EFFECTOR_PROCESS
HP_INTELLECTUAL_DISABILITY_MILD
HP_AGGRESSIVE_BEHAVIOR
GOBP_ANTIGEN_PROCESSING_AND_PRESENTATION_OF_PEPTIDE_OR_POLYSACCHARIDE_ANTIGEN_VIA_MHC_CLASS_II
GOCC_PLATELET_ALPHA_GRANULE
GOBP_REGULATION_OF_SYNAPTIC_PLASTICITY
GOBP_GLUTAMATE_RECEPTOR_SIGNALING_PATHWAY
GOBP_POSITIVE_REGULATION_OF_VASCULATURE_DEVELOPMENT
GOMF_LIGAND_GATED_ION_CHANNEL_ACTIVITY
HP_WIDENED_SUBARACHNOID_SPACE
GOBP_RESPONSE_TO_TUMOR_NECROSIS_FACTOR
GOCC_MHC_PROTEIN_COMPLEX
GOBP_RESPONSE_TO_INTERFERON_GAMMA
GOBP_NEGATIVE_REGULATION_OF_DEFENSE_RESPONSE
GOBP_POSITIVE_REGULATION_OF_T_CELL_PROLIFERATION
HP_ABNORMAL_ARTERIAL_PHYSIOLOGY
HP_ABNORMALITY_OF_SKIN_PHYSIOLOGY
GOCC_PRESYNAPTIC_MEMBRANE
GOCC_LUMENAL_SIDE_OF_MEMBRANE
GOMF_METAL_ION_TRANSMEMBRANE_TRANSPORTER_ACTIVITY
GOCC_POSTSYNAPTIC_SPECIALIZATION_MEMBRANE
GOCC_EXTERNAL_SIDE_OF_PLASMA_MEMBRANE
GOBP_SYNAPSE_ASSEMBLY
GOBP_NEGATIVE_REGULATION_OF_LEUKOCYTE_CELL_CELL_ADHESION
GOMF_GROWTH_FACTOR_BINDING
GOBP_MONONUCLEAR_CELL_MIGRATION
GOCC_NEUROTRANSMITTER_RECEPTOR_COMPLEX
GOBP_POSITIVE_REGULATION_OF_DEFENSE_RESPONSE
HP_DECREASED_CIRCULATING_ANTIBODY_LEVEL
GOBP_REGULATION_OF_HEMOPOIESIS
GOBP_ANTIMICROBIAL_HUMORAL_IMMUNE_RESPONSE_MEDIATED_BY_ANTIMICROBIAL_PEPTIDE
GOMF_CYTOKINE_RECEPTOR_BINDING
GOBP_COGNITION
GOBP_REGULATION_OF_B_CELL_ACTIVATION
GOBP_REGULATION_OF_LEUKOCYTE_DIFFERENTIATION
GOBP_CELL_KILLING
GOBP_REGULATION_OF_BIOLOGICAL_PROCESS_INVOLVED_IN_SYMBIOTIC_INTERACTION
GOBP_NEGATIVE_REGULATION_OF_RESPONSE_TO_BIOTIC_STIMULUS
HP_ABNORMAL_ENZYME_COENZYME_ACTIVITY
GOBP_CHROMATIN_ORGANIZATION
GOBP_PATTERN_RECOGNITION_RECEPTOR_SIGNALING_PATHWAY
GOBP_COLLAGEN_METABOLIC_PROCESS
GOBP_NEUTROPHIL_CHEMOTAXIS
GOMF_EXTRACELLULAR_LIGAND_GATED_ION_CHANNEL_ACTIVITY
HP_OCULOGYRIC_CRISIS
HP_ABNORMAL_FEAR_ANXIETY_RELATED_BEHAVIOR
GOBP_POSITIVE_REGULATION_OF_IMMUNE_EFFECTOR_PROCESS
GOBP_POSITIVE_REGULATION_OF_INFLAMMATORY_RESPONSE
GOCC_PHAGOCYTIC_VESICLE
GOMF_VOLTAGE_GATED_CATION_CHANNEL_ACTIVITY
GOCC_EXOCYTIC_VESICLE
HP_ABNORMAL_LEUKOCYTE_PHYSIOLOGY
GOBP_REGULATION_OF_PRODUCTION_OF_MOLECULAR_MEDIATOR_OF_IMMUNE_RESPONSE
HP_SKIN_ULCER
HP_THIN_VERMILION_BORDER
GOBP_ANTIGEN_PROCESSING_AND_PRESENTATION_OF_EXOGENOUS_ANTIGEN
GOBP_PROTEIN_PROCESSING
GOCC_SECRETORY_GRANULE_MEMBRANE
GOBP_I_KAPPAB_KINASE_NF_KAPPAB_SIGNALING
HP_ABNORMALITY_OF_UPPER_LIP_VERMILLION
HP_EYELID_MYOCLONUS
HP_ABNORMAL_THROMBOCYTE_MORPHOLOGY
HP_ABNORMAL_VASCULAR_PHYSIOLOGY
GOBP_INTERFERON_GAMMA_PRODUCTION
GOBP_REGULATION_OF_CHROMOSOME_SEGREGATION
GOCC_POSTSYNAPTIC_DENSITY_MEMBRANE
GOBP_DENDRITE_DEVELOPMENT
GOBP_POSITIVE_REGULATION_OF_LEUKOCYTE_MIGRATION
GOMF_MHC_CLASS_II_PROTEIN_COMPLEX_BINDING
HP_ABNORMAL_CAROTID_ARTERY_MORPHOLOGY
GOBP_REGULATION_OF_RESPONSE_TO_CYTOKINE_STIMULUS
GOMF_SERINE_TYPE_ENDOPEPTIDASE_INHIBITOR_ACTIVITY
HP_ABNORMAL_PARANASAL_SINUS_MORPHOLOGY
GOBP_PEPTIDE_ANTIGEN_ASSEMBLY_WITH_MHC_CLASS_II_PROTEIN_COMPLEX
GOBP_CHROMOSOME_SEPARATION
GOBP_T_CELL_MEDIATED_IMMUNITY
GOBP_MULTI_MULTICELLULAR_ORGANISM_PROCESS
GOMF_TRANSMITTER_GATED_CHANNEL_ACTIVITY
GOCC_PERIKARYON
GOCC_LUMENAL_SIDE_OF_ENDOPLASMIC_RETICULUM_MEMBRANE
GOBP_POSITIVE_REGULATION_OF_INTERLEUKIN_8_PRODUCTION
GOMF_INTEGRIN_BINDING
HP_DOWNSLANTED_PALPEBRAL_FISSURES
GOBP_SODIUM_ION_TRANSPORT
GOBP_ANTIGEN_PROCESSING_AND_PRESENTATION_OF_EXOGENOUS_PEPTIDE_ANTIGEN_VIA_MHC_CLASS_II
GOMF_VOLTAGE_GATED_CHANNEL_ACTIVITY
HP_THIN_UPPER_LIP_VERMILION
GOMF_MONOSACCHARIDE_BINDING
HP_CEREBRAL_VISUAL_IMPAIRMENT
GOBP_LYMPHOCYTE_ACTIVATION_INVOLVED_IN_IMMUNE_RESPONSE
HP_UNSTEADY_GAIT
GOBP_RESPONSE_TO_OXIDATIVE_STRESS
GOBP_CHEMICAL_SYNAPTIC_TRANSMISSION_POSTSYNAPTIC
GOCC_SYNAPTIC_VESICLE_MEMBRANE
HP_DIARRHEA
HP_DELAYED_GROSS_MOTOR_DEVELOPMENT
GOCC_NEURON_PROJECTION_TERMINUS
GOBP_DNA_DEPENDENT_DNA_REPLICATION
GOBP_ANTIGEN_PROCESSING_AND_PRESENTATION_OF_EXOGENOUS_PEPTIDE_ANTIGEN
HP_FOCAL_EMOTIONAL_SEIZURE
GOMF_PEPTIDE_ANTIGEN_BINDING
GOBP_ACUTE_PHASE_RESPONSE
GOBP_NEGATIVE_REGULATION_OF_VIRAL_PROCESS
HP_CHOREA
HP_FOCAL_MOTOR_SEIZURE
HP_ABNORMALITY_OF_COMPLEMENT_SYSTEM
GOBP_PLATELET_ACTIVATION
GOBP_INTERLEUKIN_1_PRODUCTION
GOBP_LEARNING
GOBP_DETOXIFICATION
GOBP_REGULATION_OF_NEURON_PROJECTION_DEVELOPMENT
HP_FOCAL_NON_MOTOR_SEIZURE
GOBP_POSITIVE_REGULATION_OF_HEMOPOIESIS
HP_ABNORMALITY_OF_THE_LYMPH_NODES
HP_GENERALIZED_MYOCLONIC_SEIZURE
GOBP_REGULATION_OF_LEUKOCYTE_MEDIATED_IMMUNITY
GOBP_METAPHASE_ANAPHASE_TRANSITION_OF_CELL_CYCLE
HP_ARTHRITIS
GOCC_BASEMENT_MEMBRANE
GOBP_MYELOID_CELL_DIFFERENTIATION
GOBP_MITOTIC_CELL_CYCLE_PHASE_TRANSITION
GOBP_PRESYNAPTIC_ENDOCYTOSIS
GOBP_NEGATIVE_REGULATION_OF_INNATE_IMMUNE_RESPONSE
GOBP_TUMOR_NECROSIS_FACTOR_MEDIATED_SIGNALING_PATHWAY
GOBP_REGULATION_OF_LEUKOCYTE_CHEMOTAXIS
HP_AUTISM
GOMF_GLUTAMATE_RECEPTOR_BINDING
HP_ABNORMAL_MORPHOLOGY_OF_THE_LIMBIC_SYSTEM
GOBP_ANTIGEN_RECEPTOR_MEDIATED_SIGNALING_PATHWAY
GOBP_ALPHA_BETA_T_CELL_ACTIVATION
HP_DILATION_OF_LATERAL_VENTRICLES
GOBP_INTEGRIN_MEDIATED_SIGNALING_PATHWAY
GOBP_NEUROMUSCULAR_PROCESS
GOBP_REGULATION_OF_CHROMOSOME_SEPARATION
GOBP_TOLL_LIKE_RECEPTOR_SIGNALING_PATHWAY
HP_ABNORMAL_URINE_CYTOLOGY
GOBP_DENDRITIC_CELL_DIFFERENTIATION
GOBP_REGULATION_OF_NEURON_DIFFERENTIATION
HP_ABNORMAL_NEPHRON_MORPHOLOGY
GOMF_ENDOPEPTIDASE_ACTIVITY
GOCC_INTRINSIC_COMPONENT_OF_POSTSYNAPTIC_DENSITY_MEMBRANE
GOBP_NEGATIVE_REGULATION_OF_SYNAPTIC_TRANSMISSION
GOCC_GABA_ERGIC_SYNAPSE
GOBP_ERK1_AND_ERK2_CASCADE
GOBP_PEPTIDE_ANTIGEN_ASSEMBLY_WITH_MHC_PROTEIN_COMPLEX
HP_AUTOIMMUNITY
GOMF_CARBOHYDRATE_BINDING
GOMF_POSTSYNAPTIC_NEUROTRANSMITTER_RECEPTOR_ACTIVITY
GOCC_NEURON_SPINE
GOBP_SYNAPTIC_VESICLE_EXOCYTOSIS
HP_POOR_WOUND_HEALING
GOBP_EXTRACELLULAR_MATRIX_DISASSEMBLY
GOBP_PROTEIN_MATURATION
HP_ABSCESS
GOMF_SODIUM_ION_TRANSMEMBRANE_TRANSPORTER_ACTIVITY
GOBP_NEGATIVE_REGULATION_OF_CELL_ADHESION
HP_BLADDER_DIVERTICULUM
GOBP_MODULATION_OF_EXCITATORY_POSTSYNAPTIC_POTENTIAL
GOBP_REGULATION_OF_VIRAL_ENTRY_INTO_HOST_CELL
GOBP_SYNAPTIC_VESICLE_RECYCLING
GOBP_REGULATION_OF_NERVOUS_SYSTEM_DEVELOPMENT
HP_ABNORMAL_MYELOID_LEUKOCYTE_MORPHOLOGY
GOCC_ENDOPEPTIDASE_COMPLEX
GOBP_DEFENSE_RESPONSE_TO_GRAM_POSITIVE_BACTERIUM
GOBP_ENDOTHELIAL_CELL_MIGRATION
GOCC_CHROMOSOMAL_REGION
GOCC_VACUOLAR_MEMBRANE
HP_EEG_WITH_MULTIFOCAL_SLOW_ACTIVITY
GOBP_REGULATION_OF_NUCLEAR_DIVISION
HP_ABNORMAL_ORAL_MUCOSA_MORPHOLOGY
HP_SKIN_RASH
GOBP_POSITIVE_REGULATION_OF_TUMOR_NECROSIS_FACTOR_SUPERFAMILY_CYTOKINE_PRODUCTION
HP_RECURRENT_LOWER_RESPIRATORY_TRACT_INFECTIONS
HP_MYOCLONIC_SEIZURE
HP_PROMINENT_DIGIT_PAD
GOBP_COLLAGEN_BIOSYNTHETIC_PROCESS
GOCC_MAIN_AXON
HP_POOR_SPEECH
HP_INTELLECTUAL_DISABILITY_PROFOUND
GOBP_NEUROMUSCULAR_PROCESS_CONTROLLING_BALANCE
GOBP_NEGATIVE_REGULATION_OF_CELL_CELL_ADHESION
GOBP_POSITIVE_REGULATION_OF_ADAPTIVE_IMMUNE_RESPONSE
HP_SEVERE_MUSCULAR_HYPOTONIA
GOBP_POSITIVE_REGULATION_OF_CHEMOTAXIS
HP_ABNORMAL_SPUTUM
HP_ABNORMAL_LATERAL_VENTRICLE_MORPHOLOGY
HP_NASAL_SPEECH
HP_IMPAIRED_SOCIAL_INTERACTIONS
GOCC_NEURON_PROJECTION_MEMBRANE
GOBP_T_CELL_DIFFERENTIATION
HP_ACUTE_PHASE_RESPONSE
HP_EEG_WITH_FOCAL_EPILEPTIFORM_DISCHARGES
HP_ABNORMALLY_LAX_OR_HYPEREXTENSIBLE_SKIN
HP_MACRODONTIA
HP_ABNORMALITY_OF_MOUTH_SHAPE
GOBP_AXON_DEVELOPMENT
GOBP_NEGATIVE_REGULATION_OF_LEUKOCYTE_PROLIFERATION
HP_DELAYED_ABILITY_TO_WALK
GOBP_REGULATION_OF_NERVOUS_SYSTEM_PROCESS
HP_TUBE_FEEDING
GOMF_CYSTEINE_TYPE_ENDOPEPTIDASE_INHIBITOR_ACTIVITY
HP_ORAL_PHARYNGEAL_DYSPHAGIA
GOBP_SIGNAL_RELEASE
GOMF_ELECTRON_TRANSFER_ACTIVITY
GOCC_SPECIFIC_GRANULE_LUMEN
GOBP_ADULT_BEHAVIOR
GOCC_CHROMOSOME_CENTROMERIC_REGION
GOBP_POSITIVE_REGULATION_OF_MYELOID_LEUKOCYTE_DIFFERENTIATION
GOBP_POTASSIUM_ION_TRANSPORT
HP_ABNORMAL_CEREBRAL_ARTERY_MORPHOLOGY
GOBP_CD4_POSITIVE_ALPHA_BETA_T_CELL_ACTIVATION
HP_INCREASED_BODY_WEIGHT
GOBP_REGULATION_OF_APOPTOTIC_SIGNALING_PATHWAY
GOCC_AMPA_GLUTAMATE_RECEPTOR_COMPLEX
GOBP_POSITIVE_REGULATION_OF_INTERFERON_GAMMA_PRODUCTION
HP_ABNORMAL_PHARYNX_MORPHOLOGY
HP_TISSUE_ISCHEMIA
GOMF_SERINE_HYDROLASE_ACTIVITY
HP_LONG_PHILTRUM
HP_ABNORMAL_ERYTHROCYTE_SEDIMENTATION_RATE
HP_BILATERAL_POLYMICROGYRIA
GOBP_TISSUE_REMODELING
HP_GASTROSTOMY_TUBE_FEEDING_IN_INFANCY
GOBP_POSITIVE_REGULATION_OF_PRODUCTION_OF_MOLECULAR_MEDIATOR_OF_IMMUNE_RESPONSE
GOBP_REGULATION_OF_INNATE_IMMUNE_RESPONSE
GOBP_RESPONSE_TO_FUNGUS
HP_ABNORMAL_PULMONARY_INTERSTITIAL_MORPHOLOGY
GOCC_FICOLIN_1_RICH_GRANULE_MEMBRANE
GOBP_COLLAGEN_FIBRIL_ORGANIZATION
GOBP_MUSCLE_CELL_MIGRATION
HP_LARGE_FACE
HP_LYMPHOPENIA
HP_DISINHIBITION
HP_PLATYSPONDYLY
GOBP_REGULATION_OF_ALPHA_BETA_T_CELL_ACTIVATION
GOBP_RESPONSE_TO_TOXIC_SUBSTANCE
GOBP_BLOOD_VESSEL_ENDOTHELIAL_CELL_MIGRATION
GOCC_PHAGOCYTIC_VESICLE_MEMBRANE
GOMF_EXTRACELLULAR_MATRIX_STRUCTURAL_CONSTITUENT_CONFERRING_TENSILE_STRENGTH
HP_RECURRENT_SINUSITIS
GOBP_ENDODERMAL_CELL_DIFFERENTIATION
GOBP_NEGATIVE_REGULATION_OF_RESPONSE_TO_EXTERNAL_STIMULUS
GOBP_CELLULAR_RESPONSE_TO_CHEMICAL_STRESS
GOMF_EXOGENOUS_PROTEIN_BINDING
GOBP_REGULATION_OF_CELL_CYCLE_PHASE_TRANSITION
HP_HIGHLY_ARCHED_EYEBROW
GOBP_RESPONSE_TO_INTERFERON_BETA
HP_AUTOIMMUNE_ANTIBODY_POSITIVITY
GOBP_CELLULAR_OXIDANT_DETOXIFICATION
GOBP_REGULATION_OF_NEUROTRANSMITTER_TRANSPORT
GOCC_CONDENSED_CHROMOSOME_CENTROMERIC_REGION
HP_SPLENOMEGALY
GOBP_MITOTIC_METAPHASE_PLATE_CONGRESSION
GOBP_CHEMOKINE_PRODUCTION
GOBP_REGULATION_OF_COAGULATION
GOMF_POTASSIUM_ION_TRANSMEMBRANE_TRANSPORTER_ACTIVITY
HP_INFECTION_RELATED_SEIZURE
GOCC_ENDOPLASMIC_RETICULUM_PROTEIN_CONTAINING_COMPLEX
HP_UNUSUAL_INFECTION_BY_ANATOMICAL_SITE
GOBP_ELECTRON_TRANSPORT_CHAIN
HP_ABNORMAL_T_CELL_MORPHOLOGY
HP_ABNORMAL_DIAPHYSIS_MORPHOLOGY
HP_HEMOLYTIC_ANEMIA
GOBP_LIGAND_GATED_ION_CHANNEL_SIGNALING_PATHWAY
HP_CUTIS_LAXA
HP_ELEVATED_HEPATIC_TRANSAMINASE
GOBP_CENTRAL_NERVOUS_SYSTEM_NEURON_DIFFERENTIATION
HP_AIRWAY_OBSTRUCTION
GOCC_PEPTIDASE_COMPLEX
GOBP_REGULATION_OF_MITOTIC_CELL_CYCLE_PHASE_TRANSITION
HP_ABNORMAL_URINE_METABOLITE_LEVEL
GOCC_PEPTIDASE_INHIBITOR_COMPLEX
HP_ABNORMALITY_OF_BLADDER_MORPHOLOGY
HP_STROKE
GOBP_REGULATION_OF_SYNAPSE_ASSEMBLY
GOBP_SODIUM_ION_TRANSMEMBRANE_TRANSPORT
GOCC_DENDRITE_MEMBRANE
HP_ABNORMALITY_OF_NEUTROPHILS
GOBP_LEUKOCYTE_MEDIATED_CYTOTOXICITY
GOBP_REGULATION_OF_MITOTIC_NUCLEAR_DIVISION
HP_FACIAL_EDEMA
GOBP_ZYMOGEN_ACTIVATION
HP_ABNORMAL_ACETABULUM_MORPHOLOGY
GOBP_POSITIVE_REGULATION_OF_MAPK_CASCADE
GOBP_REGULATION_OF_MONONUCLEAR_CELL_MIGRATION
GOMF_NEUROTRANSMITTER_RECEPTOR_ACTIVITY_INVOLVED_IN_REGULATION_OF_POSTSYNAPTIC_MEMBRANE_POTENTIAL
GOCC_SPINDLE
GOMF_HISTONE_BINDING
GOBP_POSITIVE_REGULATION_OF_ALPHA_BETA_T_CELL_ACTIVATION
GOBP_REGULATION_OF_T_CELL_MEDIATED_IMMUNITY
HP_ABNORMAL_HAIR_WHORL
GOCC_SITE_OF_POLARIZED_GROWTH
GOBP_CELLULAR_RESPONSE_TO_VIRUS
GOMF_LIGAND_GATED_CATION_CHANNEL_ACTIVITY
GOBP_LOCOMOTORY_BEHAVIOR
GOCC_CONDENSED_CHROMOSOME
GOBP_POSITIVE_REGULATION_OF_LEUKOCYTE_CHEMOTAXIS
GOBP_POSITIVE_REGULATION_OF_IMMUNOGLOBULIN_PRODUCTION
GOMF_CYTOKINE_BINDING
GOBP_NEGATIVE_REGULATION_OF_VIRAL_GENOME_REPLICATION
GOCC_EXCITATORY_SYNAPSE
GOBP_NEURON_CELL_CELL_ADHESION
GOBP_CYTOKINE_PRODUCTION_INVOLVED_IN_IMMUNE_RESPONSE
GOBP_REGULATION_OF_REPRODUCTIVE_PROCESS
GOBP_TISSUE_MIGRATION
HP_THICKENED_SKIN
GOBP_RECEPTOR_SIGNALING_PATHWAY_VIA_STAT
GOBP_B_CELL_PROLIFERATION
HP_INCISOR_MACRODONTIA
HP_CIGARETTE_PAPER_SCARS
GOMF_ANTIOXIDANT_ACTIVITY
GOCC_TERTIARY_GRANULE_LUMEN
HP_ABNORMAL_SYSTEMIC_BLOOD_PRESSURE
GOCC_COPII_COATED_ER_TO_GOLGI_TRANSPORT_VESICLE
GOCC_ENDOSOME_LUMEN
HP_APRAXIA
GOBP_FIBRINOLYSIS
GOBP_DNA_REPLICATION
GOBP_DENDRITE_MORPHOGENESIS
GOBP_CELL_DIFFERENTIATION_IN_HINDBRAIN
GOBP_INTRINSIC_APOPTOTIC_SIGNALING_PATHWAY
HP_INCOMITANT_STRABISMUS
GOBP_RESPONSE_TO_OXYGEN_LEVELS
HP_ABNORMAL_THYROID_HORMONE_LEVEL
GOBP_IMMUNE_RESPONSE_TO_TUMOR_CELL
GOBP_FATTY_ACID_TRANSPORT
HP_ABNORMAL_URINE_PROTEIN_LEVEL
GOBP_NEGATIVE_REGULATION_OF_RESPONSE_TO_CYTOKINE_STIMULUS
GOBP_HOMOPHILIC_CELL_ADHESION_VIA_PLASMA_MEMBRANE_ADHESION_MOLECULES
HP_ABNORMALITY_OF_THE_PHARYNX
GOMF_VOLTAGE_GATED_POTASSIUM_CHANNEL_ACTIVITY
HP_NEPHRITIS
HP_CLUBBING
HP_RENAL_INSUFFICIENCY
HP_OLIGOHYDRAMNIOS
HP_DEVELOPMENTAL_REGRESSION
HP_SPEECH_APRAXIA
HP_OSTEOPENIA
GOCC_LYSOSOMAL_LUMEN
HP_OSTEOARTHRITIS
GOBP_MEIOTIC_CELL_CYCLE_PROCESS
GOCC_PROTEASOME_COMPLEX
GOBP_METAPHASE_PLATE_CONGRESSION
HP_ABNORMAL_HEART_VALVE_MORPHOLOGY
HP_LIMB_HYPERTONIA
GOBP_DOPAMINE_TRANSPORT
GOBP_RESPONSE_TO_REACTIVE_OXYGEN_SPECIES
GOBP_ACIDIC_AMINO_ACID_TRANSPORT
GOBP_REGULATION_OF_MITOTIC_SISTER_CHROMATID_SEGREGATION
GOCC_PROTEIN_COMPLEX_INVOLVED_IN_CELL_ADHESION
GOBP_ENDODERM_FORMATION
GOBP_PROTEIN_LOCALIZATION_TO_SYNAPSE
GOBP_REGULATION_OF_DENDRITIC_CELL_DIFFERENTIATION
GOBP_CHROMOSOME_LOCALIZATION
GOBP_RETINA_MORPHOGENESIS_IN_CAMERA_TYPE_EYE
GOBP_SPROUTING_ANGIOGENESIS
GOBP_POSITIVE_REGULATION_OF_EXCITATORY_POSTSYNAPTIC_POTENTIAL
GOBP_REGULATION_OF_SYNAPSE_STRUCTURE_OR_ACTIVITY
HP_MUSCULAR_HYPOTONIA_OF_THE_TRUNK
GOBP_CELLULAR_RESPONSE_TO_INTERFERON_GAMMA
GOBP_EMBRYONIC_ORGAN_DEVELOPMENT
GOBP_GRANULOCYTE_ACTIVATION
GOBP_REGULATION_OF_SHORT_TERM_NEURONAL_SYNAPTIC_PLASTICITY
GOBP_POSTSYNAPSE_ORGANIZATION
GOBP_NEGATIVE_REGULATION_OF_METAPHASE_ANAPHASE_TRANSITION_OF_CELL_CYCLE
HP_GASTROESOPHAGEAL_REFLUX
GOMF_CYTOKINE_ACTIVITY
GOBP_REGULATION_OF_MITOTIC_CELL_CYCLE
GOBP_NIK_NF_KAPPAB_SIGNALING
GOBP_RESPONSE_TO_HYDROGEN_PEROXIDE
HP_RIGIDITY
GOBP_CELLULAR_RESPONSE_TO_TOXIC_SUBSTANCE
GOBP_DEVELOPMENTAL_GROWTH_INVOLVED_IN_MORPHOGENESIS
HP_ABNORMAL_NASAL_MUCOSA_MORPHOLOGY
GOBP_NEGATIVE_REGULATION_OF_INFLAMMATORY_RESPONSE
GOBP_SYNAPTIC_TRANSMISSION_GLUTAMATERGIC
HP_ABNORMAL_ADIPOSE_TISSUE_MORPHOLOGY
HP_FRONTAL_CORTICAL_ATROPHY
HP_DOWNTURNED_CORNERS_OF_MOUTH
GOCC_INTRINSIC_COMPONENT_OF_PRESYNAPTIC_MEMBRANE
GOMF_POTASSIUM_CHANNEL_ACTIVITY
GOBP_REGULATION_OF_ENDOTHELIAL_CELL_MIGRATION
HP_CONGENITAL_NYSTAGMUS
GOBP_GAMMA_AMINOBUTYRIC_ACID_SIGNALING_PATHWAY
GOBP_NEURON_PROJECTION_EXTENSION
HP_FACIAL_HYPOTONIA
GOBP_CATECHOLAMINE_SECRETION
HP_ATROPHIC_SCARS
GOBP_POSITIVE_REGULATION_OF_CELL_CYCLE
GOMF_IMMUNE_RECEPTOR_ACTIVITY
GOMF_GLUTAMATE_RECEPTOR_ACTIVITY
GOBP_REGULATION_OF_CYSTEINE_TYPE_ENDOPEPTIDASE_ACTIVITY
HP_PAPULE
HP_AORTIC_DISSECTION
GOBP_CALCIUM_ION_REGULATED_EXOCYTOSIS
GOBP_PRODUCTION_OF_MOLECULAR_MEDIATOR_INVOLVED_IN_INFLAMMATORY_RESPONSE
HP_ABNORMALITY_OF_THE_2ND_TOE
GOBP_POSITIVE_REGULATION_OF_SYNAPSE_ASSEMBLY
HP_ABNORMALITY_OF_THE_CEREBROSPINAL_FLUID
GOBP_REGULATION_OF_VIRAL_GENOME_REPLICATION
GOBP_CHLORIDE_TRANSMEMBRANE_TRANSPORT
HP_HYPOREFLEXIA
HP_HEPATOSPLENOMEGALY
HP_DUODENAL_STENOSIS
GOBP_CELL_CELL_ADHESION_VIA_PLASMA_MEMBRANE_ADHESION_MOLECULES
HP_ABNORMAL_FINGERTIP_MORPHOLOGY
GOBP_PROTEIN_FOLDING
GOBP_POSITIVE_REGULATION_OF_CELL_CYCLE_PROCESS
GOBP_DEVELOPMENTAL_CELL_GROWTH
GOBP_POSITIVE_REGULATION_OF_NF_KAPPAB_TRANSCRIPTION_FACTOR_ACTIVITY
GOBP_DOPAMINE_SECRETION
GOBP_RESPONSE_TO_PROTOZOAN
HP_ABSENT_TOE
GOBP_POSITIVE_REGULATION_OF_SYNAPTIC_TRANSMISSION
HP_SECONDARY_MICROCEPHALY
HP_2_3_TOE_SYNDACTYLY
GOBP_REGULATION_OF_LYMPHOCYTE_MEDIATED_IMMUNITY
GOBP_PLASMINOGEN_ACTIVATION
HP_ABNORMAL_FORM_OF_THE_VERTEBRAL_BODIES
GOBP_REGULATION_OF_CELL_MIGRATION_INVOLVED_IN_SPROUTING_ANGIOGENESIS
GOCC_COMPLEX_OF_COLLAGEN_TRIMERS
GOBP_NEGATIVE_REGULATION_OF_TUMOR_NECROSIS_FACTOR_SUPERFAMILY_CYTOKINE_PRODUCTION
HP_TOE_CLINODACTYLY
GOMF_MHC_PROTEIN_COMPLEX_BINDING
HP_PROTRUSIO_ACETABULI
HP_ABNORMAL_SOCIAL_BEHAVIOR
HP_ABNORMALITY_OF_FEMUR_MORPHOLOGY
GOBP_NEGATIVE_REGULATION_OF_CELL_CYCLE_PHASE_TRANSITION
GOBP_VIRAL_GENOME_REPLICATION
HP_JOINT_SWELLING
GOBP_METENCEPHALON_DEVELOPMENT
GOBP_REGULATION_OF_IMMUNOGLOBULIN_PRODUCTION
GOBP_NEGATIVE_REGULATION_OF_T_CELL_PROLIFERATION
HP_FUNCTIONAL_ABNORMALITY_OF_MALE_INTERNAL_GENITALIA
GOBP_T_CELL_MIGRATION
GOBP_DEFENSE_RESPONSE_TO_FUNGUS
GOBP_NEGATIVE_REGULATION_OF_NUCLEAR_DIVISION
GOMF_OXIDOREDUCTION_DRIVEN_ACTIVE_TRANSMEMBRANE_TRANSPORTER_ACTIVITY
GOBP_POSTSYNAPTIC_MEMBRANE_ORGANIZATION
GOBP_ASSOCIATIVE_LEARNING
HP_IMMUNODEFICIENCY
GOBP_NEGATIVE_REGULATION_OF_REPRODUCTIVE_PROCESS
HP_EEG_WITH_ABNORMALLY_SLOW_FREQUENCIES
GOMF_GABA_RECEPTOR_BINDING
GOBP_SUPEROXIDE_METABOLIC_PROCESS
GOMF_IONOTROPIC_GLUTAMATE_RECEPTOR_ACTIVITY
HP_PROMINENT_FOREHEAD
HP_BROAD_FINGER
HP_PSYCHOGENIC_NON_EPILEPTIC_SEIZURE
GOCC_POTASSIUM_CHANNEL_COMPLEX
HP_RECURRENT_OTITIS_MEDIA
GOCC_MOTILE_CILIUM
HP_PROPTOSIS
GOCC_TERMINAL_BOUTON
GOMF_NUCLEOSIDE_TRIPHOSPHATASE_REGULATOR_ACTIVITY
HP_CHRONIC_SINUSITIS
GOBP_CELL_CYCLE_CHECKPOINT_SIGNALING
HP_HEMOPTYSIS
HP_OTITIS_MEDIA
GOBP_RESPONSE_TO_INTERLEUKIN_1
GOBP_PYRIMIDINE_NUCLEOSIDE_METABOLIC_PROCESS
GOBP_NEGATIVE_REGULATION_OF_MITOTIC_CELL_CYCLE_PHASE_TRANSITION
GOBP_NEGATIVE_REGULATION_OF_VASCULATURE_DEVELOPMENT
HP_ABNORMAL_INCISOR_MORPHOLOGY
HP_SEVERE_GLOBAL_DEVELOPMENTAL_DELAY
GOBP_T_CELL_MEDIATED_CYTOTOXICITY
HP_ABNORMAL_MITRAL_VALVE_PHYSIOLOGY
GOBP_NEGATIVE_REGULATION_OF_CYSTEINE_TYPE_ENDOPEPTIDASE_ACTIVITY
GOMF_OXIDOREDUCTASE_ACTIVITY_ACTING_ON_THE_CH_NH2_GROUP_OF_DONORS_OXYGEN_AS_ACCEPTOR
HP_ABNORMALITY_OF_EPIPHYSIS_MORPHOLOGY
HP_UNUSUAL_FUNGAL_INFECTION
HP_RECEPTIVE_LANGUAGE_DELAY
HP_EEG_WITH_FOCAL_SHARP_SLOW_WAVES
GOBP_MEIOTIC_CELL_CYCLE
HP_ABNORMAL_TRACHEOBRONCHIAL_MORPHOLOGY
GOCC_MITOCHONDRIAL_PROTEIN_CONTAINING_COMPLEX
HP_ABNORMAL_BRONCHUS_MORPHOLOGY
GOBP_REGULATION_OF_NEUROGENESIS
GOBP_FOREBRAIN_DEVELOPMENT
HP_BROAD_BASED_GAIT
HP_ABNORMAL_FEMORAL_NECK_MORPHOLOGY
GOCC_REPLICATION_FORK
GOBP_NEGATIVE_REGULATION_OF_T_CELL_DIFFERENTIATION
HP_ANTINUCLEAR_ANTIBODY_POSITIVITY
GOBP_ATTACHMENT_OF_SPINDLE_MICROTUBULES_TO_KINETOCHORE
GOCC_PRESYNAPTIC_ACTIVE_ZONE
HP_SKELETAL_DYSPLASIA
GOBP_POSITIVE_REGULATION_OF_RESPONSE_TO_CYTOKINE_STIMULUS
GOBP_PROTEIN_LOCALIZATION_TO_CELL_JUNCTION
HP_PROGRESSIVE_GAIT_ATAXIA
GOBP_POSITIVE_REGULATION_OF_T_CELL_MEDIATED_IMMUNITY
GOMF_HYDROLASE_ACTIVITY_ACTING_ON_GLYCOSYL_BONDS
HP_BROAD_THUMB
HP_INCREASED_BLOOD_PRESSURE
HP_RECURRENT_VIRAL_INFECTIONS
HP_ABNORMAL_PALMAR_DERMATOGLYPHICS
GOBP_TRANSMISSION_OF_NERVE_IMPULSE
HP_OPEN_MOUTH
GOCC_INTRINSIC_COMPONENT_OF_ENDOPLASMIC_RETICULUM_MEMBRANE
GOBP_NEGATIVE_REGULATION_OF_NERVOUS_SYSTEM_DEVELOPMENT
GOBP_NEGATIVE_REGULATION_OF_CELL_CYCLE_PROCESS
GOMF_PROTEIN_DEMETHYLASE_ACTIVITY
HP_ABNORMALITY_OF_THE_NASAL_TIP
GOBP_CELL_MIGRATION_INVOLVED_IN_SPROUTING_ANGIOGENESIS
GOCC_ER_TO_GOLGI_TRANSPORT_VESICLE_MEMBRANE
HP_ABNORMAL_HAIR_PATTERN
GOBP_RESPONSE_TO_TYPE_I_INTERFERON
GOBP_RESPONSE_TO_COPPER_ION
GOBP_SPINDLE_ORGANIZATION
GOBP_POSITIVE_REGULATION_OF_CELL_DIVISION
GOBP_NEGATIVE_REGULATION_OF_LEUKOCYTE_MEDIATED_IMMUNITY
GOMF_SODIUM_CHANNEL_ACTIVITY
GOBP_POSITIVE_REGULATION_OF_BLOOD_VESSEL_ENDOTHELIAL_CELL_MIGRATION
GOCC_GABA_RECEPTOR_COMPLEX
GOBP_ANTIGEN_PROCESSING_AND_PRESENTATION_OF_ENDOGENOUS_ANTIGEN
HP_DERMAL_ATROPHY
HP_RECURRENT_SINOPULMONARY_INFECTIONS
GOBP_CEREBELLAR_CORTEX_FORMATION
HP_IMPAIRED_TANDEM_GAIT
HP_DECREASED_FERTILITY_IN_MALES
HP_BILATERAL_TONIC_CLONIC_SEIZURE_WITH_GENERALIZED_ONSET
HP_ABNORMAL_MALE_REPRODUCTIVE_SYSTEM_PHYSIOLOGY
HP_ABNORMAL_PLEURA_MORPHOLOGY
HP_SMOOTH_PHILTRUM
GOBP_RECEPTOR_LOCALIZATION_TO_SYNAPSE
HP_INFANTILE_SPASMS
HP_LIMB_MYOCLONUS
GOBP_REGULATION_OF_TUMOR_NECROSIS_FACTOR_MEDIATED_SIGNALING_PATHWAY
HP_ABNORMAL_VERTEBRAL_MORPHOLOGY
HP_SYNDACTYLY
GOMF_GABA_RECEPTOR_ACTIVITY
HP_ABNORMAL_CIRCULATING_LIPID_CONCENTRATION
GOMF_SINGLE_STRANDED_DNA_HELICASE_ACTIVITY
GOBP_CELLULAR_RESPONSE_TO_COPPER_ION
HP_COMPLEX_FEBRILE_SEIZURE
HP_RECURRENT_PNEUMONIA
HP_ABNORMALITY_OF_THE_SCROTUM
GOCC_RESPIRASOME
GOBP_REGULATION_OF_DEVELOPMENTAL_GROWTH
HP_APLASIA_HYPOPLASIA_OF_TOE
HP_APHASIA
HP_ABNORMALITY_OF_THE_METAPHYSIS
GOBP_CHROMOSOME_CONDENSATION
HP_HYPERTROPHIC_CARDIOMYOPATHY
GOBP_CARBOHYDRATE_DERIVATIVE_CATABOLIC_PROCESS
HP_HIGH_FOREHEAD
GOCC_DNA_REPLICATION_PREINITIATION_COMPLEX
HP_EEG_WITH_SPIKE_WAVE_COMPLEXES
GOBP_MITOTIC_CELL_CYCLE_CHECKPOINT_SIGNALING
GOBP_REGULATION_OF_DENDRITIC_SPINE_DEVELOPMENT
HP_TRUNCAL_ATAXIA
GOBP_CELLULAR_RESPONSE_TO_INTERLEUKIN_1
GOBP_KILLING_BY_HOST_OF_SYMBIONT_CELLS
GOCC_LIPID_DROPLET
GOMF_CHEMOKINE_RECEPTOR_BINDING
GOBP_REGULATION_OF_NEURONAL_SYNAPTIC_PLASTICITY
HP_EXCESSIVE_SALIVATION
HP_RECURRENT_MYCOBACTERIAL_INFECTIONS
GOBP_KINETOCHORE_ORGANIZATION
HP_PES_CAVUS
HP_BROAD_NASAL_TIP
GOBP_TYROSINE_PHOSPHORYLATION_OF_STAT_PROTEIN
GOBP_REGULATION_OF_COLLAGEN_METABOLIC_PROCESS
GOBP_LONG_CHAIN_FATTY_ACID_TRANSPORT
GOMF_GUANYL_NUCLEOTIDE_EXCHANGE_FACTOR_ACTIVITY
GOBP_COLLAGEN_CATABOLIC_PROCESS
HP_CLONIC_SEIZURE
GOBP_NEUROTRANSMITTER_GATED_ION_CHANNEL_CLUSTERING
GOBP_POSITIVE_REGULATION_OF_VIRAL_LIFE_CYCLE
GOBP_CATECHOL_CONTAINING_COMPOUND_CATABOLIC_PROCESS
GOBP_DENDRITIC_SPINE_DEVELOPMENT
HP_SINGLE_TRANSVERSE_PALMAR_CREASE
GOCC_INTRINSIC_COMPONENT_OF_SYNAPTIC_VESICLE_MEMBRANE
HP_DIFFICULTY_WALKING
HP_ABNORMAL_RENAL_TUBULE_MORPHOLOGY
GOBP_MEMBRANE_RAFT_ASSEMBLY
GOBP_SUPEROXIDE_ANION_GENERATION
HP_OBSESSIVE_COMPULSIVE_BEHAVIOR
GOCC_HIPPOCAMPAL_MOSSY_FIBER_TO_CA3_SYNAPSE
HP_ARTERIOVENOUS_FISTULA
HP_ABNORMALITY_OF_THE_BILIARY_SYSTEM
HP_DYSTONIA
GOMF_SNARE_BINDING
HP_ABNORMAL_SPERM_MOTILITY
GOBP_GENERATION_OF_PRECURSOR_METABOLITES_AND_ENERGY
GOBP_NEGATIVE_REGULATION_OF_VIRAL_LIFE_CYCLE
GOBP_OLIGODENDROCYTE_DEVELOPMENT
