# Supplementary material for: Identification of a Fibroblast-Related Prognostic Model in Glioma Based on Bioinformatics Methods
Source: Biomolecules. 2022 Oct 30;12(11):1598. doi: 10.3390/biom12111598 (PMC9687522; doi:10.3390/biom12111598)
Supplement: Supplementary file 1 [file biomolecules-12-01598-s001.zip › Supplementary Table S12.xlsx]

## Sheet: Sheet1
sample	gene	cor	p
cg16716518	CDK4	0.022	0.91
cg09504352	CDK4	0.78	2.9e-07
cg19542346	CDK4	-0.16	0.4
cg27405484	CDK4	0.66	6.6e-05
cg23535526	CDK4	-0.39	0.035
cg20409636	CDK4	-0.28	0.13
cg24631547	CDK4	-0.52	0.003
cg22870189	CDK4	-0.037	0.84
cg15857731	CDK4	-0.63	0.00018
cg03829839	CDK4	-0.46	0.01
cg13521951	CDK4	-0.69	2.1e-05
cg21640861	CDK4	0.76	1.4e-06
cg23145915	CDK4	-0.38	0.038
cg00599273	CDK4	-0.17	0.38
cg16807911	CDK4	-0.44	0.018
cg25977744	CDK4	0.74	3.1e-06
cg07116851	CDK4	-0.39	0.031
cg09096528	CDK4	-0.68	3.3e-05
cg27479817	CDK4	-0.019	0.92
cg22715954	CDK4	0.74	3.3e-06
cg07788451	CDK4	0.7	1.4e-05
cg16510127	MEX3A	-0.067	0.73
cg15685922	MEX3A	-0.0058	0.98
cg04297922	MEX3A	-0.65	0.0001
cg12406992	MEX3A	-0.45	0.013
cg26396535	MEX3A	0.16	0.4
cg16549043	MEX3A	-0.82	3.4e-08
cg09831055	MEX3A	0.022	0.91
cg03548170	NEGR1	0.24	0.21
cg26153364	NEGR1	-0.24	0.21
cg23714541	NEGR1	-0.038	0.84
cg01957189	NEGR1	0.14	0.45
cg15553840	NEGR1	0.31	0.094
cg24940889	NEGR1	0.4	0.027
cg05352161	NEGR1	-0.19	0.32
cg21284376	NEGR1	-0.13	0.49
cg24934011	NEGR1	0.12	0.52
cg12302119	NEGR1	-0.072	0.71
cg24525913	NEGR1	0.056	0.77
cg17517900	NEGR1	-0.049	0.8
cg04645342	NEGR1	-0.042	0.82
cg07721244	NEGR1	0.092	0.63
cg10228307	NEGR1	-0.21	0.27
cg04985396	NEGR1	-0.5	0.0053
cg01425670	NEGR1	-0.24	0.2
cg01275687	NEGR1	-0.063	0.74
cg21177558	PBK	0.57	0.0011
cg17795291	PBK	0.35	0.057
cg02511315	SLC2A3	0.23	0.23
cg25580254	SLC2A3	-0.12	0.51
cg20313963	SLC2A3	0.071	0.71
cg10338338	SLC2A3	-0.13	0.5
cg02591487	SLC2A3	0.47	0.008
cg20972214	SLC2A3	0.32	0.081
cg23760873	TMEM100	-0.1	0.6
cg08762247	TMEM100	0.14	0.48
cg15945287	TMEM100	-0.19	0.31
cg18040354	TMEM100	-0.16	0.4
cg25683268	TMEM100	-0.19	0.31
cg19403377	TMEM100	0.12	0.52
cg16454107	TMEM100	-0.47	0.009
cg03233426	TMEM100	0.17	0.37
cg19015897	TMEM100	-0.32	0.086
cg10976623	TMEM100	-0.52	0.0035
cg06271190	TMEM100	-0.17	0.38
