# Supplementary material for: Identification of a Fibroblast-Related Prognostic Model in Glioma Based on Bioinformatics Methods
Source: Biomolecules. 2022 Oct 30;12(11):1598. doi: 10.3390/biom12111598 (PMC9687522; doi:10.3390/biom12111598)
Supplement: Supplementary file 1 [file biomolecules-12-01598-s001.zip › Supplementary Table S2.xlsx]

## Sheet: Sheet1
CGGA_ID	Histology	Grade	Gender	Age	Radio_status	Chemo_status	IDH_mutation_status	MGMT
CGGA_1002	AA	WHO III	Female	43	Radio_treated	Chemo_treated	Wildtype	methylated
CGGA_1003	O	WHO II	Female	47	Radio_untreated	Chemo_treated	Mutant	un-methylated
CGGA_1010	A	WHO II	Male	45	Radio_treated	Chemo_treated	Mutant	un-methylated
CGGA_1012	rO	WHO II	Male	45	Radio_treated	Chemo_treated	Mutant	un-methylated
CGGA_1014	A	WHO II	Male	42	Radio_untreated	Chemo_treated	Wildtype	un-methylated
CGGA_1017	GBM	WHO IV	Female	29	Radio_treated	Chemo_untreated	Wildtype	un-methylated
CGGA_1018	rO	WHO II	Male	50	Radio_treated	Chemo_treated	Mutant	methylated
CGGA_103	AA	WHO III	Male	56	Radio_treated	Chemo_untreated	Mutant	un-methylated
CGGA_1030	A	WHO II	Female	40	Radio_treated	Chemo_treated	Mutant	methylated
CGGA_1036	GBM	WHO IV	Male	41	Radio_treated	Chemo_treated	Wildtype	methylated
CGGA_1041	GBM	WHO IV	Male	58	Radio_treated	Chemo_treated	Wildtype	un-methylated
CGGA_1055	AA	WHO III	Male	43	Radio_treated	Chemo_treated	Mutant	un-methylated
CGGA_1057	A	WHO II	Female	57	Radio_treated	Chemo_treated	Wildtype	un-methylated
CGGA_1058	rA	WHO II	Male	34	Radio_treated	Chemo_treated	Mutant	un-methylated
CGGA_106	rA	WHO II	Male	30	Radio_untreated	Chemo_treated	Wildtype	un-methylated
CGGA_1065	O	WHO II	Female	48	Radio_treated	Chemo_treated	Mutant	un-methylated
CGGA_1066	A	WHO II	Female	34	Radio_treated	Chemo_untreated	Mutant	un-methylated
CGGA_107	rAA	WHO III	Female	38	Radio_untreated	Chemo_untreated	Wildtype	un-methylated
CGGA_1075	GBM	WHO IV	Male	72	Radio_treated	Chemo_treated	Wildtype	un-methylated
CGGA_108	rAA	WHO III	Male	44	Radio_untreated	Chemo_treated	Wildtype	un-methylated
CGGA_1086	GBM	WHO IV	Female	65	Radio_treated	Chemo_treated	Wildtype	methylated
CGGA_1087	O	WHO II	Female	36	Radio_untreated	Chemo_treated	Mutant	un-methylated
CGGA_1097	A	WHO II	Male	30	Radio_treated	Chemo_treated	Wildtype	methylated
CGGA_1100	O	WHO II	Female	61	Radio_treated	Chemo_treated	Mutant	methylated
CGGA_1101	A	WHO II	Female	35	Radio_untreated	Chemo_untreated	Wildtype	un-methylated
CGGA_1103	GBM	WHO IV	Female	35	Radio_treated	Chemo_treated	Mutant	methylated
CGGA_1106	GBM	WHO IV	Male	37	Radio_treated	Chemo_untreated	Wildtype	methylated
CGGA_1108	AA	WHO III	Female	39	Radio_treated	Chemo_treated	Wildtype	un-methylated
CGGA_1111	AA	WHO III	Male	45	Radio_treated	Chemo_treated	Mutant	methylated
CGGA_112	A	WHO II	Male	17	Radio_treated	Chemo_treated	Mutant	un-methylated
CGGA_1120	AOA	WHO III	Female	58	Radio_treated	Chemo_treated	Mutant	methylated
CGGA_1121	rAA	WHO III	Female	29	Radio_treated	Chemo_treated	Mutant	methylated
CGGA_1126	AA	WHO III	Male	44	Radio_treated	Chemo_treated	Mutant	methylated
CGGA_1130	rGBM	WHO IV	Female	23	Radio_treated	Chemo_untreated	Mutant	methylated
CGGA_1131	AA	WHO III	Female	46	Radio_treated	Chemo_treated	Mutant	methylated
CGGA_1132	rAO	WHO III	Female	33	Radio_treated	Chemo_treated	Mutant	methylated
CGGA_1134	GBM	WHO IV	Female	56	Radio_untreated	Chemo_treated	Wildtype	methylated
CGGA_1135	GBM	WHO IV	Male	40	Radio_treated	Chemo_treated	Wildtype	un-methylated
CGGA_1138	GBM	WHO IV	Male	54	Radio_treated	Chemo_treated	Wildtype	un-methylated
CGGA_1142	GBM	WHO IV	Male	60	Radio_treated	Chemo_treated	Wildtype	un-methylated
CGGA_1144	AA	WHO III	Female	39	Radio_treated	Chemo_treated	Wildtype	un-methylated
CGGA_1147	A	WHO II	Male	36	Radio_untreated	Chemo_treated	Mutant	un-methylated
CGGA_1148	A	WHO II	Male	37	Radio_treated	Chemo_treated	Mutant	un-methylated
CGGA_1152	A	WHO II	Male	13	Radio_untreated	Chemo_treated	Wildtype	un-methylated
CGGA_1155	AA	WHO III	Male	43	Radio_treated	Chemo_treated	Mutant	methylated
CGGA_1156	A	WHO II	Female	41	Radio_treated	Chemo_treated	Mutant	methylated
CGGA_1157	A	WHO II	Male	64	Radio_treated	Chemo_treated	Wildtype	methylated
CGGA_1158	O	WHO II	Male	39	Radio_treated	Chemo_treated	Mutant	un-methylated
CGGA_1159	A	WHO II	Male	51	Radio_untreated	Chemo_treated	Mutant	un-methylated
CGGA_1161	AA	WHO III	Male	36	Radio_treated	Chemo_treated	Mutant	un-methylated
CGGA_1164	rGBM	WHO IV	Female	38	Radio_untreated	Chemo_treated	Mutant	un-methylated
CGGA_1169	AA	WHO III	Male	30	Radio_treated	Chemo_treated	Mutant	un-methylated
CGGA_1172	GBM	WHO IV	Female	36	Radio_treated	Chemo_treated	Mutant	methylated
CGGA_1178	rAA	WHO III	Male	41	Radio_treated	Chemo_treated	Mutant	un-methylated
CGGA_1181	A	WHO II	Male	36	Radio_treated	Chemo_treated	Mutant	methylated
CGGA_1183	AA	WHO III	Female	25	Radio_treated	Chemo_treated	Wildtype	un-methylated
CGGA_1184	rAA	WHO III	Male	46	Radio_treated	Chemo_untreated	Mutant	methylated
CGGA_1185	rAA	WHO III	Female	50	Radio_treated	Chemo_treated	Wildtype	un-methylated
CGGA_1191	AO	WHO III	Male	53	Radio_untreated	Chemo_treated	Mutant	methylated
CGGA_1192	A	WHO II	Female	43	Radio_treated	Chemo_treated	Mutant	methylated
CGGA_1195	AA	WHO III	Male	43	Radio_untreated	Chemo_untreated	Mutant	un-methylated
CGGA_1198	O	WHO II	Male	30	Radio_untreated	Chemo_treated	Mutant	un-methylated
CGGA_1204	O	WHO II	Male	53	Radio_untreated	Chemo_treated	Mutant	methylated
CGGA_1205	AA	WHO III	Female	59	Radio_treated	Chemo_treated	Wildtype	un-methylated
CGGA_1208	rGBM	WHO IV	Male	38	Radio_treated	Chemo_treated	Wildtype	un-methylated
CGGA_1211	O	WHO II	Male	40	Radio_untreated	Chemo_untreated	Mutant	un-methylated
CGGA_1212	AA	WHO III	Male	31	Radio_treated	Chemo_treated	Mutant	methylated
CGGA_1223	AA	WHO III	Male	42	Radio_treated	Chemo_treated	Wildtype	un-methylated
CGGA_1226	A	WHO II	Female	33	Radio_treated	Chemo_treated	Wildtype	un-methylated
CGGA_1232	AA	WHO III	Male	39	Radio_treated	Chemo_treated	Mutant	methylated
CGGA_1235	AO	WHO III	Female	32	Radio_untreated	Chemo_untreated	Mutant	methylated
CGGA_1236	GBM	WHO IV	Female	47	Radio_untreated	Chemo_untreated	Wildtype	methylated
CGGA_1238	A	WHO II	Female	11	Radio_untreated	Chemo_untreated	Wildtype	un-methylated
CGGA_1248	rGBM	WHO IV	Male	54	Radio_treated	Chemo_treated	Wildtype	un-methylated
CGGA_1255	rGBM	WHO IV	Male	49	Radio_treated	Chemo_treated	Wildtype	methylated
CGGA_1257	rGBM	WHO IV	Male	59	Radio_treated	Chemo_treated	Wildtype	un-methylated
CGGA_1260	rGBM	WHO IV	Male	32	Radio_treated	Chemo_treated	Wildtype	un-methylated
CGGA_1262	rGBM	WHO IV	Female	69	Radio_treated	Chemo_untreated	Wildtype	methylated
CGGA_1264	AO	WHO III	Female	37	Radio_untreated	Chemo_treated	Mutant	methylated
CGGA_1269	AO	WHO III	Female	35	Radio_untreated	Chemo_treated	Mutant	methylated
CGGA_1273	rAA	WHO III	Male	64	Radio_treated	Chemo_treated	Mutant	un-methylated
CGGA_1282	GBM	WHO IV	Female	33	Radio_treated	Chemo_treated	Wildtype	un-methylated
CGGA_1286	O	WHO II	Female	52	Radio_treated	Chemo_treated	Mutant	un-methylated
CGGA_1295	rAA	WHO III	Male	40	Radio_treated	Chemo_treated	Mutant	methylated
CGGA_1300	AA	WHO III	Male	35	Radio_treated	Chemo_treated	Mutant	methylated
CGGA_1303	AOA	WHO III	Female	45	Radio_treated	Chemo_treated	Mutant	methylated
CGGA_1305	AA	WHO III	Male	43	Radio_treated	Chemo_treated	Mutant	methylated
CGGA_1311	rAO	WHO III	Female	29	Radio_treated	Chemo_treated	Mutant	methylated
CGGA_1317	OA	WHO II	Male	45	Radio_untreated	Chemo_untreated	Mutant	methylated
CGGA_1318	A	WHO II	Male	39	Radio_treated	Chemo_untreated	Mutant	methylated
CGGA_1319	AO	WHO III	Female	42	Radio_treated	Chemo_treated	Wildtype	methylated
CGGA_1321	AA	WHO III	Male	46	Radio_treated	Chemo_treated	Mutant	methylated
CGGA_1325	rGBM	WHO IV	Male	20	Radio_untreated	Chemo_untreated	Wildtype	un-methylated
CGGA_1326	GBM	WHO IV	Male	45	Radio_treated	Chemo_untreated	Mutant	un-methylated
CGGA_1334	A	WHO II	Female	33	Radio_treated	Chemo_treated	Wildtype	methylated
CGGA_1335	O	WHO II	Female	43	Radio_untreated	Chemo_untreated	Mutant	un-methylated
CGGA_1339	O	WHO II	Male	41	Radio_untreated	Chemo_treated	Mutant	un-methylated
CGGA_1345	O	WHO II	Male	56	Radio_treated	Chemo_treated	Mutant	methylated
CGGA_135	AA	WHO III	Female	41	Radio_treated	Chemo_untreated	Wildtype	un-methylated
CGGA_1350	O	WHO II	Male	36	Radio_untreated	Chemo_untreated	Mutant	methylated
CGGA_1353	GBM	WHO IV	Male	65	Radio_treated	Chemo_treated	Wildtype	un-methylated
CGGA_1354	GBM	WHO IV	Female	40	Radio_treated	Chemo_treated	Wildtype	methylated
CGGA_1356	rAA	WHO III	Male	52	Radio_treated	Chemo_treated	Mutant	methylated
CGGA_1359	rAA	WHO III	Male	21	Radio_treated	Chemo_treated	Wildtype	methylated
CGGA_1361	O	WHO II	Male	40	Radio_treated	Chemo_treated	Mutant	methylated
CGGA_1362	AA	WHO III	Female	64	Radio_treated	Chemo_treated	Wildtype	un-methylated
CGGA_1365	GBM	WHO IV	Male	55	Radio_treated	Chemo_treated	Wildtype	methylated
CGGA_1368	O	WHO II	Male	49	Radio_treated	Chemo_untreated	Mutant	methylated
CGGA_1369	AO	WHO III	Female	37	Radio_treated	Chemo_treated	Mutant	methylated
CGGA_1371	GBM	WHO IV	Male	68	Radio_treated	Chemo_treated	Wildtype	methylated
CGGA_1377	AA	WHO III	Male	28	Radio_treated	Chemo_treated	Mutant	methylated
CGGA_1378	GBM	WHO IV	Male	47	Radio_treated	Chemo_treated	Wildtype	un-methylated
CGGA_1380	GBM	WHO IV	Male	46	Radio_treated	Chemo_treated	Wildtype	methylated
CGGA_1382	GBM	WHO IV	Male	57	Radio_treated	Chemo_treated	Wildtype	methylated
CGGA_1383	rAA	WHO III	Female	47	Radio_treated	Chemo_untreated	Mutant	methylated
CGGA_1387	rGBM	WHO IV	Male	41	Radio_untreated	Chemo_untreated	Wildtype	methylated
CGGA_1389	AO	WHO III	Female	67	Radio_treated	Chemo_untreated	Mutant	methylated
CGGA_139	GBM	WHO IV	Male	59	Radio_treated	Chemo_treated	Mutant	un-methylated
CGGA_1390	rAA	WHO III	Male	50	Radio_treated	Chemo_treated	Mutant	un-methylated
CGGA_1391	GBM	WHO IV	Male	62	Radio_treated	Chemo_treated	Wildtype	un-methylated
CGGA_1392	GBM	WHO IV	Male	62	Radio_treated	Chemo_treated	Wildtype	un-methylated
CGGA_1398	rAA	WHO III	Male	43	Radio_treated	Chemo_treated	Mutant	methylated
CGGA_1401	AA	WHO III	Male	39	Radio_treated	Chemo_treated	Mutant	methylated
CGGA_1402	GBM	WHO IV	Male	30	Radio_treated	Chemo_treated	Wildtype	methylated
CGGA_1403	GBM	WHO IV	Female	43	Radio_treated	Chemo_treated	Wildtype	methylated
CGGA_1404	AO	WHO III	Female	56	Radio_treated	Chemo_treated	Mutant	methylated
CGGA_1407	AO	WHO III	Female	29	Radio_untreated	Chemo_untreated	Mutant	methylated
CGGA_1410	GBM	WHO IV	Female	27	Radio_treated	Chemo_treated	Wildtype	methylated
CGGA_1413	AO	WHO III	Male	35	Radio_treated	Chemo_treated	Mutant	methylated
CGGA_1415	rGBM	WHO IV	Female	30	Radio_treated	Chemo_treated	Wildtype	methylated
CGGA_1416	AO	WHO III	Male	42	Radio_untreated	Chemo_untreated	Mutant	un-methylated
CGGA_1417	AO	WHO III	Male	56	Radio_treated	Chemo_treated	Mutant	methylated
CGGA_1418	GBM	WHO IV	Female	73	Radio_treated	Chemo_treated	Wildtype	un-methylated
CGGA_1419	rGBM	WHO IV	Male	56	Radio_treated	Chemo_treated	Wildtype	un-methylated
CGGA_1420	GBM	WHO IV	Male	60	Radio_treated	Chemo_treated	Wildtype	methylated
CGGA_1422	GBM	WHO IV	Male	76	Radio_treated	Chemo_treated	Wildtype	un-methylated
CGGA_1424	AO	WHO III	Female	41	Radio_treated	Chemo_treated	Mutant	methylated
CGGA_1425	GBM	WHO IV	Female	22	Radio_treated	Chemo_treated	Wildtype	methylated
CGGA_1426	GBM	WHO IV	Female	50	Radio_treated	Chemo_treated	Wildtype	un-methylated
CGGA_1429	rGBM	WHO IV	Female	40	Radio_treated	Chemo_treated	Mutant	methylated
CGGA_1430	rGBM	WHO IV	Female	28	Radio_treated	Chemo_treated	Wildtype	un-methylated
CGGA_1431	AA	WHO III	Male	48	Radio_untreated	Chemo_untreated	Mutant	methylated
CGGA_1433	GBM	WHO IV	Female	72	Radio_treated	Chemo_treated	Wildtype	un-methylated
CGGA_1434	rAA	WHO III	Male	61	Radio_treated	Chemo_treated	Wildtype	un-methylated
CGGA_1435	AA	WHO III	Female	46	Radio_treated	Chemo_untreated	Mutant	un-methylated
CGGA_1437	rAA	WHO III	Male	48	Radio_treated	Chemo_treated	Wildtype	un-methylated
CGGA_1440	O	WHO II	Female	29	Radio_untreated	Chemo_treated	Mutant	methylated
CGGA_1441	GBM	WHO IV	Male	70	Radio_treated	Chemo_treated	Wildtype	methylated
CGGA_1444	GBM	WHO IV	Female	68	Radio_treated	Chemo_treated	Wildtype	methylated
CGGA_1445	rAA	WHO III	Male	37	Radio_untreated	Chemo_treated	Wildtype	methylated
CGGA_1446	OA	WHO II	Male	29	Radio_untreated	Chemo_treated	Mutant	un-methylated
CGGA_1447	rAA	WHO III	Male	48	Radio_treated	Chemo_treated	Wildtype	methylated
CGGA_1451	GBM	WHO IV	Female	45	Radio_treated	Chemo_treated	Wildtype	un-methylated
CGGA_1452	GBM	WHO IV	Male	53	Radio_treated	Chemo_treated	Wildtype	methylated
CGGA_1454	A	WHO II	Female	42	Radio_treated	Chemo_treated	Wildtype	methylated
CGGA_1455	O	WHO II	Male	40	Radio_untreated	Chemo_untreated	Mutant	un-methylated
CGGA_1457	GBM	WHO IV	Male	60	Radio_treated	Chemo_treated	Wildtype	methylated
CGGA_1458	rAO	WHO III	Female	54	Radio_treated	Chemo_treated	Mutant	methylated
CGGA_1459	rAA	WHO III	Male	55	Radio_treated	Chemo_treated	Wildtype	un-methylated
CGGA_1461	GBM	WHO IV	Female	60	Radio_treated	Chemo_treated	Wildtype	un-methylated
CGGA_1462	GBM	WHO IV	Male	49	Radio_treated	Chemo_treated	Wildtype	methylated
CGGA_1463	O	WHO II	Female	69	Radio_treated	Chemo_untreated	Mutant	methylated
CGGA_1467	GBM	WHO IV	Male	58	Radio_treated	Chemo_untreated	Mutant	un-methylated
CGGA_1469	AOA	WHO III	Male	46	Radio_treated	Chemo_treated	Mutant	methylated
CGGA_1471	A	WHO II	Male	45	Radio_treated	Chemo_treated	Mutant	methylated
CGGA_1474	AO	WHO III	Female	50	Radio_treated	Chemo_treated	Mutant	methylated
CGGA_1476	GBM	WHO IV	Female	53	Radio_untreated	Chemo_untreated	Wildtype	methylated
CGGA_1478	GBM	WHO IV	Female	72	Radio_treated	Chemo_treated	Wildtype	methylated
CGGA_1480	rGBM	WHO IV	Male	41	Radio_treated	Chemo_treated	Wildtype	methylated
CGGA_1481	GBM	WHO IV	Male	55	Radio_untreated	Chemo_untreated	Wildtype	methylated
CGGA_1486	GBM	WHO IV	Male	45	Radio_treated	Chemo_treated	Wildtype	methylated
CGGA_1487	rAA	WHO III	Female	49	Radio_treated	Chemo_treated	Wildtype	un-methylated
CGGA_1488	A	WHO II	Male	31	Radio_untreated	Chemo_untreated	Mutant	methylated
CGGA_1491	GBM	WHO IV	Male	29	Radio_treated	Chemo_treated	Mutant	un-methylated
CGGA_1492	rGBM	WHO IV	Female	47	Radio_untreated	Chemo_untreated	Wildtype	un-methylated
CGGA_1494	GBM	WHO IV	Male	21	Radio_treated	Chemo_treated	Wildtype	methylated
CGGA_1496	rGBM	WHO IV	Female	42	Radio_treated	Chemo_treated	Mutant	methylated
CGGA_1497	AA	WHO III	Female	24	Radio_treated	Chemo_treated	Mutant	un-methylated
CGGA_1500	GBM	WHO IV	Female	45	Radio_treated	Chemo_treated	Wildtype	un-methylated
CGGA_1502	O	WHO II	Female	27	Radio_untreated	Chemo_untreated	Mutant	methylated
CGGA_1503	GBM	WHO IV	Male	47	Radio_treated	Chemo_treated	Wildtype	un-methylated
CGGA_1504	AA	WHO III	Female	44	Radio_treated	Chemo_treated	Mutant	methylated
CGGA_1505	rGBM	WHO IV	Male	30	Radio_treated	Chemo_treated	Mutant	un-methylated
CGGA_1507	rGBM	WHO IV	Female	41	Radio_treated	Chemo_treated	Wildtype	un-methylated
CGGA_1508	AA	WHO III	Male	39	Radio_untreated	Chemo_untreated	Mutant	methylated
CGGA_1510	rAA	WHO III	Male	40	Radio_treated	Chemo_treated	Mutant	methylated
CGGA_1513	rAO	WHO III	Female	36	Radio_treated	Chemo_treated	Mutant	methylated
CGGA_1514	A	WHO II	Female	57	Radio_untreated	Chemo_untreated	Wildtype	methylated
CGGA_1516	O	WHO II	Male	46	Radio_treated	Chemo_treated	Mutant	methylated
CGGA_1517	O	WHO II	Male	42	Radio_treated	Chemo_treated	Mutant	methylated
CGGA_1518	AA	WHO III	Female	19	Radio_treated	Chemo_treated	Wildtype	methylated
CGGA_1521	GBM	WHO IV	Female	63	Radio_treated	Chemo_treated	Wildtype	methylated
CGGA_1523	A	WHO II	Male	50	Radio_treated	Chemo_treated	Mutant	methylated
CGGA_1524	rAO	WHO III	Male	36	Radio_treated	Chemo_treated	Mutant	methylated
CGGA_1526	AO	WHO III	Male	39	Radio_treated	Chemo_treated	Mutant	methylated
CGGA_1527	AA	WHO III	Male	47	Radio_treated	Chemo_treated	Mutant	methylated
CGGA_1528	O	WHO II	Female	27	Radio_treated	Chemo_treated	Mutant	methylated
CGGA_1533	rAA	WHO III	Female	61	Radio_treated	Chemo_treated	Wildtype	methylated
CGGA_1534	GBM	WHO IV	Female	58	Radio_untreated	Chemo_untreated	Mutant	un-methylated
CGGA_1535	rGBM	WHO IV	Male	43	Radio_treated	Chemo_treated	Mutant	un-methylated
CGGA_1536	A	WHO II	Male	53	Radio_untreated	Chemo_untreated	Mutant	methylated
CGGA_1537	GBM	WHO IV	Male	73	Radio_untreated	Chemo_untreated	Wildtype	methylated
CGGA_1538	rGBM	WHO IV	Female	57	Radio_treated	Chemo_treated	Wildtype	methylated
CGGA_1539	GBM	WHO IV	Male	61	Radio_treated	Chemo_treated	Mutant	methylated
CGGA_1541	rGBM	WHO IV	Female	50	Radio_treated	Chemo_treated	Wildtype	methylated
CGGA_1542	GBM	WHO IV	Male	26	Radio_treated	Chemo_treated	Mutant	un-methylated
CGGA_1543	GBM	WHO IV	Male	57	Radio_treated	Chemo_untreated	Mutant	un-methylated
CGGA_1544	AA	WHO III	Female	38	Radio_untreated	Chemo_untreated	Mutant	methylated
CGGA_1546	GBM	WHO IV	Male	56	Radio_untreated	Chemo_treated	Wildtype	un-methylated
CGGA_1548	GBM	WHO IV	Male	53	Radio_treated	Chemo_treated	Wildtype	un-methylated
CGGA_1552	AO	WHO III	Male	39	Radio_treated	Chemo_untreated	Mutant	methylated
CGGA_1553	rAA	WHO III	Male	30	Radio_treated	Chemo_treated	Mutant	un-methylated
CGGA_1554	rAO	WHO III	Male	34	Radio_treated	Chemo_treated	Mutant	methylated
CGGA_1557	AO	WHO III	Male	47	Radio_untreated	Chemo_treated	Mutant	methylated
CGGA_1558	rGBM	WHO IV	Male	71	Radio_treated	Chemo_treated	Wildtype	methylated
CGGA_1559	GBM	WHO IV	Male	63	Radio_untreated	Chemo_treated	Mutant	methylated
CGGA_1560	GBM	WHO IV	Female	35	Radio_treated	Chemo_treated	Mutant	methylated
CGGA_1562	AO	WHO III	Male	51	Radio_treated	Chemo_treated	Mutant	methylated
CGGA_1563	A	WHO II	Female	32	Radio_treated	Chemo_treated	Wildtype	methylated
CGGA_1564	GBM	WHO IV	Male	48	Radio_treated	Chemo_treated	Wildtype	un-methylated
CGGA_1565	AA	WHO III	Female	23	Radio_untreated	Chemo_untreated	Mutant	methylated
CGGA_1566	AO	WHO III	Female	43	Radio_treated	Chemo_treated	Mutant	methylated
CGGA_1567	AO	WHO III	Female	48	Radio_treated	Chemo_treated	Mutant	methylated
CGGA_1569	AA	WHO III	Female	27	Radio_untreated	Chemo_untreated	Wildtype	methylated
CGGA_1571	GBM	WHO IV	Female	43	Radio_treated	Chemo_treated	Mutant	methylated
CGGA_1572	rGBM	WHO IV	Female	60	Radio_treated	Chemo_treated	Wildtype	un-methylated
CGGA_1575	rAA	WHO III	Male	37	Radio_treated	Chemo_untreated	Mutant	methylated
CGGA_1579	A	WHO II	Male	37	Radio_untreated	Chemo_untreated	Wildtype	methylated
CGGA_1580	AA	WHO III	Female	34	Radio_treated	Chemo_treated	Mutant	un-methylated
CGGA_1586	GBM	WHO IV	Female	55	Radio_treated	Chemo_treated	Wildtype	un-methylated
CGGA_1587	AA	WHO III	Female	30	Radio_untreated	Chemo_untreated	Mutant	methylated
CGGA_1588	AA	WHO III	Female	24	Radio_untreated	Chemo_untreated	Wildtype	methylated
CGGA_1589	rA	WHO II	Male	49	Radio_treated	Chemo_treated	Wildtype	methylated
CGGA_1591	rAA	WHO III	Male	54	Radio_treated	Chemo_untreated	Mutant	methylated
CGGA_1592	rAO	WHO III	Male	37	Radio_treated	Chemo_treated	Mutant	methylated
CGGA_1596	GBM	WHO IV	Male	63	Radio_treated	Chemo_treated	Wildtype	methylated
CGGA_1597	GBM	WHO IV	Male	58	Radio_treated	Chemo_untreated	Wildtype	methylated
CGGA_1598	AA	WHO III	Male	31	Radio_treated	Chemo_treated	Wildtype	un-methylated
CGGA_1601	GBM	WHO IV	Male	66	Radio_treated	Chemo_treated	Wildtype	methylated
CGGA_1603	rGBM	WHO IV	Male	18	Radio_treated	Chemo_treated	Wildtype	un-methylated
CGGA_1604	rGBM	WHO IV	Male	46	Radio_treated	Chemo_treated	Mutant	methylated
CGGA_1605	rGBM	WHO IV	Male	34	Radio_treated	Chemo_treated	Wildtype	methylated
CGGA_1606	AA	WHO III	Female	28	Radio_treated	Chemo_treated	Wildtype	un-methylated
CGGA_1607	rO	WHO II	Female	35	Radio_treated	Chemo_treated	Mutant	methylated
CGGA_1608	rAA	WHO III	Male	38	Radio_treated	Chemo_untreated	Mutant	methylated
CGGA_1611	rGBM	WHO IV	Female	30	Radio_treated	Chemo_treated	Mutant	un-methylated
CGGA_1612	GBM	WHO IV	Male	68	Radio_treated	Chemo_treated	Wildtype	un-methylated
CGGA_1613	GBM	WHO IV	Male	53	Radio_treated	Chemo_treated	Wildtype	methylated
CGGA_1614	rAA	WHO III	Male	51	Radio_treated	Chemo_treated	Mutant	methylated
CGGA_1615	rGBM	WHO IV	Male	48	Radio_treated	Chemo_treated	Wildtype	un-methylated
CGGA_1618	AA	WHO III	Male	31	Radio_treated	Chemo_treated	Mutant	un-methylated
CGGA_1619	AA	WHO III	Male	44	Radio_treated	Chemo_treated	Mutant	methylated
CGGA_1620	AO	WHO III	Male	51	Radio_treated	Chemo_treated	Mutant	methylated
CGGA_1621	A	WHO II	Female	48	Radio_treated	Chemo_treated	Mutant	un-methylated
CGGA_1623	AA	WHO III	Female	16	Radio_treated	Chemo_untreated	Wildtype	methylated
CGGA_1624	rGBM	WHO IV	Female	27	Radio_treated	Chemo_treated	Mutant	methylated
CGGA_1626	GBM	WHO IV	Male	66	Radio_treated	Chemo_treated	Wildtype	un-methylated
CGGA_1627	AA	WHO III	Male	37	Radio_treated	Chemo_treated	Mutant	un-methylated
CGGA_1631	rGBM	WHO IV	Female	58	Radio_treated	Chemo_untreated	Wildtype	methylated
CGGA_1634	GBM	WHO IV	Female	26	Radio_untreated	Chemo_untreated	Wildtype	methylated
CGGA_1635	GBM	WHO IV	Female	43	Radio_treated	Chemo_treated	Wildtype	un-methylated
CGGA_1641	rGBM	WHO IV	Female	57	Radio_treated	Chemo_treated	Wildtype	methylated
CGGA_1642	A	WHO II	Male	48	Radio_treated	Chemo_untreated	Mutant	methylated
CGGA_1644	GBM	WHO IV	Male	48	Radio_treated	Chemo_treated	Wildtype	methylated
CGGA_1645	AA	WHO III	Male	59	Radio_treated	Chemo_treated	Mutant	methylated
CGGA_1649	O	WHO II	Male	36	Radio_treated	Chemo_treated	Mutant	un-methylated
CGGA_1650	GBM	WHO IV	Male	36	Radio_treated	Chemo_treated	Mutant	methylated
CGGA_1651	rA	WHO II	Female	44	Radio_treated	Chemo_treated	Mutant	methylated
CGGA_1655	A	WHO II	Male	48	Radio_treated	Chemo_untreated	Mutant	un-methylated
CGGA_1656	rGBM	WHO IV	Male	56	Radio_untreated	Chemo_treated	Wildtype	methylated
CGGA_1658	rGBM	WHO IV	Female	64	Radio_treated	Chemo_treated	Wildtype	un-methylated
CGGA_1659	rGBM	WHO IV	Male	24	Radio_treated	Chemo_treated	Wildtype	methylated
CGGA_1660	A	WHO II	Male	41	Radio_treated	Chemo_treated	Wildtype	methylated
CGGA_1662	O	WHO II	Female	55	Radio_treated	Chemo_untreated	Mutant	methylated
CGGA_1664	O	WHO II	Female	40	Radio_treated	Chemo_treated	Mutant	methylated
CGGA_1666	GBM	WHO IV	Male	60	Radio_treated	Chemo_treated	Wildtype	methylated
CGGA_1667	AO	WHO III	Female	40	Radio_treated	Chemo_treated	Mutant	un-methylated
CGGA_1669	AA	WHO III	Female	44	Radio_untreated	Chemo_untreated	Wildtype	methylated
CGGA_1670	rAA	WHO III	Female	30	Radio_treated	Chemo_treated	Wildtype	methylated
CGGA_1671	AA	WHO III	Female	26	Radio_treated	Chemo_treated	Mutant	un-methylated
CGGA_1673	A	WHO II	Female	23	Radio_untreated	Chemo_treated	Mutant	methylated
CGGA_1675	AA	WHO III	Male	38	Radio_treated	Chemo_treated	Mutant	methylated
CGGA_1678	GBM	WHO IV	Male	51	Radio_treated	Chemo_treated	Wildtype	methylated
CGGA_1679	AO	WHO III	Female	52	Radio_treated	Chemo_treated	Mutant	methylated
CGGA_1680	AA	WHO III	Male	45	Radio_treated	Chemo_treated	Mutant	methylated
CGGA_1681	GBM	WHO IV	Female	58	Radio_treated	Chemo_treated	Wildtype	methylated
CGGA_1682	rGBM	WHO IV	Male	67	Radio_treated	Chemo_treated	Wildtype	methylated
CGGA_1685	rAA	WHO III	Male	33	Radio_treated	Chemo_treated	Mutant	methylated
CGGA_1686	AA	WHO III	Male	27	Radio_untreated	Chemo_treated	Wildtype	un-methylated
CGGA_1687	GBM	WHO IV	Male	14	Radio_treated	Chemo_treated	Wildtype	un-methylated
CGGA_1688	rAA	WHO III	Female	51	Radio_treated	Chemo_treated	Wildtype	methylated
CGGA_1689	A	WHO II	Male	45	Radio_treated	Chemo_treated	Mutant	methylated
CGGA_1690	GBM	WHO IV	Male	60	Radio_treated	Chemo_treated	Wildtype	un-methylated
CGGA_1694	GBM	WHO IV	Male	55	Radio_treated	Chemo_treated	Wildtype	un-methylated
CGGA_1695	rAA	WHO III	Male	45	Radio_treated	Chemo_treated	Mutant	un-methylated
CGGA_1696	AA	WHO III	Male	72	Radio_treated	Chemo_treated	Wildtype	un-methylated
CGGA_1697	rGBM	WHO IV	Female	47	Radio_treated	Chemo_treated	Wildtype	methylated
CGGA_1698	GBM	WHO IV	Female	55	Radio_untreated	Chemo_untreated	Wildtype	methylated
CGGA_1699	GBM	WHO IV	Female	41	Radio_untreated	Chemo_treated	Mutant	un-methylated
CGGA_1700	AO	WHO III	Male	49	Radio_treated	Chemo_treated	Mutant	un-methylated
CGGA_1701	AO	WHO III	Male	44	Radio_treated	Chemo_untreated	Mutant	methylated
CGGA_1702	rGBM	WHO IV	Female	29	Radio_treated	Chemo_treated	Wildtype	un-methylated
CGGA_1703	A	WHO II	Female	30	Radio_treated	Chemo_treated	Mutant	un-methylated
CGGA_1704	A	WHO II	Female	32	Radio_treated	Chemo_untreated	Wildtype	un-methylated
CGGA_1708	GBM	WHO IV	Female	54	Radio_treated	Chemo_treated	Wildtype	methylated
CGGA_1709	GBM	WHO IV	Male	47	Radio_treated	Chemo_treated	Wildtype	un-methylated
CGGA_1713	GBM	WHO IV	Male	62	Radio_treated	Chemo_treated	Wildtype	methylated
CGGA_1715	O	WHO II	Female	12	Radio_untreated	Chemo_untreated	Wildtype	methylated
CGGA_1716	rAA	WHO III	Male	38	Radio_treated	Chemo_treated	Mutant	methylated
CGGA_1718	AA	WHO III	Female	37	Radio_treated	Chemo_treated	Mutant	methylated
CGGA_1720	A	WHO II	Male	35	Radio_treated	Chemo_treated	Mutant	methylated
CGGA_1722	GBM	WHO IV	Female	60	Radio_treated	Chemo_treated	Wildtype	un-methylated
CGGA_1723	AO	WHO III	Female	39	Radio_treated	Chemo_treated	Mutant	un-methylated
CGGA_1725	AO	WHO III	Female	33	Radio_treated	Chemo_treated	Mutant	un-methylated
CGGA_1727	GBM	WHO IV	Male	48	Radio_treated	Chemo_treated	Mutant	un-methylated
CGGA_1728	GBM	WHO IV	Male	45	Radio_treated	Chemo_treated	Mutant	un-methylated
CGGA_1729	rGBM	WHO IV	Male	52	Radio_treated	Chemo_treated	Wildtype	methylated
CGGA_1731	AA	WHO III	Female	45	Radio_treated	Chemo_treated	Mutant	methylated
CGGA_1735	GBM	WHO IV	Male	54	Radio_treated	Chemo_treated	Wildtype	un-methylated
CGGA_1736	GBM	WHO IV	Female	57	Radio_treated	Chemo_treated	Wildtype	un-methylated
CGGA_1737	AO	WHO III	Male	33	Radio_treated	Chemo_treated	Mutant	methylated
CGGA_1738	AA	WHO III	Male	49	Radio_treated	Chemo_treated	Wildtype	methylated
CGGA_1739	rAA	WHO III	Male	45	Radio_treated	Chemo_treated	Mutant	un-methylated
CGGA_1740	GBM	WHO IV	Female	50	Radio_untreated	Chemo_untreated	Wildtype	methylated
CGGA_1743	AA	WHO III	Female	47	Radio_treated	Chemo_treated	Mutant	un-methylated
CGGA_1745	AOA	WHO III	Female	45	Radio_treated	Chemo_untreated	Mutant	methylated
CGGA_1749	GBM	WHO IV	Female	44	Radio_treated	Chemo_treated	Wildtype	un-methylated
CGGA_1750	GBM	WHO IV	Female	52	Radio_treated	Chemo_treated	Wildtype	methylated
CGGA_1758	GBM	WHO IV	Female	45	Radio_treated	Chemo_treated	Wildtype	methylated
CGGA_1760	rA	WHO II	Male	51	Radio_untreated	Chemo_treated	Wildtype	un-methylated
CGGA_1764	GBM	WHO IV	Male	33	Radio_treated	Chemo_treated	Mutant	un-methylated
CGGA_1767	GBM	WHO IV	Male	63	Radio_untreated	Chemo_untreated	Wildtype	methylated
CGGA_1769	GBM	WHO IV	Female	49	Radio_untreated	Chemo_treated	Wildtype	methylated
CGGA_1770	rGBM	WHO IV	Female	43	Radio_untreated	Chemo_treated	Mutant	un-methylated
CGGA_1771	rAA	WHO III	Male	38	Radio_treated	Chemo_treated	Mutant	un-methylated
CGGA_1773	rGBM	WHO IV	Female	46	Radio_treated	Chemo_treated	Wildtype	un-methylated
CGGA_1776	rGBM	WHO IV	Male	23	Radio_treated	Chemo_treated	Wildtype	un-methylated
CGGA_1785	rGBM	WHO IV	Male	34	Radio_treated	Chemo_treated	Mutant	methylated
CGGA_1791	AA	WHO III	Male	55	Radio_treated	Chemo_treated	Wildtype	un-methylated
CGGA_1809	AO	WHO III	Male	27	Radio_treated	Chemo_treated	Wildtype	un-methylated
CGGA_1814	rGBM	WHO IV	Female	46	Radio_treated	Chemo_treated	Wildtype	un-methylated
CGGA_1815	rGBM	WHO IV	Female	45	Radio_treated	Chemo_treated	Wildtype	methylated
CGGA_1817	GBM	WHO IV	Female	72	Radio_treated	Chemo_treated	Wildtype	methylated
CGGA_1819	GBM	WHO IV	Male	55	Radio_untreated	Chemo_treated	Wildtype	methylated
CGGA_1820	rGBM	WHO IV	Female	52	Radio_treated	Chemo_treated	Wildtype	un-methylated
CGGA_1826	GBM	WHO IV	Female	70	Radio_untreated	Chemo_untreated	Wildtype	methylated
CGGA_1829	A	WHO II	Male	23	Radio_untreated	Chemo_untreated	Wildtype	methylated
CGGA_1833	GBM	WHO IV	Female	60	Radio_treated	Chemo_treated	Wildtype	methylated
CGGA_1840	GBM	WHO IV	Female	58	Radio_treated	Chemo_treated	Wildtype	methylated
CGGA_1850	A	WHO II	Male	29	Radio_untreated	Chemo_treated	Mutant	methylated
CGGA_1854	AA	WHO III	Male	36	Radio_untreated	Chemo_treated	Mutant	methylated
CGGA_1862	AA	WHO III	Male	40	Radio_treated	Chemo_treated	Wildtype	methylated
CGGA_1863	rAO	WHO III	Female	50	Radio_treated	Chemo_treated	Mutant	un-methylated
CGGA_1866	GBM	WHO IV	Male	68	Radio_treated	Chemo_treated	Wildtype	un-methylated
CGGA_1870	GBM	WHO IV	Male	62	Radio_treated	Chemo_treated	Mutant	un-methylated
CGGA_1875	A	WHO II	Female	22	Radio_treated	Chemo_treated	Wildtype	methylated
CGGA_1882	AO	WHO III	Male	33	Radio_untreated	Chemo_untreated	Mutant	methylated
CGGA_1886	rGBM	WHO IV	Male	31	Radio_treated	Chemo_treated	Wildtype	un-methylated
CGGA_1899	rGBM	WHO IV	Male	45	Radio_treated	Chemo_treated	Wildtype	un-methylated
CGGA_1901	GBM	WHO IV	Male	60	Radio_treated	Chemo_treated	Wildtype	methylated
CGGA_1902	A	WHO II	Male	33	Radio_untreated	Chemo_untreated	Mutant	methylated
CGGA_1906	rAA	WHO III	Male	57	Radio_untreated	Chemo_treated	Mutant	methylated
CGGA_1908	rGBM	WHO IV	Female	42	Radio_treated	Chemo_treated	Wildtype	methylated
CGGA_1911	rGBM	WHO IV	Male	15	Radio_treated	Chemo_treated	Wildtype	methylated
CGGA_194	rAO	WHO III	Female	43	Radio_untreated	Chemo_untreated	Mutant	methylated
CGGA_1946	rGBM	WHO IV	Female	51	Radio_treated	Chemo_treated	Wildtype	un-methylated
CGGA_1953	rGBM	WHO IV	Male	47	Radio_treated	Chemo_treated	Wildtype	methylated
CGGA_1972	rGBM	WHO IV	Male	47	Radio_treated	Chemo_treated	Wildtype	un-methylated
CGGA_1976	rGBM	WHO IV	Female	53	Radio_untreated	Chemo_treated	Wildtype	un-methylated
CGGA_1994	rAO	WHO III	Female	32	Radio_treated	Chemo_treated	Mutant	methylated
CGGA_2002	rA	WHO II	Male	40	Radio_treated	Chemo_treated	Mutant	un-methylated
CGGA_2006	rAA	WHO III	Male	43	Radio_treated	Chemo_treated	Mutant	methylated
CGGA_2039	rGBM	WHO IV	Male	28	Radio_treated	Chemo_treated	Wildtype	methylated
CGGA_2106	rGBM	WHO IV	Female	39	Radio_treated	Chemo_treated	Mutant	methylated
CGGA_265	rA	WHO II	Male	43	Radio_treated	Chemo_treated	Mutant	methylated
CGGA_279	rAA	WHO III	Female	49	Radio_untreated	Chemo_treated	Mutant	methylated
CGGA_28	A	WHO II	Male	25	Radio_treated	Chemo_untreated	Mutant	un-methylated
CGGA_288	rO	WHO II	Male	49	Radio_untreated	Chemo_untreated	Mutant	un-methylated
CGGA_290	O	WHO II	Female	37	Radio_treated	Chemo_untreated	Mutant	un-methylated
CGGA_336	rAO	WHO III	Female	57	Radio_treated	Chemo_treated	Mutant	un-methylated
CGGA_358	rAA	WHO III	Female	30	Radio_untreated	Chemo_untreated	Mutant	methylated
CGGA_406	rAA	WHO III	Female	24	Radio_untreated	Chemo_untreated	Mutant	un-methylated
CGGA_42	A	WHO II	Male	38	Radio_treated	Chemo_untreated	Mutant	un-methylated
CGGA_420	rAO	WHO III	Female	39	Radio_treated	Chemo_treated	Mutant	methylated
CGGA_457	rAA	WHO III	Male	32	Radio_untreated	Chemo_untreated	Mutant	methylated
CGGA_482	O	WHO II	Male	45	Radio_treated	Chemo_untreated	Mutant	methylated
CGGA_487	rGBM	WHO IV	Male	46	Radio_untreated	Chemo_treated	Wildtype	un-methylated
CGGA_492	rAA	WHO III	Male	27	Radio_treated	Chemo_treated	Wildtype	un-methylated
CGGA_503	A	WHO II	Male	51	Radio_treated	Chemo_treated	Mutant	un-methylated
CGGA_507	rAA	WHO III	Female	53	Radio_untreated	Chemo_treated	Mutant	methylated
CGGA_509	GBM	WHO IV	Male	38	Radio_treated	Chemo_untreated	Wildtype	un-methylated
CGGA_521	AA	WHO III	Male	32	Radio_treated	Chemo_untreated	Wildtype	un-methylated
CGGA_530	rGBM	WHO IV	Female	41	Radio_untreated	Chemo_treated	Wildtype	methylated
CGGA_568	rGBM	WHO IV	Male	14	Radio_untreated	Chemo_treated	Wildtype	un-methylated
CGGA_583	A	WHO II	Female	36	Radio_treated	Chemo_untreated	Mutant	un-methylated
CGGA_621	rAA	WHO III	Male	40	Radio_treated	Chemo_untreated	Mutant	un-methylated
CGGA_625	rAO	WHO III	Female	33	Radio_untreated	Chemo_untreated	Mutant	un-methylated
CGGA_634	AA	WHO III	Female	35	Radio_treated	Chemo_untreated	Mutant	un-methylated
CGGA_652	rAA	WHO III	Male	42	Radio_untreated	Chemo_treated	Mutant	methylated
CGGA_663	A	WHO II	Female	29	Radio_treated	Chemo_treated	Mutant	un-methylated
CGGA_705	AA	WHO III	Male	41	Radio_treated	Chemo_untreated	Mutant	un-methylated
CGGA_720	rA	WHO II	Female	46	Radio_untreated	Chemo_untreated	Mutant	un-methylated
CGGA_721	A	WHO II	Male	45	Radio_treated	Chemo_treated	Mutant	un-methylated
CGGA_724	rA	WHO II	Male	32	Radio_untreated	Chemo_untreated	Mutant	un-methylated
CGGA_763	rAA	WHO III	Male	52	Radio_untreated	Chemo_untreated	Wildtype	un-methylated
CGGA_777	rGBM	WHO IV	Male	46	Radio_untreated	Chemo_untreated	Wildtype	un-methylated
CGGA_780	rAO	WHO III	Female	64	Radio_untreated	Chemo_treated	Wildtype	un-methylated
CGGA_799	rAO	WHO III	Male	53	Radio_untreated	Chemo_treated	Mutant	methylated
CGGA_809	A	WHO II	Male	26	Radio_treated	Chemo_untreated	Mutant	un-methylated
CGGA_810	rAO	WHO III	Male	20	Radio_treated	Chemo_treated	Wildtype	un-methylated
CGGA_831	GBM	WHO IV	Female	55	Radio_treated	Chemo_treated	Wildtype	un-methylated
CGGA_852	AA	WHO III	Male	40	Radio_treated	Chemo_untreated	Wildtype	un-methylated
CGGA_863	A	WHO II	Female	42	Radio_treated	Chemo_untreated	Wildtype	un-methylated
CGGA_867	rAA	WHO III	Female	40	Radio_treated	Chemo_untreated	Mutant	methylated
CGGA_D19	rO	WHO II	Female	64	Radio_untreated	Chemo_untreated	Mutant	methylated
CGGA_P163	rAO	WHO III	Female	45	Radio_treated	Chemo_treated	Mutant	un-methylated
CGGA_P173	A	WHO II	Male	31	Radio_treated	Chemo_untreated	Mutant	un-methylated
CGGA_P177	A	WHO II	Male	43	Radio_treated	Chemo_treated	Wildtype	methylated
CGGA_P178	GBM	WHO IV	Female	52	Radio_treated	Chemo_treated	Wildtype	methylated
CGGA_P179	A	WHO II	Female	53	Radio_treated	Chemo_treated	Mutant	methylated
CGGA_P265	AA	WHO III	Male	36	Radio_treated	Chemo_treated	Wildtype	methylated
CGGA_P266	AA	WHO III	Female	28	Radio_treated	Chemo_treated	Wildtype	methylated
CGGA_P270	rA	WHO II	Male	33	Radio_treated	Chemo_treated	Mutant	un-methylated
CGGA_P271	A	WHO II	Male	42	Radio_treated	Chemo_untreated	Mutant	methylated
CGGA_P280	rGBM	WHO IV	Female	52	Radio_treated	Chemo_treated	Wildtype	methylated
CGGA_P283	rGBM	WHO IV	Male	38	Radio_treated	Chemo_treated	Wildtype	methylated
CGGA_P295	rGBM	WHO IV	Male	46	Radio_treated	Chemo_treated	Wildtype	un-methylated
CGGA_P298	rAO	WHO III	Female	50	Radio_treated	Chemo_untreated	Mutant	methylated
CGGA_P306	rO	WHO II	Male	49	Radio_treated	Chemo_treated	Mutant	methylated
CGGA_P308	rAA	WHO III	Male	38	Radio_treated	Chemo_treated	Mutant	methylated
CGGA_P311	rA	WHO II	Male	36	Radio_untreated	Chemo_treated	Mutant	methylated
CGGA_P314	rAO	WHO III	Female	34	Radio_treated	Chemo_treated	Mutant	methylated
CGGA_P319	rAA	WHO III	Male	37	Radio_treated	Chemo_untreated	Mutant	methylated
CGGA_P326	rAA	WHO III	Female	48	Radio_treated	Chemo_treated	Mutant	methylated
CGGA_P335	rGBM	WHO IV	Male	42	Radio_treated	Chemo_treated	Mutant	methylated
CGGA_P337	rAO	WHO III	Female	61	Radio_treated	Chemo_treated	Mutant	methylated
CGGA_P338	rO	WHO II	Male	51	Radio_treated	Chemo_treated	Wildtype	methylated
CGGA_P356	rA	WHO II	Female	22	Radio_treated	Chemo_treated	Mutant	methylated
CGGA_P358	rA	WHO II	Male	44	Radio_treated	Chemo_treated	Mutant	un-methylated
CGGA_P364	rAA	WHO III	Female	41	Radio_treated	Chemo_untreated	Mutant	methylated
CGGA_P388	rAA	WHO III	Female	37	Radio_treated	Chemo_treated	Mutant	methylated
CGGA_P392	rA	WHO II	Male	35	Radio_treated	Chemo_treated	Mutant	methylated
CGGA_P399	rO	WHO II	Female	41	Radio_treated	Chemo_treated	Mutant	methylated
CGGA_P411	rGBM	WHO IV	Female	47	Radio_treated	Chemo_treated	Mutant	methylated
CGGA_P416	rAO	WHO III	Male	29	Radio_treated	Chemo_treated	Mutant	methylated
CGGA_P422	O	WHO II	Female	41	Radio_treated	Chemo_untreated	Mutant	methylated
CGGA_P461	rAA	WHO III	Male	28	Radio_treated	Chemo_treated	Mutant	methylated
CGGA_P468	AO	WHO III	Female	42	Radio_treated	Chemo_treated	Mutant	methylated
CGGA_P483	rAA	WHO III	Male	41	Radio_treated	Chemo_treated	Wildtype	methylated
CGGA_P492	rO	WHO II	Female	44	Radio_untreated	Chemo_treated	Mutant	methylated
CGGA_P500	rO	WHO II	Female	34	Radio_treated	Chemo_untreated	Mutant	methylated
CGGA_P501	rA	WHO II	Male	27	Radio_treated	Chemo_treated	Mutant	methylated
CGGA_P505	rA	WHO II	Male	34	Radio_treated	Chemo_untreated	Mutant	methylated
CGGA_P508	rAA	WHO III	Male	40	Radio_treated	Chemo_treated	Mutant	methylated
CGGA_P510	rAO	WHO III	Male	42	Radio_treated	Chemo_treated	Mutant	methylated
CGGA_P512	rGBM	WHO IV	Male	23	Radio_treated	Chemo_treated	Wildtype	methylated
CGGA_P568	rAO	WHO III	Female	23	Radio_treated	Chemo_treated	Mutant	methylated
CGGA_P585	rGBM	WHO IV	Male	50	Radio_treated	Chemo_treated	Wildtype	methylated
CGGA_P594	rAA	WHO III	Male	40	Radio_treated	Chemo_treated	Wildtype	un-methylated
CGGA_P596	rGBM	WHO IV	Female	60	Radio_treated	Chemo_treated	Mutant	methylated
CGGA_P604	rAA	WHO III	Female	15	Radio_treated	Chemo_treated	Wildtype	un-methylated
CGGA_P609	GBM	WHO IV	Female	19	Radio_treated	Chemo_treated	Wildtype	un-methylated
CGGA_P610	rGBM	WHO IV	Male	62	Radio_treated	Chemo_treated	Wildtype	methylated
