# Supplementary material for: Identification of a Fibroblast-Related Prognostic Model in Glioma Based on Bioinformatics Methods
Source: Biomolecules. 2022 Oct 30;12(11):1598. doi: 10.3390/biom12111598 (PMC9687522; doi:10.3390/biom12111598)
Supplement: Supplementary file 1 [file biomolecules-12-01598-s001.zip › Supplementary Table S3.xlsx]

## Sheet: Sheet1
	logFC	AveExpr	t	P.Value	adj.P.Val	B
KLK7	-2.66805	0.442634	-8.89139	5.96035e-18	1.83162e-15	30.0678
CES4A	-2.37722	0.82434	-8.61438	5.35535e-17	1.46113e-14	27.9231
PNMA5	-2.45823	0.576036	-8.54693	9.06742e-17	2.39556e-14	27.4089
RP11-286B14.1	-2.63539	0.494343	-8.44622	1.97849e-16	4.97924e-14	26.6473
DRD1	-2.14304	0.507829	-8.37427	3.43936e-16	8.24572e-14	26.1076
RASAL1	-3.6504	1.02283	-8.37403	3.4459e-16	8.24572e-14	26.1058
RP11-863P13.6	-2.05465	0.380948	-8.32441	5.03468e-16	1.17116e-13	25.7358
SERTM1	-2.87103	0.624269	-8.21016	1.19759e-15	2.65531e-13	24.8905
PTPRR	-2.34154	0.625389	-8.05729	3.76193e-15	7.62667e-13	23.7743
GPR83	-2.16917	0.503727	-7.8698	1.49627e-14	2.69638e-12	22.4287
LL0XNC01-16G2.1	-2.56296	0.537738	-7.65484	7.05712e-14	1.14775e-11	20.9182
ERC2	-2.23674	1.23201	-7.63646	8.04492e-14	1.28732e-11	20.7906
AC231759.1	-2.49566	0.49201	-7.62485	8.73765e-14	1.39389e-11	20.7102
ISLR2	-2.78756	0.894652	-7.62211	8.90994e-14	1.41365e-11	20.6912
TMEM233	-2.1795	0.638403	-7.58998	1.11925e-13	1.73342e-11	20.4692
PCLO	-2.17551	0.642714	-7.58266	1.17883e-13	1.81605e-11	20.4188
CPNE7	-2.62184	0.862982	-7.53156	1.69115e-13	2.55145e-11	20.0676
C1QL3	-3.62791	0.860084	-7.52821	1.73152e-13	2.58563e-11	20.0446
ANTXR1	2.15965	4.70501	7.51312	1.92537e-13	2.82454e-11	19.9414
RAB3B	-2.01966	0.666639	-7.50951	1.97489e-13	2.8827e-11	19.9167
WNT10B	-2.75448	0.764777	-7.49566	2.1765e-13	3.14553e-11	19.8221
HIPK4	-2.31349	0.518301	-7.49014	2.26244e-13	3.25362e-11	19.7844
LRFN2	-2.26697	0.838818	-7.47706	2.47963e-13	3.53981e-11	19.6952
GRIN2B	-2.34137	0.650043	-7.45701	2.8528e-13	4.00297e-11	19.5589
RYR2	-2.32546	0.551873	-7.45167	2.96117e-13	4.10675e-11	19.5226
TSPAN6	2.1637	3.86009	7.43279	3.37803e-13	4.60825e-11	19.3945
MAST3	-2.86083	2.95364	-7.41746	3.75843e-13	5.0915e-11	19.2907
CCKBR	-2.883	0.790734	-7.41477	3.8296e-13	5.1759e-11	19.2725
AKAP5	-2.11854	0.877918	-7.36182	5.52838e-13	7.04772e-11	18.9154
CDKL5	-2.23794	1.19493	-7.28295	9.51505e-13	1.15022e-10	18.3876
F2R	3.09409	3.93645	7.23997	1.2765e-12	1.51179e-10	18.102
SPARC	3.3236	9.56023	7.21062	1.55886e-12	1.80232e-10	17.9078
GABRA5	-3.87471	1.2584	-7.12256	2.82822e-12	3.12748e-10	17.3291
CPNE9	-2.28845	0.72448	-7.09276	3.45513e-12	3.7567e-10	17.1347
ADRA1B	-2.5841	1.38814	-7.04894	4.6321e-12	4.91735e-10	16.85
VANGL2	2.26685	4.54621	7.03527	5.07434e-12	5.29063e-10	16.7615
ICAM5	-3.60446	1.53019	-7.01916	5.64862e-12	5.84763e-10	16.6574
CTD-2023N9.3	-2.27678	0.53986	-6.98735	6.97636e-12	7.1087e-10	16.4525
PRRX1	2.30465	3.68684	6.96316	8.18758e-12	8.25141e-10	16.2971
GPR22	-2.14196	0.555365	-6.9502	8.91878e-12	8.85613e-10	16.2141
PTER	-3.37242	1.35869	-6.93673	9.74692e-12	9.61306e-10	16.1279
NEUROD6	-2.97959	0.65157	-6.92658	1.04199e-11	1.02078e-09	16.0631
CACNA1B	-2.51229	0.910716	-6.89029	1.32227e-11	1.26563e-09	15.832
ATP8A2	-2.88121	1.07546	-6.88572	1.36244e-11	1.2977e-09	15.8029
SLC30A3	-3.09459	0.874448	-6.88413	1.37665e-11	1.30582e-09	15.7929
PDE1A	-2.70249	1.41769	-6.87064	1.50362e-11	1.41144e-09	15.7073
CMTM3	2.2759	4.10055	6.85314	1.6855e-11	1.57711e-09	15.5965
CYP4X1	-2.03753	0.811304	-6.84023	1.83347e-11	1.69922e-09	15.5149
THEM5	-2.11828	0.905478	-6.83189	1.93576e-11	1.78551e-09	15.4623
DPYSL3	2.16572	6.83367	6.81559	2.15198e-11	1.96325e-09	15.3596
DOC2A	-3.01044	1.2636	-6.80169	2.35492e-11	2.11859e-09	15.2722
SLC6A7	-2.94049	0.714989	-6.80121	2.36228e-11	2.12195e-09	15.2692
RPLP0	2.42986	7.87316	6.79072	2.52827e-11	2.25371e-09	15.2033
RPRML	-2.09271	0.697568	-6.78243	2.66756e-11	2.34565e-09	15.1513
BCL11A	-2.02171	0.768996	-6.75774	3.12836e-11	2.71405e-09	14.9968
SH2D5	-2.77764	0.953893	-6.75177	3.25118e-11	2.81224e-09	14.9595
GLS	-2.08692	2.71983	-6.73896	3.5304e-11	3.00919e-09	14.8796
SOX2	2.41873	7.27233	6.73816	3.54872e-11	3.02039e-09	14.8746
KCNV1	-2.25369	0.491346	-6.719	4.01332e-11	3.37159e-09	14.7554
RIMBP2	-2.55367	0.990893	-6.71203	4.19678e-11	3.50644e-09	14.712
PPP1R14B	2.31713	5.02265	6.70122	4.49751e-11	3.72477e-09	14.645
SLC26A4-AS1	-2.6827	0.754455	-6.68055	5.13301e-11	4.20928e-09	14.5169
NSF	-2.31631	3.99664	-6.66724	5.58772e-11	4.56933e-09	14.4346
PRKCG	-4.20031	1.58203	-6.6653	5.65721e-11	4.6085e-09	14.4227
MICAL2	-2.63076	1.22412	-6.65601	6.00187e-11	4.86035e-09	14.3654
YWHAG	-2.05175	6.36282	-6.64096	6.60472e-11	5.28711e-09	14.2726
FRMPD4	-2.19758	0.648609	-6.60949	8.06287e-11	6.32751e-09	14.0794
PI4KA	-2.03304	3.5143	-6.60654	8.21482e-11	6.43791e-09	14.0613
KIAA0513	-2.92834	3.12167	-6.57488	1.00321e-10	7.65679e-09	13.8678
RTN4RL1	-2.70841	0.962991	-6.56425	1.07269e-10	8.10231e-09	13.8029
TBR1	-2.22251	0.629431	-6.56247	1.08472e-10	8.18263e-09	13.7921
NRXN3	-2.42164	1.12871	-6.5542	1.14263e-10	8.57515e-09	13.7418
FNDC9	-2.61218	0.997089	-6.54663	1.19825e-10	8.92778e-09	13.6957
GLT1D1	-2.75546	1.0872	-6.52085	1.40837e-10	1.02788e-08	13.5393
SLC6A15	-2.10623	0.716102	-6.49585	1.64634e-10	1.18967e-08	13.3882
SV2B	-3.78399	1.2761	-6.49378	1.66779e-10	1.20367e-08	13.3757
ANKRD34A	-2.10541	1.26702	-6.48953	1.71251e-10	1.23139e-08	13.35
KIRREL3	-2.48324	1.44269	-6.48926	1.71541e-10	1.23195e-08	13.3484
C3orf80	-2.10321	0.708294	-6.48872	1.72119e-10	1.23458e-08	13.3452
CHRM3	-2.09296	0.704829	-6.48094	1.80663e-10	1.28795e-08	13.2983
MAL2	-3.43886	1.1267	-6.46587	1.98414e-10	1.39744e-08	13.2076
CACNB1	-2.17735	2.20902	-6.45699	2.09665e-10	1.46432e-08	13.1542
CEP170B	-2.40078	2.61383	-6.43442	2.41128e-10	1.66612e-08	13.0189
CPNE6	-3.62539	1.51668	-6.42924	2.48987e-10	1.71232e-08	12.9879
NEUROD2	-2.52882	0.827403	-6.42433	2.56653e-10	1.76201e-08	12.9585
YWHAH	-2.46393	6.22946	-6.40983	2.80679e-10	1.90116e-08	12.872
PDE1B	-2.3144	1.40472	-6.39652	3.04681e-10	2.04609e-08	12.7926
GDA	-3.63073	1.33269	-6.39641	3.04879e-10	2.04609e-08	12.792
MIR770	-4.02431	2.19481	-6.39309	3.1117e-10	2.08591e-08	12.7722
SPINT2	-2.02572	2.12192	-6.38697	3.23119e-10	2.15365e-08	12.7357
ADAM11	-2.79686	1.6903	-6.3866	3.23854e-10	2.15609e-08	12.7336
AL450992.2	-2.2436	1.03286	-6.37595	3.45743e-10	2.28876e-08	12.6703
GFOD1	-2.07665	1.53167	-6.36955	3.596e-10	2.36441e-08	12.6323
TXNIP	2.02847	6.4482	6.35891	3.83854e-10	2.51256e-08	12.5692
NUAK1	-2.31572	2.42314	-6.34904	4.07754e-10	2.66006e-08	12.5108
DNAJA4	-2.47209	1.99878	-6.34773	4.11027e-10	2.67543e-08	12.503
MAML2	2.29922	3.69326	6.34077	4.28901e-10	2.7763e-08	12.4619
RASGRF2	-2.23196	1.30791	-6.33662	4.39905e-10	2.83809e-08	12.4374
DGKZ	-2.00097	3.17222	-6.33619	4.41066e-10	2.84233e-08	12.4348
SEMA4A	-2.05411	1.65754	-6.32513	4.71876e-10	3.0243e-08	12.3695
RAB13	2.09652	4.80362	6.31068	5.15293e-10	3.27026e-08	12.2844
CLSTN3	-2.39126	3.52418	-6.31018	5.16867e-10	3.27669e-08	12.2815
GOT1	-2.34865	4.30373	-6.30495	5.33592e-10	3.37905e-08	12.2507
ZCCHC12	-3.30227	1.61928	-6.29706	5.59805e-10	3.52592e-08	12.2043
FABP3	-2.37758	3.7865	-6.29461	5.68195e-10	3.57491e-08	12.19
RP11-434B12.1	-2.08968	1.42058	-6.28937	5.86577e-10	3.67473e-08	12.1592
RBP4	-2.99038	1.25494	-6.26882	6.64372e-10	4.12667e-08	12.0388
PRSS3	-2.41501	1.2043	-6.26726	6.70681e-10	4.15701e-08	12.0297
MFSD4	-2.7568	1.79854	-6.26493	6.80225e-10	4.2117e-08	12.016
CAMKK1	-2.87488	1.88633	-6.26043	6.98963e-10	4.31399e-08	11.9898
NES	3.04841	6.53586	6.25996	7.00973e-10	4.3186e-08	11.987
NTN1	2.34421	4.0037	6.25572	7.1918e-10	4.41079e-08	11.9622
TMEM155	-2.84216	0.994433	-6.25498	7.22375e-10	4.42574e-08	11.9579
PAK1	-2.90685	2.92187	-6.2509	7.4042e-10	4.52206e-08	11.9341
C11orf87	-2.82252	0.936954	-6.25048	7.42308e-10	4.52885e-08	11.9316
CDKN2D	-2.08	3.43752	-6.24689	7.5857e-10	4.61361e-08	11.9107
ZNF365	-2.15087	1.83959	-6.24089	7.86518e-10	4.76869e-08	11.8757
PPM1H	-2.02282	1.97833	-6.23972	7.9208e-10	4.79743e-08	11.8689
MPPED1	-3.10172	1.03611	-6.21999	8.92001e-10	5.35815e-08	11.7541
CHD5	-3.44195	1.57046	-6.19726	1.02247e-09	6.06082e-08	11.6223
CLCN4	-2.21317	2.7411	-6.18613	1.09294e-09	6.43931e-08	11.5579
OLFM3	-2.33865	0.727806	-6.18065	1.12937e-09	6.63385e-08	11.5262
SYT5	-3.21885	1.71275	-6.15659	1.30387e-09	7.51837e-08	11.3874
DLGAP1-AS4	-2.31499	0.769465	-6.14847	1.36854e-09	7.86464e-08	11.3407
RP11-320H14.1	-3.4356	1.5062	-6.14707	1.38002e-09	7.92281e-08	11.3326
KIAA1211L	-2.38281	1.90647	-6.14184	1.42364e-09	8.1572e-08	11.3026
SLC25A22	-2.02926	3.50078	-6.1372	1.46344e-09	8.36066e-08	11.276
ARHGAP44	-2.16956	1.18808	-6.12715	1.55352e-09	8.81493e-08	11.2183
HTR2A	-2.30019	1.08026	-6.11967	1.62406e-09	9.15288e-08	11.1754
ADAP1	-2.35641	1.76871	-6.11729	1.64716e-09	9.25629e-08	11.1618
CRHBP	-2.08637	1.04813	-6.11432	1.6764e-09	9.41151e-08	11.1448
NELL1	-2.39083	0.865635	-6.11348	1.6848e-09	9.44961e-08	11.14
LINC00087	-2.67894	1.85154	-6.11152	1.70443e-09	9.54136e-08	11.1288
DNAJC6	-2.60901	3.49291	-6.08722	1.96793e-09	1.08092e-07	10.99
CACNA1E	-2.08339	1.0849	-6.07633	2.09848e-09	1.1483e-07	10.928
TENM3	-2.13504	0.817305	-6.07501	2.11494e-09	1.15622e-07	10.9205
SOWAHA	-2.95676	1.6957	-6.07485	2.11697e-09	1.15625e-07	10.9196
MTHFD2	2.85716	4.01885	6.05358	2.39926e-09	1.29311e-07	10.7988
PPFIA3	-2.04154	2.40216	-6.05347	2.40076e-09	1.29311e-07	10.7982
SNCA	-3.42984	2.76565	-6.0527	2.41175e-09	1.29664e-07	10.7938
SST	-4.5127	2.61098	-6.04942	2.45869e-09	1.32066e-07	10.7752
GPRASP1	-2.6116	2.64418	-6.04539	2.51758e-09	1.35105e-07	10.7523
BCHE	2.36065	4.611	6.03366	2.69686e-09	1.43366e-07	10.686
HCN1	-2.43184	0.733148	-6.03355	2.69852e-09	1.43366e-07	10.6854
SNORD113-3	-2.15069	0.989446	-6.02677	2.80788e-09	1.48769e-07	10.647
CCDC80	2.60233	3.66781	6.02029	2.91644e-09	1.53823e-07	10.6104
NCDN	-2.97658	4.6819	-6.01747	2.96501e-09	1.55682e-07	10.5945
HS3ST4	-2.43834	1.17327	-6.0151	3.00634e-09	1.57568e-07	10.5812
SYNPR	-3.50657	1.42381	-6.00682	3.15546e-09	1.6494e-07	10.5345
TENM2	-2.01907	0.798671	-6.00392	3.20929e-09	1.67604e-07	10.5181
SLC8A2	-3.43345	1.99207	-6.00339	3.21925e-09	1.67974e-07	10.5152
NRIP3	-2.78609	1.67784	-5.99199	3.44054e-09	1.78562e-07	10.451
TIMP4	3.60343	5.4168	5.98507	3.58191e-09	1.84913e-07	10.4122
PRRT1	-2.22335	2.666	-5.98061	3.67629e-09	1.88784e-07	10.3871
SYN2	-4.14975	2.8549	-5.97667	3.76146e-09	1.92543e-07	10.365
PSD3	-2.11333	2.72744	-5.97296	3.84335e-09	1.96327e-07	10.3443
RBFOX1	-3.1822	1.26725	-5.96613	3.99906e-09	2.02334e-07	10.306
C1QTNF4	-2.46618	1.7199	-5.94772	4.44949e-09	2.23766e-07	10.2031
CACNG3	-3.5277	1.26903	-5.9469	4.47058e-09	2.24633e-07	10.1985
DLG2	-2.30036	1.89105	-5.94026	4.64576e-09	2.32635e-07	10.1614
KCNAB2	-2.86908	2.68467	-5.92986	4.93362e-09	2.44532e-07	10.1035
ATP2B3	-2.70354	1.06918	-5.92784	4.9916e-09	2.46978e-07	10.0922
MIR7-3HG	-2.42262	0.988415	-5.9277	4.99564e-09	2.46978e-07	10.0914
EIF4EBP1	2.44154	4.35436	5.92686	5.01979e-09	2.47962e-07	10.0868
PDYN	-3.82252	1.34167	-5.92321	5.12662e-09	2.52598e-07	10.0665
PPP4R4	-2.38319	1.16844	-5.92106	5.19076e-09	2.55112e-07	10.0545
RAP1GAP2	-2.52222	1.9801	-5.89536	6.0186e-09	2.9066e-07	9.9119
KCNJ4	-3.42907	1.9389	-5.88746	6.29807e-09	3.03654e-07	9.86816
HS6ST3	-2.62989	0.975143	-5.88319	6.4543e-09	3.09907e-07	9.84455
PNCK	-2.32459	1.72328	-5.88223	6.48985e-09	3.11103e-07	9.83925
NAPB	-3.31269	3.56461	-5.88086	6.54091e-09	3.13036e-07	9.8317
LIMA1	2.18457	4.21016	5.87869	6.62292e-09	3.15667e-07	9.8197
AK5	-3.72025	2.27788	-5.87473	6.77492e-09	3.22386e-07	9.79783
GABRA2	-2.25137	0.922132	-5.87115	6.91527e-09	3.28796e-07	9.77808
TCF12	2.54066	5.25048	5.87042	6.94438e-09	3.29912e-07	9.77403
MAP7D2	-3.18776	1.28315	-5.86896	7.00269e-09	3.32142e-07	9.76597
KCNK1	-2.89718	1.9951	-5.86821	7.03267e-09	3.33293e-07	9.76186
NECAB1	-2.70897	2.0878	-5.86503	7.16211e-09	3.38329e-07	9.74428
KCNH3	-2.97027	1.88021	-5.8624	7.2705e-09	3.42341e-07	9.72981
KIAA0319	-2.10221	1.04756	-5.85843	7.43758e-09	3.49644e-07	9.70792
PRKCZ	-2.34178	2.22171	-5.85183	7.72345e-09	3.61048e-07	9.67159
STX1A	-3.18606	2.6516	-5.85008	7.80079e-09	3.64048e-07	9.66199
HEY1	2.13234	5.65722	5.84612	7.97933e-09	3.70341e-07	9.64019
FAM19A1	-2.37831	0.976564	-5.8394	8.29094e-09	3.83584e-07	9.60329
C1orf115	-3.14814	2.42712	-5.83549	8.47805e-09	3.90077e-07	9.58179
TMEM132D	-2.15826	0.697206	-5.82455	9.02285e-09	4.11576e-07	9.52181
RBFOX3	-2.65608	1.02523	-5.82071	9.22174e-09	4.19665e-07	9.50081
SLC6A17	-3.86599	1.8541	-5.8112	9.73414e-09	4.38878e-07	9.44873
RASGEF1A	-2.02339	1.16522	-5.80939	9.83455e-09	4.43063e-07	9.43885
PNMAL2	-2.39805	2.32661	-5.80856	9.88086e-09	4.44806e-07	9.43433
IL34	-2.22631	1.81583	-5.80289	1.02038e-08	4.57229e-07	9.40336
CACNG8	-2.55872	1.82595	-5.79955	1.03992e-08	4.65319e-07	9.38509
RND2	2.50131	5.82028	5.79872	1.04478e-08	4.66731e-07	9.3806
SLC12A5	-3.45098	1.77219	-5.79139	1.08912e-08	4.85796e-07	9.34058
CYP26B1	-2.24742	1.09416	-5.78622	1.12144e-08	4.97706e-07	9.31242
BSN	-2.66617	2.05831	-5.78589	1.12356e-08	4.9811e-07	9.31061
ERICH3	-2.14784	0.865081	-5.77484	1.19596e-08	5.26608e-07	9.25049
HS3ST2	-2.8865	1.64129	-5.76147	1.28968e-08	5.64897e-07	9.17786
HPRT1	-2.14359	3.38392	-5.76098	1.29321e-08	5.65593e-07	9.17523
SLC32A1	-3.19798	1.31746	-5.75569	1.33231e-08	5.80519e-07	9.14656
DNM1	-3.62115	3.3305	-5.75186	1.36141e-08	5.90236e-07	9.12576
AMPH	-2.65494	2.4912	-5.75182	1.36169e-08	5.90236e-07	9.12557
SYNGR3	-3.3479	2.11881	-5.74889	1.38429e-08	5.98365e-07	9.10972
KIAA1045	-3.46553	1.80373	-5.74496	1.41525e-08	6.10734e-07	9.08843
SYT7	-3.44408	2.23411	-5.73119	1.52912e-08	6.52618e-07	9.01396
NPTXR	-2.88578	4.65989	-5.73029	1.5368e-08	6.54959e-07	9.00913
VIP	-2.17571	0.80379	-5.72459	1.58678e-08	6.7478e-07	8.97834
CA11	-2.93243	4.84323	-5.71556	1.66903e-08	7.06668e-07	8.92971
PCDHGC5	-2.24159	1.94636	-5.71278	1.69522e-08	7.15163e-07	8.91473
CRYM	-3.69018	1.61911	-5.7108	1.71417e-08	7.22637e-07	8.90403
MEX3A	2.45819	2.92822	5.69651	1.85662e-08	7.75411e-07	8.82723
ST6GALNAC5	-2.14436	0.839894	-5.6892	1.93388e-08	8.04226e-07	8.78801
KIAA1107	-2.14635	1.95512	-5.68251	2.00734e-08	8.32998e-07	8.75215
NPTX1	-3.98061	2.51462	-5.6773	2.06648e-08	8.53294e-07	8.72422
KCNC2	-2.59689	0.977826	-5.67186	2.12998e-08	8.76413e-07	8.69511
GAD2	-2.92833	1.17216	-5.67118	2.13811e-08	8.79141e-07	8.69145
NEURL1	-2.80249	1.52755	-5.66686	2.19003e-08	8.9764e-07	8.66837
SYNGR1	-2.39332	3.89772	-5.66565	2.20475e-08	9.02725e-07	8.66193
CAMK2N1	-2.41806	5.83873	-5.63959	2.54758e-08	1.02796e-06	8.52295
SCN2A	-2.41172	1.77445	-5.63782	2.57271e-08	1.03595e-06	8.51351
PRKAR1B	-2.54425	4.46134	-5.63068	2.67631e-08	1.07322e-06	8.47555
INPP5F	-2.0747	3.12629	-5.62569	2.75119e-08	1.09873e-06	8.44902
NCS1	-2.51688	4.67628	-5.62503	2.76119e-08	1.10197e-06	8.44553
GRIN2A	-2.37822	1.02539	-5.60984	3.00257e-08	1.18694e-06	8.36497
CREG2	-3.61006	1.54992	-5.59598	3.24053e-08	1.26559e-06	8.29166
RAB15	-2.21797	2.80907	-5.57762	3.58425e-08	1.38775e-06	8.19478
RALYL	-2.1801	1.29125	-5.57748	3.5871e-08	1.38794e-06	8.19402
PTPN5	-3.12368	1.65601	-5.57683	3.59985e-08	1.39195e-06	8.19061
MEF2C	-2.01059	2.82584	-5.57554	3.62546e-08	1.40093e-06	8.1838
SHANK1	-2.70186	1.68271	-5.56169	3.91095e-08	1.49934e-06	8.11097
DUSP8	-2.02283	2.6695	-5.55913	3.96607e-08	1.51748e-06	8.09752
KCNJ3	-2.45102	1.2622	-5.55798	3.99103e-08	1.52503e-06	8.09149
SLC4A10	-2.71426	1.54098	-5.55607	4.03311e-08	1.53809e-06	8.08142
CAMKV	-3.55018	2.51551	-5.55256	4.11112e-08	1.56375e-06	8.06301
GUCY1B3	-2.24465	2.82747	-5.54999	4.16924e-08	1.58071e-06	8.04953
STXBP1	-2.76225	4.40875	-5.5492	4.18729e-08	1.5855e-06	8.04537
ITPKA	-2.42063	2.09728	-5.54801	4.21442e-08	1.59267e-06	8.03917
ANK3	-2.03051	1.31557	-5.54365	4.3161e-08	1.62688e-06	8.01627
CALY	-3.48369	1.73944	-5.5346	4.53432e-08	1.70254e-06	7.96889
UHRF1	2.22605	2.66063	5.53116	4.61994e-08	1.73358e-06	7.95092
PITPNM3	-2.31113	1.36749	-5.52059	4.89333e-08	1.82211e-06	7.89571
HSPA12A	-2.37717	2.60646	-5.51389	5.07485e-08	1.88489e-06	7.86073
MATK	-2.16969	1.31157	-5.49965	5.48219e-08	2.01694e-06	7.78659
ENC1	-3.78945	4.20612	-5.49426	5.64459e-08	2.07017e-06	7.75856
ATP1B1	-2.68793	5.51217	-5.4933	5.67392e-08	2.07831e-06	7.75358
TSPYL5	-2.07666	1.69809	-5.48802	5.83853e-08	2.13422e-06	7.72613
PPFIA2	-2.02458	1.44105	-5.46617	6.5694e-08	2.37356e-06	7.61291
DMTN	-3.14708	3.27823	-5.4495	7.18625e-08	2.57413e-06	7.52677
GABRA1	-3.59374	1.50311	-5.44886	7.21096e-08	2.5814e-06	7.52348
PLK2	-2.2197	2.3069	-5.44802	7.24357e-08	2.58831e-06	7.51915
SYP	-2.98352	4.51097	-5.44569	7.33486e-08	2.61453e-06	7.50713
DLGAP3	-2.55944	1.96238	-5.42624	8.1412e-08	2.85833e-06	7.40705
SEPTIN5	-2.37646	4.04346	-5.42556	8.17084e-08	2.86529e-06	7.40356
WBSCR17	-3.35391	2.08307	-5.40884	8.93532e-08	3.09251e-06	7.31776
RAB3A	-3.40424	4.0616	-5.40708	9.01975e-08	3.11619e-06	7.30874
VCAN	2.29476	4.59897	5.4032	9.20827e-08	3.17568e-06	7.28889
SOX4	3.05501	4.93327	5.4021	9.26248e-08	3.19249e-06	7.28326
CYGB	-2.10427	1.27263	-5.40083	9.32561e-08	3.21236e-06	7.27675
LPPR4	-2.35592	2.76204	-5.39888	9.42316e-08	3.23832e-06	7.26677
TUBB2A	-2.15626	5.71074	-5.39646	9.54558e-08	3.27653e-06	7.25439
RCAN2	-2.9619	3.07875	-5.38508	1.01421e-07	3.46701e-06	7.19625
DYNC1I1	-2.7035	2.37028	-5.3838	1.02113e-07	3.4866e-06	7.18973
PTPRZ1	2.42431	7.28099	5.3818	1.03205e-07	3.51567e-06	7.17952
RAP1GAP	-2.33848	3.43381	-5.3789	1.04808e-07	3.56663e-06	7.16475
TAC3	-2.27725	0.97574	-5.37657	1.06114e-07	3.60425e-06	7.15287
CHN1	-2.87385	4.34775	-5.37314	1.08067e-07	3.66416e-06	7.13539
PGM2L1	-2.23215	2.53975	-5.35231	1.20684e-07	4.02649e-06	7.02951
CALB2	-3.02013	1.69331	-5.3438	1.26239e-07	4.19504e-06	6.98637
SYNJ2	-2.14676	1.813	-5.3422	1.27316e-07	4.22845e-06	6.97823
KCTD4	-2.20939	1.64352	-5.33088	1.35156e-07	4.46093e-06	6.92095
LRTM2	-2.33724	1.03376	-5.32821	1.37073e-07	4.51143e-06	6.90745
EPHB6	-3.05593	2.05888	-5.3185	1.44262e-07	4.73204e-06	6.85846
MAGEE1	-2.18641	2.49057	-5.31514	1.46838e-07	4.79768e-06	6.8415
PRKCB	-2.94636	2.50474	-5.30725	1.53057e-07	4.98136e-06	6.80175
JAKMIP1	-2.56811	1.88011	-5.30512	1.54782e-07	5.03187e-06	6.79101
GABRB2	-2.78329	1.09022	-5.29828	1.6044e-07	5.18827e-06	6.75661
WSCD2	-2.15506	0.964982	-5.29769	1.6094e-07	5.19533e-06	6.75363
CBLN4	-2.50587	0.926321	-5.29674	1.61744e-07	5.21755e-06	6.74886
CHRM1	-3.15111	1.85075	-5.29106	1.66633e-07	5.34865e-06	6.72033
TMEM130	-3.96603	2.62037	-5.27638	1.79944e-07	5.72556e-06	6.64671
SCN2B	-2.64164	2.10778	-5.27049	1.85569e-07	5.89118e-06	6.61723
MRAP2	-2.44979	1.44263	-5.25932	1.96707e-07	6.18144e-06	6.5614
NPM2	-2.45916	1.43732	-5.25199	2.04369e-07	6.40156e-06	6.52481
DDN	-4.01835	2.21721	-5.24912	2.07453e-07	6.48772e-06	6.51046
CAMK2B	-2.89507	2.80006	-5.24771	2.08974e-07	6.52827e-06	6.50347
SULT4A1	-4.16265	2.46837	-5.23714	2.20788e-07	6.86431e-06	6.45081
RGS4	-3.8064	2.1808	-5.23692	2.21037e-07	6.86839e-06	6.44974
SERPINI1	-3.29986	3.54133	-5.23233	2.2637e-07	7.00076e-06	6.42691
MYT1L	-2.5523	1.17628	-5.2109	2.52957e-07	7.73673e-06	6.32061
RAB11FIP4	-2.14962	2.22691	-5.18798	2.84747e-07	8.60534e-06	6.20732
NGEF	-3.21377	2.57111	-5.18642	2.87035e-07	8.66505e-06	6.19966
CAMK1G	-3.06391	1.41041	-5.15489	3.37535e-07	9.98868e-06	6.04462
SYT13	-3.33029	1.84873	-5.15002	3.46048e-07	1.02199e-05	6.0208
HES6	3.09935	6.58591	5.13806	3.679e-07	1.07834e-05	5.96223
CELF4	-3.02744	1.94138	-5.13597	3.71839e-07	1.08879e-05	5.95205
RFPL1S	-2.26818	1.20694	-5.12877	3.85769e-07	1.12339e-05	5.91688
CCK	-3.83067	2.12917	-5.121	4.01355e-07	1.16355e-05	5.87901
MDFI	3.01699	3.99278	5.11678	4.10084e-07	1.18415e-05	5.85844
TUBA4A	-2.83122	3.01704	-5.11128	4.21726e-07	1.21237e-05	5.83168
UST	2.10104	4.05019	5.11014	4.2419e-07	1.218e-05	5.82611
LPL	3.24887	5.0728	5.10268	4.4059e-07	1.25793e-05	5.78985
APLP1	-2.22543	6.21201	-5.09933	4.48138e-07	1.27761e-05	5.77361
GRM3	-2.69245	2.28885	-5.09208	4.64945e-07	1.31973e-05	5.73842
SYT1	-4.33653	3.13138	-5.07222	5.14118e-07	1.44525e-05	5.64235
ITPR1	-2.01092	1.58175	-5.06424	5.35283e-07	1.49467e-05	5.6038
GAS7	-2.39277	3.9454	-5.04889	5.78359e-07	1.60269e-05	5.52986
SLC17A7	-4.82471	2.96682	-5.0469	5.8418e-07	1.61575e-05	5.5203
TCEAL6	-3.00599	2.11392	-5.03005	6.35799e-07	1.74612e-05	5.43943
CLEC2L	-2.30172	1.06935	-5.02665	6.46743e-07	1.772e-05	5.42313
RAB3C	-2.74187	1.76319	-5.02209	6.61706e-07	1.8079e-05	5.40129
SH3GL3	-2.51363	2.12643	-5.01514	6.85141e-07	1.86104e-05	5.36806
TSPAN11	2.08438	3.47889	5.01076	7.00334e-07	1.89558e-05	5.34712
ID4	2.45981	6.84926	5.00701	7.13567e-07	1.92261e-05	5.32925
PHLDA1	2.27383	5.07338	5.00425	7.23496e-07	1.94667e-05	5.31606
PEX5L	-2.3625	1.72875	-4.99829	7.45332e-07	1.99714e-05	5.28767
KCNIP4	-2.04034	1.77354	-4.98946	7.78927e-07	2.07384e-05	5.24559
ASCL1	2.51682	4.59602	4.98292	8.04711e-07	2.13276e-05	5.21451
EPB41L3	-2.01418	2.67827	-4.98018	8.15736e-07	2.15808e-05	5.20152
CPXM1	3.00813	4.31093	4.9773	8.27524e-07	2.18501e-05	5.18783
NECAB2	-2.56654	2.80584	-4.9728	8.46271e-07	2.22774e-05	5.16645
TESPA1	-2.72189	0.830796	-4.96871	8.63642e-07	2.26529e-05	5.14706
RGS7BP	-2.15859	1.47005	-4.96843	8.64845e-07	2.26743e-05	5.14573
PHYHIP	-3.67206	3.41433	-4.96516	8.78983e-07	2.29625e-05	5.13026
STX1B	-2.65097	3.48957	-4.9648	8.8055e-07	2.29829e-05	5.12856
ARHGDIG	-2.93582	2.72954	-4.96396	8.84249e-07	2.30382e-05	5.12456
CAP2	-2.44444	3.09561	-4.96143	8.9538e-07	2.32763e-05	5.11263
MASP1	2.21029	3.17698	4.96057	8.99219e-07	2.33657e-05	5.10855
SRCIN1	-2.26195	2.20652	-4.93401	1.0255e-06	2.6329e-05	4.98319
GRIN1	-3.97288	2.53583	-4.92814	1.05568e-06	2.6975e-05	4.95553
SRRM4	-2.06256	1.10303	-4.9202	1.09778e-06	2.78921e-05	4.91824
APOC1	2.63498	6.05564	4.91848	1.10713e-06	2.80808e-05	4.91015
MYC	2.16404	4.0711	4.91708	1.11479e-06	2.8262e-05	4.90358
PACSIN1	-4.22262	2.48916	-4.91594	1.12107e-06	2.8385e-05	4.89822
RTN4R	-2.09192	1.91665	-4.91558	1.12306e-06	2.84231e-05	4.89653
PPP1R16B	-2.6574	2.71982	-4.91162	1.14511e-06	2.89435e-05	4.87799
OGDHL	-2.34359	1.56958	-4.90022	1.2111e-06	3.04271e-05	4.82457
PPP2R2C	-3.01233	2.39524	-4.89925	1.21687e-06	3.05457e-05	4.82005
NEGR1	-2.00772	1.61222	-4.89848	1.22145e-06	3.06344e-05	4.81646
SYN1	-3.59252	4.08804	-4.88969	1.27523e-06	3.18738e-05	4.77539
RTN4RL2	-2.0952	2.18058	-4.88863	1.2819e-06	3.20129e-05	4.77042
IDS	-2.13075	5.08784	-4.88695	1.29248e-06	3.22359e-05	4.76258
BEX5	-2.95561	2.80419	-4.88304	1.31745e-06	3.2693e-05	4.74434
NMB	3.38229	6.12518	4.88012	1.3364e-06	3.3091e-05	4.73073
VAX2	2.27612	2.88814	4.86034	1.47185e-06	3.5972e-05	4.63874
FBXO41	-2.02729	2.44561	-4.85744	1.49281e-06	3.64081e-05	4.62527
RIMS3	-2.51556	2.63471	-4.81075	1.87229e-06	4.45103e-05	4.40955
ID3	2.78373	6.61345	4.80623	1.91361e-06	4.54556e-05	4.38877
KCNS1	-2.14684	0.786687	-4.79755	1.99534e-06	4.71478e-05	4.34895
SYTL4	2.18205	3.09904	4.78669	2.1025e-06	4.92808e-05	4.29917
VSNL1	-4.46637	2.95382	-4.78618	2.10764e-06	4.93419e-05	4.29684
SLC24A2	-2.33378	2.00707	-4.78161	2.15444e-06	5.02563e-05	4.27594
CAMK2A	-4.42274	3.01775	-4.77463	2.22794e-06	5.17846e-05	4.24402
NPTX2	-3.47989	2.53682	-4.77271	2.2485e-06	5.21378e-05	4.23528
MAP1A	-2.0528	5.19966	-4.77244	2.25145e-06	5.21857e-05	4.23403
HPCA	-3.71992	2.97341	-4.77183	2.25802e-06	5.22549e-05	4.23125
WIF1	-2.77363	0.990556	-4.76908	2.28802e-06	5.29282e-05	4.2187
NELL2	-2.97579	2.88731	-4.76833	2.29628e-06	5.30142e-05	4.21527
ETV1	2.48943	4.6518	4.76787	2.3013e-06	5.3104e-05	4.21319
ANGPTL2	2.48253	5.28116	4.72905	2.77027e-06	6.26929e-05	4.03678
NEFM	-3.82155	1.96749	-4.71548	2.95481e-06	6.63802e-05	3.97546
CABP1	-2.36888	1.57665	-4.70702	3.07581e-06	6.89108e-05	3.93731
EEF1A2	-3.09239	5.521	-4.70176	3.15352e-06	7.05187e-05	3.91359
UBE2QL1	-2.27329	2.37283	-4.6909	3.31976e-06	7.3672e-05	3.86476
TSPAN12	2.0282	3.28062	4.67387	3.59758e-06	7.88186e-05	3.7884
ADCY1	-2.34336	1.8268	-4.67123	3.64264e-06	7.96266e-05	3.77657
RASD2	-2.00915	1.8153	-4.6709	3.64822e-06	7.967e-05	3.77512
HPCAL4	-3.23653	3.26259	-4.65125	4.0013e-06	8.65916e-05	3.68737
C10orf35	-2.16969	2.40725	-4.64736	4.07504e-06	8.7959e-05	3.67003
RGS7	-2.28788	2.10141	-4.63726	4.27246e-06	9.17119e-05	3.6251
PRRT2	-2.17799	3.1444	-4.62975	4.42518e-06	9.45382e-05	3.59176
NEFL	-4.3497	2.7642	-4.62621	4.49909e-06	9.59418e-05	3.57603
GNG3	-3.82903	3.52331	-4.61312	4.78219e-06	0.000101129	3.51811
TAGLN3	-2.80737	4.69926	-4.60705	4.91944e-06	0.000103544	3.49125
BCAN	2.91237	8.91612	4.60424	4.98412e-06	0.000104679	3.47886
KNDC1	-2.11834	2.47853	-4.60063	5.06848e-06	0.000106183	3.46293
NGB	-2.00325	0.749663	-4.57262	5.77135e-06	0.000119198	3.33972
FBXL16	-2.85398	4.55619	-4.56479	5.98407e-06	0.000123242	3.3054
PDE2A	-2.57654	2.91216	-4.56302	6.03319e-06	0.000124035	3.29764
SVOP	-2.827	1.72269	-4.55585	6.23595e-06	0.000127619	3.2663
FAM163B	-3.45906	2.7054	-4.54652	6.50984e-06	0.000132343	3.22554
PTPRN	-3.03987	2.72326	-4.53997	6.70895e-06	0.000135965	3.19698
VSTM2L	-2.82883	2.79053	-4.53926	6.73085e-06	0.000136362	3.19389
SLC2A3	-2.00299	2.56284	-4.53905	6.73741e-06	0.000136447	3.19297
UCHL1	-2.24422	6.32109	-4.52046	7.33724e-06	0.000147216	3.11214
SOX11	2.1473	2.69077	4.52006	7.35064e-06	0.000147384	3.11041
LAMP5	-2.40295	3.17885	-4.51074	7.67079e-06	0.000152806	3.07001
OPALIN	-3.52323	1.88873	-4.50102	8.01867e-06	0.000158546	3.02799
TMEM151A	-2.63312	2.99238	-4.49951	8.07416e-06	0.000159535	3.02146
OLFM1	-2.57464	4.4472	-4.4988	8.10029e-06	0.000159943	3.0184
CNTNAP2	-2.36386	1.94064	-4.46761	9.3345e-06	0.000181128	2.8841
DIRAS2	-2.43685	2.9587	-4.46443	9.47012e-06	0.000183541	2.87044
MAP1LC3A	-2.11044	4.04937	-4.45158	1.00368e-05	0.00019296	2.81543
SNCG	-3.16551	3.36019	-4.4489	1.01593e-05	0.000195058	2.80395
CELF5	-2.33251	2.48348	-4.44786	1.02072e-05	0.000195848	2.7995
KIAA1644	-2.52328	1.7583	-4.4461	1.02886e-05	0.000197281	2.79198
SCN3B	-2.7816	2.6288	-4.43717	1.07115e-05	0.000203718	2.75386
RASGRF1	-2.28126	1.70097	-4.43458	1.0837e-05	0.000205768	2.74284
FRRS1L	-2.27147	2.09844	-4.43395	1.08679e-05	0.000206288	2.74015
PNMA3	-2.16955	2.02993	-4.43315	1.09071e-05	0.000206965	2.73674
PCP4L1	-2.5491	1.72082	-4.41632	1.17643e-05	0.000221717	2.66517
IQSEC3	-2.40993	1.63603	-4.41495	1.18367e-05	0.00022301	2.65937
NRGN	-4.3836	5.11606	-4.41345	1.19169e-05	0.000224448	2.65298
RAPGEF5	-2.04548	2.3501	-4.41213	1.19874e-05	0.000225705	2.6474
TPPP	-2.8926	4.17911	-4.39647	1.28582e-05	0.000240395	2.58108
SNAP25	-3.94227	5.14964	-4.38749	1.33849e-05	0.000248886	2.54313
SYT4	-3.01267	2.04892	-4.37822	1.39494e-05	0.000257741	2.50408
MIR568	2.01047	5.36242	4.37284	1.42874e-05	0.000263403	2.48146
TTC9B	-2.141	2.47216	-4.36832	1.45776e-05	0.000268077	2.46245
SEC14L5	-2.1151	1.45882	-4.36673	1.4681e-05	0.000269808	2.45577
RAPGEF4	-2.32601	3.11778	-4.35395	1.55383e-05	0.000283156	2.40215
FAIM2	-2.23094	5.55492	-4.34076	1.64725e-05	0.000298227	2.347
LGI3	-2.71589	3.05674	-4.33843	1.66435e-05	0.000300669	2.33725
PARM1	-2.11048	2.2058	-4.31234	1.86723e-05	0.000332583	2.22864
RP11-158M2.3	2.1315	2.82866	4.30769	1.9058e-05	0.000338604	2.20934
SNCB	-3.63928	3.86738	-4.30568	1.92266e-05	0.000340899	2.20103
KIF5C	-2.02545	4.48987	-4.28839	2.07405e-05	0.000363985	2.1295
LY6H	-2.81385	3.35065	-4.28038	2.14802e-05	0.000375049	2.09644
EGFR	3.18611	5.01687	4.25593	2.38957e-05	0.000412763	1.99594
LFNG	2.16742	4.59134	4.25279	2.42241e-05	0.000417589	1.98307
VSTM2B	-2.36769	2.83544	-4.24475	2.50846e-05	0.000430769	1.95016
GJB6	-2.72397	1.33969	-4.23869	2.57529e-05	0.000440432	1.92538
CTD-2562J17.6	-2.29022	3.50973	-4.23087	2.66396e-05	0.000453735	1.89347
NKAIN2	-2.24597	1.94364	-4.22194	2.76872e-05	0.000470482	1.85712
GABRG2	-2.99138	2.03965	-4.21428	2.86183e-05	0.000484329	1.82596
CALCRL	2.31431	3.76046	4.20206	3.0164e-05	0.0005074	1.77641
AGAP2	-2.48507	3.46477	-4.19611	3.09455e-05	0.0005192	1.75233
SRPX	2.3958	4.55882	4.19265	3.14091e-05	0.00052589	1.73832
CRISPLD1	2.03057	3.69888	4.16492	3.53671e-05	0.000582505	1.6266
ATP2B2	-2.00656	2.97467	-4.15511	3.68784e-05	0.00060348	1.58723
HRH3	-2.27688	1.54557	-4.13351	4.04242e-05	0.000650923	1.50087
AIFM3	-2.11171	1.55403	-4.12231	4.23878e-05	0.000677125	1.45627
PEG3	-2.17602	3.10865	-4.1217	4.24963e-05	0.000678673	1.45387
ATP1A3	-2.86278	5.19102	-4.11294	4.40997e-05	0.00070064	1.41905
UBE2Q2P6	2.15529	6.19308	4.11078	4.45029e-05	0.000706084	1.41049
TMEM100	2.87467	4.23234	4.10437	4.57242e-05	0.000722908	1.38505
SYNPO	-2.33267	2.8235	-4.09189	4.81888e-05	0.000755297	1.33572
CDK5R2	-2.57381	2.63744	-4.07401	5.19447e-05	0.00080299	1.26522
NAP1L2	-2.18061	3.21223	-4.06775	5.33238e-05	0.000820615	1.24061
MMP2	2.08763	3.60071	4.0672	5.3446e-05	0.000822063	1.23846
RP11-1263C18.1	-2.0305	1.79818	-4.04912	5.76371e-05	0.000878657	1.16758
CSRP2	2.09752	3.68864	4.03525	6.10587e-05	0.000922866	1.11346
SLC7A14	-2.038	1.83598	-4.01232	6.71476e-05	0.00100065	1.0243
NEFH	-2.36358	1.84725	-3.99912	7.09061e-05	0.00104943	0.973228
NPY	-2.75074	2.88608	-3.99578	7.18891e-05	0.00106263	0.960321
DLL3	3.51749	5.41047	3.98957	7.37508e-05	0.0010852	0.936355
AATK	-2.15288	3.2895	-3.98888	7.39606e-05	0.00108747	0.933693
ST8SIA3	-2.16839	1.80401	-3.98596	7.48555e-05	0.00109814	0.922421
UNC13A	-2.13364	2.7956	-3.95624	8.45497e-05	0.00122126	0.808331
EDIL3	-2.27562	3.53124	-3.94659	8.79448e-05	0.00126225	0.771465
FXYD7	-2.69371	2.42186	-3.94463	8.86489e-05	0.00126986	0.763999
TMEM235	-2.11008	1.3614	-3.93703	9.14359e-05	0.00130275	0.735021
FAM84B	2.0221	4.05004	3.929	9.44677e-05	0.00134039	0.70449
TAC1	-2.30137	1.41528	-3.91447	0.000100199	0.00141142	0.649377
COX7A1	-2.09103	2.71523	-3.8856	0.000112579	0.00155836	0.540432
CPLX1	-2.53213	3.50372	-3.87279	0.000118525	0.00162793	0.492328
UNC5A	-2.1071	2.58498	-3.86638	0.000121609	0.00166363	0.468327
CDK4	2.14065	4.85427	3.85903	0.000125239	0.00170579	0.440841
SPTBN2	-2.03761	3.2826	-3.84599	0.000131931	0.00178684	0.392223
TNC	2.47568	4.5202	3.8427	0.000133676	0.00180671	0.379951
CPLX2	-3.41307	3.54848	-3.81664	0.000148255	0.0019779	0.283332
MTND1P23	-2.95306	2.34061	-3.81326	0.000150253	0.00199973	0.270842
PSD	-2.37066	3.49171	-3.81315	0.000150317	0.00200013	0.270442
OPCML	-2.04767	2.59064	-3.80545	0.000154968	0.00205126	0.242014
KIF5A	-2.44456	5.11815	-3.78766	0.000166228	0.0021776	0.176601
KCNJ9	-2.26649	3.1675	-3.78465	0.000168209	0.00220009	0.165557
CTB-63M22.1	2.07798	2.76335	3.77704	0.000173317	0.00225328	0.137669
STAC2	-2.35901	2.14237	-3.76951	0.000178511	0.0023141	0.110152
TUBB4A	-2.5521	6.02655	-3.76304	0.000183094	0.00236145	0.0865313
GABRD	-2.59107	2.95141	-3.7503	0.000192442	0.0024646	0.0401429
AC004540.4	2.68038	3.77126	3.72073	0.000215904	0.0027268	-0.0669545
SNAP91	-2.43975	3.12359	-3.70026	0.000233693	0.00292803	-0.140609
CD99	2.18232	6.48654	3.6673	0.00026525	0.00327009	-0.258351
RPH3A	-2.329	2.18493	-3.63437	0.000300758	0.00364625	-0.375018
SHD	2.88849	4.48689	3.63226	0.000303185	0.0036711	-0.382476
NNAT	-3.36108	3.55305	-3.60082	0.00034149	0.00406412	-0.492843
FBXO2	-2.26869	4.02473	-3.60064	0.00034172	0.00406602	-0.493467
SPOCK3	-2.16475	2.71009	-3.58634	0.00036062	0.00426139	-0.54337
BTBD17	2.23262	3.7719	3.56384	0.000392349	0.00456204	-0.621492
STMN2	-3.28487	4.2048	-3.49486	0.000506676	0.00568144	-0.858037
CHGA	-2.93217	3.26171	-3.4867	0.000522089	0.00582519	-0.885722
C1QL1	2.53726	6.52756	3.47706	0.00054085	0.00599783	-0.918325
NUSAP1	2.19096	2.66881	3.46383	0.000567647	0.00625226	-0.962968
TOP2A	2.41869	2.54354	3.45003	0.000596913	0.00652047	-1.00935
PCSK2	-2.07008	1.90226	-3.44556	0.000606692	0.00660999	-1.02434
HHATL	-2.00696	2.75371	-3.41595	0.000675332	0.00725177	-1.12315
NRN1	-2.07308	4.09724	-3.41091	0.000687721	0.00735151	-1.1399
NKAIN4	2.15922	5.75223	3.40287	0.000707912	0.00753287	-1.16655
BMP2	2.19034	3.43793	3.33175	0.000912106	0.00936107	-1.39964
FERMT1	2.33656	3.17051	3.29765	0.0010283	0.0103569	-1.5097
UBE2C	2.49353	2.68484	3.29385	0.00104207	0.0104668	-1.5219
RP11-750B16.1	-2.19962	2.42441	-3.27039	0.00113091	0.0112294	-1.5969
LINC01088	2.35248	2.64352	3.2673	0.00114315	0.0113242	-1.60676
CNTN2	-2.24439	3.05594	-3.24962	0.00121539	0.0118999	-1.66288
RPLP0P6	2.2278	2.87621	3.2393	0.00125952	0.0122586	-1.69552
GPX3	2.45064	5.22838	3.23524	0.00127725	0.0123997	-1.70831
VGF	-2.77839	3.24814	-3.22992	0.00130091	0.0125818	-1.7251
MAL	-2.49712	3.5603	-3.20679	0.00140832	0.0134513	-1.79764
JPH3	-2.11218	2.81418	-3.20551	0.00141454	0.0134974	-1.80166
PBK	2.00542	2.09578	3.20411	0.00142131	0.0135509	-1.80603
TMSB15A	2.09913	2.50323	3.09521	0.00205159	0.0182933	-2.14061
PPP1R1B	-2.03169	3.34051	-3.08456	0.00212535	0.0188362	-2.17271
L1CAM	-2.33994	2.6012	-3.00904	0.00272253	0.0231547	-2.39737
SH3GL2	-2.17261	4.28966	-2.98062	0.00298453	0.0249466	-2.48051
CARNS1	-2.20956	2.83434	-2.85265	0.00447404	0.0347375	-2.84538
LHFPL3	2.06791	4.6754	2.8185	0.00497227	0.0379151	-2.94011
SELL	2.41716	3.53581	2.8035	0.00520653	0.0393418	-2.98136
FLJ16779	2.04898	3.86333	2.78374	0.00553052	0.0413193	-3.03539
RP11-403A3.3	2.0056	3.01028	2.77147	0.0057406	0.0426308	-3.06873
RP11-231C18.1	2.27666	3.31864	2.77097	0.00574933	0.0426504	-3.07008
