# Supplementary material for: Identification of a Fibroblast-Related Prognostic Model in Glioma Based on Bioinformatics Methods
Source: Biomolecules. 2022 Oct 30;12(11):1598. doi: 10.3390/biom12111598 (PMC9687522; doi:10.3390/biom12111598)
Supplement: Supplementary file 1 [file biomolecules-12-01598-s001.zip › Supplementary Table S4.xlsx]

## Sheet: Sheet1
FRGs	DE-FRGs
A1BG	ANTXR1
A2M	RAB3B
AAK1	RYR2
AASS	MAST3
AATF	CDKL5
ABCA10	F2R
ABCA5	SPARC
ABCA6	PRRX1
ABCA8	NEUROD6
ABCA9	CMTM3
ABCC1	CYP4X1
ABCF1	DPYSL3
ABCF2	PPP1R14B
ABHD14A	YWHAG
ABHD15	YWHAH
ABI3	SPINT2
ABI3BP	GFOD1
ABL1	TXNIP
ABL2	NUAK1
ABLIM1	MAML2
ABTB2	RAB13
ACACA	GOT1
ACADVL	FABP3
ACBD4	PRSS3
ACKR3	MTHFD2
ACKR4	SNCA
ACO1	GPRASP1
ACOXL	BCHE
ACP3	CCDC80
ACR	LIMA1
ACRBP	GABRA2
ACSBG1	NECAB1
ACSL3	RASGEF1A
ACSL4	CACNG8
ACTA2	CYP26B1
ACTB	HPRT1
ACTC1	MEX3A
ACTL7B	CAMK2N1
ACTN1	SCN2A
ACTN2	MEF2C
ACTN4	DUSP8
ACTR1B	ENC1
ACVRL1	ATP1B1
ACYP1	DMTN
ADAM12	PLK2
ADAM18	VCAN
ADAM19	SOX4
ADAM2	CYGB
ADAM30	PTPRZ1
ADAM33	PGM2L1
ADAM9	PRKCB
ADAMTS2	JAKMIP1
ADAMTS3	RGS4
ADAMTS4	APLP1
ADAMTS6	GAS7
ADAMTS8	PHLDA1
ADAMTS9-AS2	CPXM1
ADAMTSL3	PHYHIP
ADAMTSL4	MYC
ADARB1	PPP1R16B
ADD3	NEGR1
ADGRD1	IDS
ADGRG3	BEX5
ADGRG5	VAX2
ADH1A	ID3
ADH1B	WIF1
ADIRF	ANGPTL2
ADM	EEF1A2
ADORA1	SLC2A3
ADORA2A	UCHL1
ADORA2B	MAP1LC3A
ADSL	RAPGEF4
AEBP1	FAIM2
AEBP2	KIF5C
AEN	EGFR
AFF1	CALCRL
AFG1L	SRPX
AGRN	PEG3
AGT	TMEM100
AHCYL2	SYNPO
AHI1	MMP2
AHNAK	CSRP2
AHR	NEFH
AHSG	FXYD7
AIF1	CDK4
AIG1	TNC
AJUBA	CD99
AK3	NNAT
AKAP12	MAL
AKAP13	PBK
AKAP3	PPP1R1B
AKR1B1	CARNS1
AKR1C1	AQP1
AKR1C2
AKR1C3
AKT1
ALAD
ALCAM
ALDH1A1
ALDH1A2
ALDH1A3
ALDH2
ALDH3B1
ALDOA
ALDOC
ALG11
ALKBH2
ALPK1
ALS2CL
ALX4
AMOTL1
AMOTL2
ANG
ANGPT1
ANGPTL2
ANGPTL6
ANK2
ANKRD1
ANKRD12
ANKRD17
ANKRD28
ANKRD35
ANKRD52
ANKRD55
ANKRD7
ANO1
ANPEP
ANTXR1
ANXA1
ANXA11
ANXA13
ANXA2
ANXA4
ANXA5
AOC3
AOX1
AP1M2
AP2B1
APAF1
API5
APLN
APLP1
APOBEC1
APOD
APOH
APOL1
APOL2
APOL4
APOL6
APP
APPL1
APPL2
AQP1
AQP3
ARAF
ARAP2
ARF4
ARF6
ARG1
ARGLU1
ARHGAP20
ARHGAP28
ARHGAP29
ARHGAP31
ARHGAP4
ARHGAP5
ARHGDIA
ARHGEF12
ARHGEF7
ARID2
ARID3A
ARID5B
ARL5B
ARMC1
ARMC6
ARMCX2
ARMCX3
ARNT2
ARNTL
ARRB1
ARRDC3
AS3MT
ASAP1
ASB17
ASB2
ASPN
ASRGL1
ASXL1
ATF4
ATG16L2
ATG4B
ATP10D
ATP13A3
ATP1A1
ATP1B1
ATP1B3
ATP2A2
ATP2A3
ATP5F1A
ATP5MC2
ATP6AP2
ATP6V1E2
ATP6V1G2
ATXN2
ATXN7
AURKC
AZI2
B2M
B3GNT2
B4GALT1
B4GALT4
B4GALT7
BACH2
BAG2
BAG3
BAG4
BAIAP2
BAK1
BAMBI
BANCR
BASP1
BAX
BAZ2B
BBX
BCAP29
BCAS3
BCHE
BCL2L1
BCL2L11
BCL2L12
BCL3
BCL6
BCL7C
BDH2
BDNF
BEX5
BGN
BHLHE40
BHMT
BHMT2
BICC1
BID
BIK
BIRC2
BIRC3
BLCAP
BLM
BMERB1
BMI1
BMP1
BMP4
BMP5
BNC2
BNIP3
BOC
BOK
BOLL
BRD4
BRDT
BRI3BP
BRWD1
BSDC1
BTAF1
BTG1
BTG2
BTG3
BTN3A3
BZW1
C12orf57
C12orf73
C16orf89
C18orf21
C1orf21
C1orf54
C1QBP
C1QL4
C1QTNF1
C1QTNF2
C1QTNF3
C1R
C1RL
C1S
C2
C21orf62
C3
C6orf89
C7
CA12
CABYR
CACNG8
CAD
CADM3
CALCOCO1
CALCRL
CALD1
CALR
CALU
CAMK2N1
CAMKMT
CAMSAP2
CANT1
CAPG
CARD6
CARD9
CARMIL1
CARNS1
CASP1
CASP12
CASP4
CASQ2
CASR
CASS4
CAST
CASTOR2
CAT
CATSPER1
CATSPER2
CATSPER3
CATSPERD
CAV3
CBLB
CCBE1
CCDC102A
CCDC102B
CCDC146
CCDC3
CCDC63
CCDC68
CCDC71L
CCDC80
CCDC85B
CCIN
CCL11
CCL2
CCL20
CCL3
CCL5
CCN1
CCN2
CCN3
CCN5
CCNA2
CCNB1
CCND1
CCND2
CCNDBP1
CCNH
CCNK
CCNL1
CCNL2
CCNYL1
CCR4
CCR7
CCR8
CD14
CD22
CD24
CD248
CD274
CD28
CD300A
CD302
CD34
CD36
CD44
CD55
CD69
CD7
CD72
CD74
CD81
CD82
CD83
CD8A
CD9
CD93
CD99
CDC20B
CDC37
CDC42BPA
CDC42EP1
CDC42EP3
CDC42EP4
CDC42SE1
CDC45
CDC6
CDC73
CDH1
CDH11
CDH13
CDH17
CDH2
CDH5
CDK4
CDK6
CDKL5
CDKN1A
CDO1
CDON
CDYL2
CEBPB
CEBPD
CEMIP
CEMIP2
CENPW
CEP126
CEP192
CEP57
CEP76
CEP95
CERK
CES1
CETN2
CFB
CFD
CFDP1
CFH
CFI
CH25H
CHAF1A
CHD2
CHD8
CHD9
CHEK2
CHERP
CHI3L2
CHPF2
CHRDL1
CHRNE
CHST12
CHST15
CHST2
CHURC1
CISH
CKB
CKM
CKMT2
CLCA3P
CLDN11
CLDN12
CLDN5
CLDND2
CLEC11A
CLEC12A
CLEC2B
CLEC3B
CLIC1
CLIC4
CLIP2
CLIP4
CLK1
CLK4
CLMP
CLN3
CLSTN1
CLTC
CLU
CMBL
CMKLR1
CMTM2
CMTM3
CMTM6
CMTM8
CNN3
CNPY1
CNTFR
COL12A1
COL13A1
COL14A1
COL15A1
COL16A1
COL18A1
COL1A1
COL1A2
COL21A1
COL25A1
COL27A1
COL3A1
COL4A1
COL4A2
COL4A5
COL5A1
COL5A2
COL6A1
COL6A2
COL6A3
COL6A6
COL8A1
COL8A2
COL9A1
COLEC11
COLEC12
COMP
COQ7
CORO1C
CORO2A
COX10
COX5A
COX6A2
COX6B2
COX7B
CP
CPD
CPE
CPED1
CPM
CPPED1
CPQ
CPS1
CPVL
CPXM1
CPXM2
CRABP2
CREB3L1
CREB3L2
CREB5
CRELD1
CRELD2
CREM
CRIM1
CRIP2
CRISP2
CRISPLD2
CRKL
CRMP1
CRTAP
CRY1
CRY2
CRYAB
CSAD
CSF1
CSF3
CSGALNACT2
CSRNP1
CSRNP2
CSRP1
CSRP2
CSRP3
CST3
CST8
CST9L
CTC1
CTCFL
CTDNEP1
CTH
CTHRC1
CTNNAL1
CTNNB1
CTNNBL1
CTRB2
CTSA
CTSB
CTSC
CTSD
CTSF
CTSH
CTSK
CTSL
CTSZ
CTTNBP2
CUL3
CWC27
CWF19L1
CX3CL1
CX3CR1
CXADR
CXCL1
CXCL12
CXCL13
CXCL14
CXCL2
CXCL3
CXCL5
CXCL6
CXCL8
CYB561
CYB5R3
CYBA
CYBRD1
CYFIP1
CYGB
CYLC2
CYP17A1
CYP1B1
CYP26A1
CYP26B1
CYP27A1
CYP2S1
CYP2W1
CYP3A5
CYP4B1
CYP4X1
CYP7B1
CYSLTR1
CYSLTR2
CYTH3
CYTIP
CYTL1
DAB2
DAB2IP
DACH1
DACT1
DANCR
DAPK1
DAZL
DCAF12L1
DCAF15
DCAF5
DCAF6
DCLK1
DCLRE1B
DCN
DCP2
DCUN1D1
DCUN1D3
DDAH2
DDB1
DDIT4
DDR1
DDR2
DDX17
DDX21
DDX31
DDX4
DDX5
DDX51
DDX6
DDX60
DENND11
DENND2B
DENR
DEPDC1B
DEPP1
DEPTOR
DERL2
DES
DGAT1
DGKG
DGKH
DHRS3
DHX30
DHX40
DHX9
DIO2
DIO3OS
DISP1
DKC1
DKK2
DKK3
DKKL1
DLC1
DLG3
DLG4
DLK1
DLL4
DMRT1
DMTN
DMWD
DNAH11
DNAI7
DNAJA1
DNAJB1
DNAJB2
DNAJB9
DNM3OS
DNPEP
DOCK1
DOCK4
DOCK5
DOK5
DOLPP1
DOP1B
DPT
DPY19L3
DPYSL2
DPYSL3
DRAM2
DSE
DST
DSTYK
DUSP1
DUSP14
DUSP2
DUSP4
DUSP5
DUSP6
DUSP8
DYNC2I1
DYNC2LI1
DYNLL1
E2F1
EBF2
ECE1
ECEL1
ECHDC2
ECI2
ECM1
ECRG4
EDC4
EDN1
EDN3
EDNRA
EEF1A2
EEF1D
EEF2
EEFSEC
EFCC1
EFEMP1
EFEMP2
EFHD2
EFNB1
EFNB2
EFTUD2
EGFL6
EGFL7
EGFR
EGR1
EGR3
EID1
EIF1
EIF3B
EIF3D
EIF3J
EIF4B
ELANE
ELAVL3
ELK1
ELK3
ELL2
ELMO1
ELMO2
ELN
ELOA2
ELOC
ELOVL5
ELOVL6
ELP3
ELP5
EMB
EMCN
EMD
EMILIN1
EML4
EML5
EMP1
EMP2
EMP3
EMX2
ENC1
ENG
ENO1
ENO3
ENPP2
ENTPD1
ENTPD4
EPB41L2
EPB41L4A-AS1
EPC1
EPHA3
EPHA7
EPHB4
EPS8
ERAP1
ERBIN
ERCC1
EREG
ERF
ERN1
ERRFI1
ESAM
ESD
ESPN
ESR1
ESYT2
ETF1
ETNK1
ETNPPL
ETS1
ETS2
ETV3
EVA1B
EXOC6B
EXOSC9
EXT1
EXT2
EXTL2
F11R
F2R
F2RL1
F3
FABP3
FABP5
FADS1
FAIM2
FAM111A
FAM114A1
FAM124A
FAM124B
FAM13C
FAM185A
FAM20A
FAM20B
FAM20C
FAM214A
FAM3C
FAM43A
FAM53B
FANCG
FAP
FASN
FBF1
FBL
FBLIM1
FBLN1
FBLN2
FBLN5
FBN1
FBN2
FBP1
FBXL17
FBXL7
FBXO17
FBXO32
FBXO4
FBXW7
FBXW9
FCGRT
FCMR
FCRL1
FEM1C
FER
FERMT2
FEZ1
FGD3
FGF1
FGF10
FGF12
FGF13
FGF16
FGF17
FGF18
FGF19
FGF2
FGF20
FGF21
FGF22
FGF23
FGF3
FGF4
FGF5
FGF6
FGF7
FGF8
FGF9
FGFBP1
FGFBP3
FGFR1
FGFR2
FGFR3
FGFR4
FGFRL1
FGL2
FGR
FHIP1B
FHL1
FHL2
FHL3
FIBIN
FIBP
FILIP1L
FITM1
FKBP11
FKBP7
FKBP9
FLNA
FLNB
FLRT1
FLRT2
FLRT3
FLT1
FLYWCH2
FMNL2
FMO2
FMO3
FMOD
FN1
FNBP4
FNDC1
FNDC10
FNDC3A
FNDC4
FNIP1
FOS
FOSB
FOSL1
FOSL2
FOXA1
FOXA2
FOXC1
FOXC2
FOXF2
FOXO1
FOXO3
FOXP1
FOXP2
FOXRED2
FREM1
FRMD4A
FRMD6
FRRS1
FRS2
FRS3
FRYL
FRZB
FSCN3
FSD1L
FST
FSTL1
FSTL3
FTH1
FTL
FTMT
FTO
FUCA1
FUS
FUT1
FUZ
FXYD3
FXYD5
FXYD7
FYN
G0S2
G3BP1
G6PD
GABARAPL1
GABBR1
GABRA2
GADD45A
GADD45B
GALNT3
GAPDH
GAPDHS
GAS1
GAS6
GAS7
GASK1B
GATA2
GATA3
GATA6
GATAD2A
GBP1
GBP2
GCAT
GCH1
GCLC
GCLM
GCM2
GCNT2
GDF10
GDF15
GDPD5
GEM
GFI1
GFM2
GFOD1
GFPT2
GGT5
GGT7
GIGYF2
GJA1
GLCE
GLG1
GLI3
GLIPR1
GLO1
GLOD4
GLT8D2
GLUD1
GMDS
GNA12
GNAL
GNAQ
GNB2
GNG11
GNG12
GNL3
GNPTAB
GOLGA1
GOLGA4
GOLIM4
GOLPH3
GON4L
GOPC
GOT1
GPC1
GPC3
GPC4
GPC6
GPHN
GPI
GPM6B
GPNMB
GPR137B
GPR146
GPR155
GPR183
GPR37
GPRASP1
GPRC5A
GPS1
GPT2
GPX4
GPX8
GREM1
GRIA1
GRINA
GRK5
GSAP
GSDMD
GSDME
GSN
GSPT1
GSR
GSTA1
GSTM1
GSTM2
GSTM5
GSTO1
GSTP1
GTF2A1
GTF2A1L
GTF2B
GTF2H4
GTF2I
GTF2IRD1
GTF2IRD2
GUCY1A1
GUCY1B1
GYPC
GZMA
H1-0
H1-10
H1-6
H1-7
H19
H2AJ
H2BC1
H2BC21
HACD1
HACE1
HAS1
HAS2
HAUS7
HAX1
HBA1
HBA2
HBE1
HBG2
HBZ
HDGF
HEATR5B
HEG1
HELZ2
HERC3
HERPUD1
HES1
HGF
HGFAC
HGH1
HHIP
HIC1
HIF1A
HIF3A
HIGD1A
HIP1
HIPK2
HIVEP1
HIVEP3
HK1
HK2
HLA-A
HLA-C
HLA-E
HMCN1
HMGA2
HMGB1
HNRNPA1
HNRNPA1L2
HNRNPDL
HOMER1
HOOK2
HPGDS
HPRT1
HPS4
HPSE
HRCT1
HS3ST1
HS3ST3A1
HS6ST1
HSD11B1
HSD17B4
HSD3B7
HSP90AB1
HSP90B1
HSPA1A
HSPA1B
HSPA5
HSPB1
HSPB3
HSPB6
HSPB7
HSPB8
HSPB9
HSPH1
HTRA3
HYAL1
HYAL2
IBTK
ICAM1
ID1
ID2
ID3
IDH2
IDS
IER2
IER3
IER3IP1
IFI16
IFI30
IFI44L
IFITM1
IFITM2
IFITM3
IFNAR1
IFNGR2
IFRD2
IFT80
IGF1
IGF1R
IGF2
IGF2BP2
IGFBP2
IGFBP3
IGFBP4
IGFBP5
IGFBP6
IGFBP7
IGFLR1
IGSF10
IKZF3
IL10RA
IL11RA
IL12RB1
IL13
IL15RA
IL17A
IL17RA
IL17RC
IL17RE
IL18RAP
IL1B
IL1R1
IL1RL2
IL23R
IL2RA
IL3
IL32
IL33
IL6
IL6R
IL6ST
IL9
ILK
IMPA1
IMPACT
INHA
INMT
INSL6
INSR
IPO4
IQGAP1
IRF1
IRF2
IRGM
IRS2
ISG15
ISLR
ISOC2
ITGA2
ITGA3
ITGA4
ITGA5
ITGA7
ITGA8
ITGAV
ITGB1
ITGB1BP1
ITGB2
ITGB3
ITGBL1
ITIH2
ITK
ITM2A
ITM2B
ITM2C
ITPRIP
ITSN1
IVD
JADE2
JAG1
JAK2
JAKMIP1
JAM3
JAML
JMJD1C
JMY
JUN
JUNB
JUND
JUP
KANK2
KANK4
KAT6B
KATNB1
KBTBD7
KCNAB1
KCNC1
KCNE4
KCNG3
KCNIP2
KCNJ8
KCNK17
KCNK6
KCNQ1OT1
KCTD12
KCTD15
KCTD7
KDELR2
KDM2B
KDM5B
KDM6A
KDM6B
KDM7A
KHDRBS3
KIAA0040
KIF13A
KIF13B
KIF16B
KIF1B
KIF2B
KIF5C
KIFC3
KL
KLB
KLF2
KLF3
KLF4
KLF7
KLF9
KLHL1
KLHL10
KLHL3
KLHL6
KLRD1
KMT2D
KPNB1
KRI1
KRIT1
KRT14
KRT16
KRT17
KRT18
KRT19
KRT7
KRT73
KRT8
KRTAP5-3
KXD1
KYAT3
LAMA1
LAMA4
LAMB1
LAMB2
LAMB3
LAMC1
LAMC3
LAMP2
LAMTOR2
LANCL3
LAP3
LAPTM4A
LARGE1
LARP4
LARP6
LAX1
LBH
LCN8
LCOR
LCORL
LDB3
LDHA
LDHC
LDLR
LDLRAD4
LEMD1
LEP
LEPR
LEPROT
LGALS1
LGALS3
LGALS3BP
LGALS4
LGI1
LHPP
LHX1
LHX2
LIF
LIG1
LIG4
LIMA1
LIMCH1
LIMS1
LINC00632
LINC00968
LINC01133
LIPT2
LITAF
LIX1L
LMAN1
LMBR1L
LMCD1
LMNA
LMO4
LONRF2
LOX
LOXL1
LOXL2
LPAR1
LPAR6
LPCAT4
LPGAT1
LPIN1
LPIN2
LPP
LRBA
LRIG1
LRIG3
LRIT3
LRP1
LRP10
LRP12
LRPAP1
LRRC10
LRRC17
LRRC28
LRRC43
LRRC49
LRRC75A
LRRC8D
LRRK1
LRRN3
LRRN4CL
LSAMP
LSP1
LSP1P4
LSP1P5
LTA
LTB
LTB4R
LTBP2
LTBP4
LUM
LUZP1
LUZP2
LXN
LY6E
LYSMD2
MAB21L1
MACF1
MACIR
MAFF
MAFG
MAGED2
MAGT1
MAL
MALT1
MAMDC2
MAML2
MAML3
MAN1A1
MAN1A2
MAN2B1
MAOB
MAP1B
MAP1LC3A
MAP3K2
MAP3K5
MAP3K7
MAP7D3
MAPK10
MAPK11
MAPK8IP3
MAPK9
MAPKAPK2
MAPKBP1
MARCHF3
MARCKSL1
MARK4
MAST3
MAT2A
MATN2
MB
MBTD1
MCAM
MCL1
MCM2
MCM7
MCOLN2
MCOLN3
MCTP1
MCTP2
MDFIC
MDH1
MDH2
MDK
ME1
MED12L
MED24
MED25
MED31
MEDAG
MEF2C
MEG3
MEST
MET
METRN
METTL16
METTL7A
METTL8
MEX3A
MEX3B
MFAP2
MFAP4
MFAP5
MFHAS1
MFSD8
MGLL
MGP
MGRN1
MGST1
MGST2
MIDN
MIF
MINDY2
MINDY3
MIR1-1
MIR140
MIR145
MIR146A
MIR149
MIR152
MIR155
MIR15A
MIR16-1
MIR17
MIR181B1
MIR195
MIR205
MIR21
MIR23B
MIR24-1
MIR24-2
MIR339
MIR424
MIR494
MIR503
MIR573
MIR99AHG
MITF
MKLN1
MKNK2
MKRN1
MLLT11
MME
MMP1
MMP14
MMP19
MMP2
MMP9
MNT
MORC1
MORC3
MOV10L1
MOXD1
MOXD2P
MPP2
MPZL1
MRC2
MRPL33
MRPL38
MRPL4
MRPS2
MRS2
MRTO4
MS4A5
MSC
MSI2
MSLN
MSN
MST1R
MSTO1
MT1A
MT1E
MT1G
MT1M
MT1X
MT2A
MT3
MTA2
MTAP
MT-ATP6
MT-CYB
MTDH
MTHFD2
MT-ND1
MT-ND2
MT-ND3
MT-ND4
MT-ND6
MTSS1
MT-TC
MVP
MXD1
MXD4
MXI1
MXRA5
MXRA8
MYADM
MYBBP1A
MYBL1
MYBPC3
MYC
MYDGF
MYH10
MYH6
MYH7
MYH9
MYL12A
MYL2
MYL3
MYL4
MYL7
MYL9
MYLIP
MYLK
MYO10
MYO9A
MYOC
MYOM1
MYOZ2
NAA16
NAB2
NABP1
NADSYN1
NAMPT
NANS
NAPEPLD
NASP
NAT1
NAV1
NBEAL2
NBL1
NCAM2
NCL
NCOA1
NCOA7
NDFIP1
NDN
NDNF
NDRG1
NDST1
NDUFA4L2
NDUFS4
NEBL
NECAB1
NEDD4L
NEDD9
NEFH
NEGR1
NEK6
NEURL1B
NEUROD6
NF1
NFASC
NFAT5
NFATC1
NFE2L2
NFIA
NFIC
NFIL3
NFIX
NFKB1
NFKB2
NFKBIA
NFKBID
NFKBIZ
NFYB
NGF
NGFR
NHP2
NHS
NID1
NINJ1
NIP7
NIPBL
NISCH
NKG7
NKTR
NKX2-5
NLE1
NLK
NLRC3
NMD3
NME1
NMRK2
NNAT
NNMT
NOD1
NOG
NOL12
NOP14
NOP16
NOP56
NOTCH2
NOTCH3
NOTUM
NOVA1
NPAS2
NPC2
NPEPPS
NPM1
NPNT
NPPA
NPPB
NPPC
NPR1
NPTN
NR1D2
NR1I3
NR2F1
NR2F2
NR3C1
NR4A1
NR4A2
NR4A3
NRK
NRP1
NRP2
NSD3
NSG2
NSMCE1
NT5DC3
NT5E
NTM
NTNG1
NTRK3
NUAK1
NUCB1
NUCB2
NUCKS1
NUDT15
NUDT4
NUPR1
NUTF2
NXPE3
OAF
OAT
OAZ3
OBSCN
ODAD1
ODC1
ODF1
ODF2
OGN
OGT
OLFML1
OLFML3
OMD
ONECUT2
OR7E47P
ORAI1
ORAI3
ORC1
ORC2
OSGIN2
OSM
OSR1
OSR2
OSTC
OTP
OTUD7B
OTULINL
OTX2
P2RX5
P3H1
P3H4
P4HB
PABPC1
PABPC4
PAK3
PAMR1
PAN3
PAPOLB
PAPPA
PAQR8
PARK7
PARP1
PARP10
PARP8
PARVA
PAWR
PAX9
PBK
PBX3
PBXIP1
PCBP3
PCCA
PCDH18
PCGF2
PCM1
PCOLCE
PCOLCE2
PCSK1N
PCSK7
PDCD1LG2
PDCD4
PDE3B
PDE7A
PDE7B
PDGFA
PDGFB
PDGFC
PDGFD
PDGFRA
PDGFRB
PDGFRL
PDHA2
PDLIM1
PDLIM2
PDLIM3
PDLIM4
PDLIM5
PDPN
PEAR1
PEBP1
PEG3
PER2
PES1
PEX12
PEX2
PEX3
PFDN4
PFKFB3
PFKP
PFN1
PGAM1
PGAM2
PGAP1
PGAP2
PGD
PGF
PGK1
PGK2
PGLYRP3
PGM2L1
PGM3
PGRMC1
PHACTR2
PHACTR4
PHF7
PHGDH
PHLDA1
PHLDA3
PHLDB1
PHLDB2
PHLPP2
PHYHIP
PI15
PI16
PIAS2
PID1
PIEZO2
PIK3AP1
PIK3CA
PIK3CG
PIK3IP1
PIK3R1
PIM1
PIP5K1A
PITPNC1
PITPNM1
PITX1
PITX2
PJA2
PKD2
PKIB
PKIG
PKM
PKP4
PLA2G12A
PLA2G1B
PLA2G2A
PLAAT3
PLAAT4
PLAAT5
PLAC9
PLAGL1
PLAT
PLAU
PLAUR
PLBD1
PLBD2
PLCB3
PLCB4
PLCD4
PLD1
PLD3
PLEC
PLEKHF1
PLEKHG1
PLEKHG2
PLEKHH2
PLG
PLIN2
PLIN3
PLK2
PLK3
PLN
PLOD2
PLPP1
PLPP3
PLS3
PLSCR1
PLTP
PLVAP
PLXDC1
PLXDC2
PLXNC1
PMEPA1
PML
PMP2
PMP22
PNISR
PNP
PNRC1
PODN
POGK
POLD4
POLR2A
POLR2L
POSTN
POTEA
POTEB
POTEG
PPDPF
PPFIBP2
PPIB
PPIC
PPL
PPM1J
PPP1R12A
PPP1R14B
PPP1R15A
PPP1R15B
PPP1R16B
PPP1R1B
PPP1R3C
PPP1R3D
PPP1R3F
PPP1R8
PPP2R2A
PPP3CA
PPP3R2
PRAME
PRCP
PRDM11
PRDM14
PRDX1
PRDX4
PRDX6
PRELP
PREP
PREX1
PRG4
PRICKLE3
PRKAR1A
PRKCA
PRKCB
PRKCE
PRKD2
PRL
PRM2
PROCR
PROS1
PRR5L
PRRG1
PRRX1
PRSS12
PRSS21
PRSS23
PRSS3
PRSS50
PSAP
PSMA1
PSMA3
PSMA4
PSMA5
PSMA7
PSMB1
PSMB2
PSMB3
PSMB4
PSMB5
PSMB6
PSMD3
PSMD7
PSMG1
PSTPIP1
PTCH1
PTGER1
PTGER2
PTGER4
PTGIR
PTGIS
PTGS2
PTH
PTH1R
PTHLH
PTK2
PTK2B
PTMA
PTN
PTP4A2
PTP4A3
PTPN1
PTPN11
PTPN13
PTPN2
PTPN23
PTPRE
PTPRG
PTPRS
PTPRZ1
PTX3
PUS1
PUS10
PVT1
PXDC1
PXDN
QSOX1
QTRT2
R3HDM1
RAB11FIP1
RAB13
RAB14
RAB20
RAB34
RAB3B
RAB3GAP1
RAB3IP
RAB4A
RAB6B
RABEP1
RABGAP1L
RABGEF1
RAC1
RAC3
RACK1
RAD54L2
RALGAPB
RAMP1
RAMP2
RAMP2-AS1
RAMP3
RAN
RAPGEF1
RAPGEF4
RARA
RARB
RARG
RARRES1
RARRES2
RASA2
RASD1
RASGEF1A
RAVER2
RB1
RBL2
RBM10
[truncated: 785 more rows]
