# Supplementary material for: Identification of a Fibroblast-Related Prognostic Model in Glioma Based on Bioinformatics Methods
Source: Biomolecules. 2022 Oct 30;12(11):1598. doi: 10.3390/biom12111598 (PMC9687522; doi:10.3390/biom12111598)
Supplement: Supplementary file 1 [file biomolecules-12-01598-s001.zip › Supplementary Table S5.xlsx]

## Sheet: Sheet1
ONTOLOGY	ID	Description	GeneRatio	BgRatio	pvalue	p.adjust	qvalue	geneID	Count
BP	GO:0050804	modulation of chemical synaptic transmission	13/92	436/18670	2.15085e-07	0.000266944	0.000220217	RAB3B/F2R/YWHAG/YWHAH/SNCA/BCHE/CACNG8/MEF2C/PLK2/PRKCB/RGS4/EGFR/SYNPO	13
BP	GO:0099177	regulation of trans-synaptic signaling	13/92	437/18670	2.20798e-07	0.000266944	0.000220217	RAB3B/F2R/YWHAG/YWHAH/SNCA/BCHE/CACNG8/MEF2C/PLK2/PRKCB/RGS4/EGFR/SYNPO	13
BP	GO:0010038	response to metal ion	11/92	362/18670	1.65344e-06	0.00105674	0.000871763	RYR2/SPARC/TXNIP/GOT1/SNCA/MEF2C/DMTN/MAP1LC3A/EGFR/CDK4/AQP1	11
BP	GO:0009410	response to xenobiotic stimulus	10/92	292/18670	1.74813e-06	0.00105674	0.000871763	RYR2/SNCA/BCHE/CYP26B1/HPRT1/RGS4/MAP1LC3A/EGFR/PPP1R1B/AQP1	10
BP	GO:0001101	response to acid chemical	10/92	343/18670	7.29221e-06	0.00352651	0.00290921	SPARC/FABP3/BCHE/CYP26B1/ID3/EGFR/MMP2/CDK4/TNC/AQP1	10
BP	GO:0050890	cognition	9/92	296/18670	1.53966e-05	0.00620483	0.0051187	BCHE/SCN2A/MEF2C/PLK2/PTPRZ1/JAKMIP1/EGFR/SYNPO/PPP1R1B	9
BP	GO:0043279	response to alkaloid	6/92	112/18670	1.90973e-05	0.00659676	0.00544202	RYR2/SNCA/BCHE/RGS4/MAP1LC3A/PPP1R1B	6
BP	GO:0007611	learning or memory	8/92	256/18670	3.86198e-05	0.0116728	0.00962954	BCHE/SCN2A/MEF2C/PLK2/PTPRZ1/EGFR/SYNPO/PPP1R1B	8
BP	GO:1904062	regulation of cation transmembrane transport	9/92	342/18670	4.77602e-05	0.0120074	0.00990554	RYR2/F2R/YWHAH/SNCA/CACNG8/MEF2C/ATP1B1/RGS4/FXYD7	9
BP	GO:0001933	negative regulation of protein phosphorylation	10/92	429/18670	4.96584e-05	0.0120074	0.00990554	YWHAG/SNCA/CAMK2N1/DUSP8/DMTN/RGS4/MYC/UCHL1/PBK/PPP1R1B	10
BP	GO:0071229	cellular response to acid chemical	7/92	209/18670	7.80421e-05	0.0164389	0.0135613	CYP26B1/ID3/EGFR/MMP2/CDK4/TNC/AQP1	7
BP	GO:0051592	response to calcium ion	6/92	148/18670	9.12522e-05	0.0164389	0.0135613	RYR2/SPARC/TXNIP/MEF2C/DMTN/EGFR	6
BP	GO:0033273	response to vitamin	5/92	93/18670	9.61449e-05	0.0164389	0.0135613	SPARC/BCHE/CYP26B1/EGFR/TNC	5
BP	GO:0042326	negative regulation of phosphorylation	10/92	468/18670	0.000102244	0.0164389	0.0135613	YWHAG/SNCA/CAMK2N1/DUSP8/DMTN/RGS4/MYC/UCHL1/PBK/PPP1R1B	10
BP	GO:0015669	gas transport	3/92	19/18670	0.000105969	0.0164389	0.0135613	CYGB/MYC/AQP1	3
BP	GO:0048146	positive regulation of fibroblast proliferation	4/92	51/18670	0.000115575	0.0164389	0.0135613	MYC/EGFR/CDK4/AQP1	4
BP	GO:0097366	response to bronchodilator	4/92	51/18670	0.000115575	0.0164389	0.0135613	HPRT1/RGS4/PPP1R1B/AQP1	4
BP	GO:0051580	regulation of neurotransmitter uptake	3/92	20/18670	0.000124225	0.0166875	0.0137664	RAB3B/SNCA/RGS4	3
BP	GO:0034765	regulation of ion transmembrane transport	10/92	483/18670	0.000132365	0.0168451	0.0138964	RYR2/F2R/YWHAH/SNCA/CACNG8/SCN2A/MEF2C/ATP1B1/RGS4/FXYD7	10
BP	GO:0050808	synapse organization	9/92	408/18670	0.000182489	0.0210366	0.0173542	CDKL5/F2R/SPARC/SNCA/GABRA2/MEF2C/SYNPO/NEFH/TNC	9
BP	GO:0050806	positive regulation of synaptic transmission	6/92	168/18670	0.0001827	0.0210366	0.0173542	RAB3B/SNCA/CACNG8/PLK2/RGS4/EGFR	6
BP	GO:0046677	response to antibiotic	8/92	327/18670	0.000211079	0.0228582	0.0188569	SPARC/TXNIP/MEF2C/RGS4/ID3/MAP1LC3A/TNC/AQP1	8
BP	GO:0010288	response to lead ion	3/92	24/18670	0.000217427	0.0228582	0.0188569	SPARC/MAP1LC3A/CDK4	3
BP	GO:0051205	protein insertion into membrane	4/92	62/18670	0.000247555	0.0249412	0.0205753	YWHAG/YWHAH/EGFR/MAL	4
BP	GO:0042391	regulation of membrane potential	9/92	434/18670	0.000288217	0.0269933	0.0222682	RYR2/YWHAH/GOT1/SNCA/GABRA2/SCN2A/MEF2C/ATP1B1/RGS4	9
BP	GO:0043409	negative regulation of MAPK cascade	6/92	184/18670	0.000298493	0.0269933	0.0222682	CAMK2N1/DUSP8/RGS4/MYC/UCHL1/PBK	6
BP	GO:0071280	cellular response to copper ion	3/92	27/18670	0.000310872	0.0269933	0.0222682	SNCA/MAP1LC3A/AQP1	3
BP	GO:0019932	second-messenger-mediated signaling	9/92	439/18670	0.000313471	0.0269933	0.0222682	RYR2/ATP1B1/DMTN/APLP1/RAPGEF4/EGFR/CALCRL/TMEM100/AQP1	9
BP	GO:0048167	regulation of synaptic plasticity	6/92	187/18670	0.000325492	0.0269933	0.0222682	YWHAG/YWHAH/SNCA/MEF2C/PLK2/SYNPO	6
BP	GO:0071248	cellular response to metal ion	6/92	188/18670	0.000334905	0.0269933	0.0222682	SNCA/MEF2C/DMTN/MAP1LC3A/EGFR/AQP1	6
BP	GO:0022898	regulation of transmembrane transporter activity	7/92	268/18670	0.000359964	0.0275373	0.022717	RYR2/YWHAH/SNCA/CACNG8/MEF2C/ATP1B1/FXYD7	7
BP	GO:0098657	import into cell	6/92	191/18670	0.00036443	0.0275373	0.022717	RAB3B/FABP3/SNCA/CACNG8/ATP1B1/RGS4	6
BP	GO:0006836	neurotransmitter transport	7/92	270/18670	0.000376419	0.0275812	0.0227532	RAB3B/SNCA/GABRA2/MEF2C/PRKCB/RGS4/AQP1	7
BP	GO:1904427	positive regulation of calcium ion transmembrane transport	4/92	71/18670	0.000416869	0.0296468	0.0244572	RYR2/F2R/SNCA/ATP1B1	4
BP	GO:1903524	positive regulation of blood circulation	4/92	73/18670	0.000463491	0.0320206	0.0264155	RYR2/F2R/RGS4/EGFR	4
BP	GO:0032409	regulation of transporter activity	7/92	283/18670	0.000498664	0.0334936	0.0276306	RYR2/YWHAH/SNCA/CACNG8/MEF2C/ATP1B1/FXYD7	7
BP	GO:0001975	response to amphetamine	3/92	32/18670	0.000517844	0.0337383	0.0278325	HPRT1/RGS4/PPP1R1B	3
BP	GO:0015893	drug transport	6/92	205/18670	0.000530213	0.0337383	0.0278325	RAB3B/SNCA/CYGB/RGS4/MYC/AQP1	6
BP	GO:0014072	response to isoquinoline alkaloid	3/92	33/18670	0.000567604	0.0343116	0.0283055	RGS4/MAP1LC3A/PPP1R1B	3
BP	GO:0043278	response to morphine	3/92	33/18670	0.000567604	0.0343116	0.0283055	RGS4/MAP1LC3A/PPP1R1B	3
BP	GO:0072347	response to anesthetic	4/92	78/18670	0.000596148	0.03465	0.0285846	SNCA/RGS4/MAP1LC3A/PPP1R1B	4
BP	GO:0009612	response to mechanical stimulus	6/92	210/18670	0.000601861	0.03465	0.0285846	RYR2/TXNIP/GOT1/EGFR/TNC/AQP1	6
BP	GO:0051588	regulation of neurotransmitter transport	5/92	139/18670	0.000622784	0.0350207	0.0288905	RAB3B/SNCA/MEF2C/PRKCB/RGS4	5
BP	GO:1903522	regulation of blood circulation	7/92	297/18670	0.000663789	0.0364782	0.0300928	RYR2/F2R/CACNG8/ATP1B1/RGS4/EGFR/FXYD7	7
BP	GO:0071241	cellular response to inorganic substance	6/92	215/18670	0.000680817	0.0365826	0.0301789	SNCA/MEF2C/DMTN/MAP1LC3A/EGFR/AQP1	6
BP	GO:0070482	response to oxygen levels	8/92	394/18670	0.000728126	0.0382741	0.0315743	RYR2/SCN2A/ATP1B1/CYGB/MYC/MMP2/CDK4/AQP1	8
BP	GO:0048145	regulation of fibroblast proliferation	4/92	83/18670	0.000753754	0.0387783	0.0319902	MYC/EGFR/CDK4/AQP1	4
BP	GO:0051384	response to glucocorticoid	5/92	146/18670	0.00077776	0.0387872	0.0319976	SPARC/GOT1/BCHE/EGFR/AQP1	5
BP	GO:0048144	fibroblast proliferation	4/92	84/18670	0.000788485	0.0387872	0.0319976	MYC/EGFR/CDK4/AQP1	4
BP	GO:0043524	negative regulation of neuron apoptotic process	5/92	147/18670	0.000802051	0.0387872	0.0319976	F2R/SNCA/MEF2C/PTPRZ1/FAIM2	5
BP	GO:0070542	response to fatty acid	4/92	86/18670	0.000861314	0.0408364	0.0336881	FABP3/ID3/CDK4/TNC	4
BP	GO:0009743	response to carbohydrate	6/92	230/18670	0.000966596	0.0449467	0.0370789	SPARC/TXNIP/GOT1/SOX4/PRKCB/CALCRL	6
BP	GO:0001709	cell fate determination	3/92	40/18670	0.00100256	0.0457394	0.0377328	PRRX1/CYP26B1/MEF2C	3
BP	GO:0003211	cardiac ventricle formation	2/92	10/18670	0.00105343	0.0463126	0.0382058	MEF2C/SOX4	2
BP	GO:0050861	positive regulation of B cell receptor signaling pathway	2/92	10/18670	0.00105343	0.0463126	0.0382058	CMTM3/PRKCB	2
BP	GO:0006469	negative regulation of protein kinase activity	6/92	235/18670	0.00107992	0.0466294	0.0384671	YWHAG/CAMK2N1/DUSP8/RGS4/UCHL1/PPP1R1B	6
BP	GO:1901655	cellular response to ketone	4/92	93/18670	0.00115364	0.0482209	0.0397799	EGFR/CDK4/TNC/AQP1	4
BP	GO:0046688	response to copper ion	3/92	42/18670	0.00115666	0.0482209	0.0397799	SNCA/MAP1LC3A/AQP1	3
BP	GO:0051402	neuron apoptotic process	6/92	239/18670	0.00117772	0.0482664	0.0398175	F2R/SNCA/SCN2A/MEF2C/PTPRZ1/FAIM2	6
BP	GO:0031960	response to corticosteroid	5/92	162/18670	0.00123853	0.0496166	0.0409313	SPARC/GOT1/BCHE/EGFR/AQP1	5
BP	GO:0051583	dopamine uptake involved in synaptic transmission	2/92	11/18670	0.0012834	0.0496166	0.0409313	RAB3B/SNCA	2
BP	GO:0051934	catecholamine uptake involved in synaptic transmission	2/92	11/18670	0.0012834	0.0496166	0.0409313	RAB3B/SNCA	2
BP	GO:0032965	regulation of collagen biosynthetic process	3/92	44/18670	0.00132494	0.0496166	0.0409313	F2R/GOT1/CYGB	3
BP	GO:0051489	regulation of filopodium assembly	3/92	44/18670	0.00132494	0.0496166	0.0409313	DPYSL3/DMTN/PPP1R16B	3
BP	GO:0035690	cellular response to drug	8/92	433/18670	0.00133465	0.0496166	0.0409313	RYR2/MEF2C/RGS4/MYC/MAP1LC3A/EGFR/CDK4/AQP1	8
BP	GO:0006816	calcium ion transport	8/92	434/18670	0.0013543	0.0496166	0.0409313	RYR2/F2R/SNCA/CACNG8/ATP1B1/PRKCB/RGS4/CALCRL	8
CC	GO:0043025	neuronal cell body	10/93	497/19717	0.000117624	0.0143337	0.0106623	SNCA/CAMK2N1/CYGB/EEF1A2/SLC2A3/UCHL1/KIF5C/TMEM100/SYNPO/PPP1R1B	10
CC	GO:0062023	collagen-containing extracellular matrix	9/93	406/19717	0.000127411	0.0143337	0.0106623	SPARC/CCDC80/VCAN/PTPRZ1/APLP1/ANGPTL2/SRPX/MMP2/TNC	9
CC	GO:0042383	sarcolemma	5/93	136/19717	0.00046352	0.034764	0.0258595	RYR2/CACNG8/SCN2A/ATP1B1/AQP1	5
CC	GO:0005604	basement membrane	4/93	95/19717	0.00106405	0.0452768	0.0336796	SPARC/CCDC80/APLP1/TNC	4
CC	GO:0031094	platelet dense tubular network	2/93	11/19717	0.00117746	0.0452768	0.0336796	F2R/DMTN	2
CC	GO:0098984	neuron to neuron synapse	7/93	350/19717	0.0013418	0.0452768	0.0336796	CDKL5/CACNG8/CAMK2N1/DMTN/RAPGEF4/SYNPO/NEFH	7
CC	GO:0005614	interstitial matrix	2/93	12/19717	0.00140861	0.0452768	0.0336796	CCDC80/TNC	2
CC	GO:0014704	intercalated disc	3/93	50/19717	0.00169595	0.0476985	0.035481	YWHAH/SCN2A/ATP1B1	3
