# Supplementary material for: Identification of a Fibroblast-Related Prognostic Model in Glioma Based on Bioinformatics Methods
Source: Biomolecules. 2022 Oct 30;12(11):1598. doi: 10.3390/biom12111598 (PMC9687522; doi:10.3390/biom12111598)
Supplement: Supplementary file 1 [file biomolecules-12-01598-s001.zip › Supplementary Table S6.xlsx]

## Sheet: Sheet1
gene	p value
ANGPTL2	0
AQP1	0
CALCRL	0
CMTM3	0
FAIM2	0
MAML2	0
NEGR1	0
PBK	0
RAPGEF4	0
TMEM100	0
TNC	0
MAP1LC3A	4.33e-15
MMP2	8.66e-15
PRKCB	2.05e-14
CD99	1e-13
MTHFD2	1.51e-13
VAX2	2.56e-13
DPYSL3	3.06e-13
KIF5C	8.79e-12
CDK4	2.89e-11
PPP1R14B	7.36e-11
SCN2A	2.5e-10
VCAN	2.68e-10
PHLDA1	8.36e-10
SOX4	1.1e-09
SLC2A3	1.19e-09
SYNPO	2.88e-09
ANTXR1	6.02e-09
RAB13	1.21e-08
GFOD1	5.75e-08
PPP1R16B	1.12e-07
F2R	2.58e-07
CSRP2	5.55e-07
ENC1	8e-07
PHYHIP	1.27e-06
ID3	1.43e-06
NEUROD6	1.43e-06
BCHE	1.5e-06
RYR2	7.01e-06
YWHAH	8.27e-06
PLK2	1.37e-05
DUSP8	1.8e-05
JAKMIP1	3.54e-05
CDKL5	3.72e-05
HPRT1	4.01e-05
SNCA	5.93e-05
MAST3	6.7e-05
MYC	7.18e-05
YWHAG	7.71e-05
MEX3A	0.00016947
CARNS1	0.000234889
CYP4X1	0.000280306
PEG3	0.000304295
UCHL1	0.000339922
CPXM1	0.000391394
CACNG8	0.000535306
GOT1	0.00067318
SRPX	0.0014555
NNAT	0.00239193
FXYD7	0.0050408
NEFH	0.0109802
SPARC	0.012601
EGFR	0.0265212
WIF1	0.0358663
PRRX1	0.0654886
MAL	0.0691778
APLP1	0.116288
GAS7	0.122044
NECAB1	0.124571
FABP3	0.132595
RAB3B	0.136475
IDS	0.143328
PPP1R1B	0.194582
GPRASP1	0.21458
TXNIP	0.235534
NUAK1	0.301404
CYP26B1	0.331032
PRSS3	0.412983
CAMK2N1	0.442317
LIMA1	0.453992
EEF1A2	0.483705
PGM2L1	0.485802
CYGB	0.562686
DMTN	0.682077
CCDC80	0.685031
PTPRZ1	0.714924
RGS4	0.728762
BEX5	0.730391
RASGEF1A	0.751591
GABRA2	0.801061
SPINT2	0.828277
MEF2C	0.938261
ATP1B1	0.98949
