# Supplementary material for: Identification of a Fibroblast-Related Prognostic Model in Glioma Based on Bioinformatics Methods
Source: Biomolecules. 2022 Oct 30;12(11):1598. doi: 10.3390/biom12111598 (PMC9687522; doi:10.3390/biom12111598)
Supplement: Supplementary file 1 [file biomolecules-12-01598-s001.zip › Supplementary Table S7.xlsx]

## Sheet: Sheet1
id	z	HR	HR.95L	HR.95H	pvalue
FAIM2	-10.6721	0.517314	0.458336	0.583881	1.37496e-26
TNC	10.332	1.85794	1.65195	2.08961	5.04964e-25
PBK	10.0421	1.76888	1.58254	1.97717	9.95305e-24
CMTM3	9.8104	3.21989	2.54907	4.06724	1.01564e-22
TMEM100	-9.33734	0.662681	0.607849	0.72246	9.87871e-21
AQP1	9.04282	1.46151	1.34612	1.5868	1.52688e-19
RAPGEF4	-8.99984	0.512013	0.442556	0.59237	2.2604e-19
MMP2	8.94354	1.72939	1.53377	1.94996	3.7689e-19
NEGR1	-8.59039	0.422307	0.346907	0.514096	8.66764e-18
ANGPTL2	-7.44897	0.639884	0.568961	0.719647	9.40699e-14
CDK4	7.436	1.37806	1.26637	1.49961	1.03784e-13
SLC2A3	7.41363	1.73028	1.49681	2.00018	1.22884e-13
KIF5C	-7.15335	0.583707	0.503656	0.676481	8.46829e-13
CALCRL	-7.00338	0.677127	0.607129	0.755194	2.49865e-12
RAB13	6.80911	2.18035	1.74214	2.72879	9.82058e-12
PRKCB	-6.80039	0.582673	0.498674	0.68082	1.04337e-11
VAX2	-6.68134	0.621106	0.540121	0.714234	2.36774e-11
MAML2	-6.5935	0.590603	0.505024	0.690684	4.29575e-11
CD99	6.07623	1.50063	1.31648	1.71054	1.23039e-09
PPP1R16B	-5.96974	0.651782	0.566329	0.750128	2.37634e-09
MAP1LC3A	5.78692	1.53946	1.33018	1.78167	7.16878e-09
CSRP2	5.38151	1.48892	1.28799	1.72121	7.38656e-08
PPP1R14B	5.21504	1.65787	1.371	2.00476	1.83773e-07
F2R	4.95024	1.50915	1.28223	1.77622	7.41222e-07
SCN2A	-4.89126	0.625856	0.518704	0.755142	1.00192e-06
MTHFD2	-4.82019	0.729534	0.641738	0.829341	1.43419e-06
SOX4	-4.81443	0.757331	0.676306	0.848064	1.47618e-06
CACNG8	-4.77279	0.639143	0.531821	0.768121	1.8169e-06
JAKMIP1	-4.74429	0.683879	0.584529	0.800116	2.09239e-06
GFOD1	-4.67646	0.556876	0.435715	0.711729	2.91868e-06
DUSP8	-4.67389	0.626137	0.514522	0.761965	2.95545e-06
PHYHIP	-4.60198	0.789675	0.714122	0.873222	4.18493e-06
SYNPO	4.56209	1.28922	1.15592	1.43788	5.06464e-06
MAST3	-4.44803	0.630132	0.514107	0.772341	8.66607e-06
ID3	4.3552	1.30346	1.15691	1.46857	1.32948e-05
PHLDA1	-4.21147	0.739961	0.643191	0.85129	2.5372e-05
VCAN	-4.1391	0.743837	0.646576	0.855729	3.48671e-05
DPYSL3	-4.10885	0.678446	0.563828	0.816365	3.97638e-05
CDKL5	-3.97314	0.596431	0.462214	0.769621	7.09324e-05
BCHE	-3.86826	0.732352	0.625427	0.857558	0.000109614
CARNS1	-3.83247	0.830194	0.754827	0.913087	0.000126866
UCHL1	3.67441	1.27889	1.12162	1.4582	0.000238403
RYR2	-3.61491	0.607584	0.463746	0.796036	0.000300451
NEUROD6	-3.54724	0.69292	0.56579	0.848615	0.000389293
PEG3	-3.48586	0.806158	0.714174	0.90999	0.000490558
CYP4X1	-3.45873	0.615407	0.467398	0.810286	0.000542738
HPRT1	3.34949	1.30352	1.11624	1.52223	0.000809591
