# Supplementary material for: Identification of a Fibroblast-Related Prognostic Model in Glioma Based on Bioinformatics Methods
Source: Biomolecules. 2022 Oct 30;12(11):1598. doi: 10.3390/biom12111598 (PMC9687522; doi:10.3390/biom12111598)
Supplement: Supplementary file 1 [file biomolecules-12-01598-s001.zip › Supplementary Table S8.xlsx]

## Sheet: Sheet1
id	coef	HR	HR.95L	HR.95H	pvalue
NEGR1	-0.269774	0.763552	0.625184	0.932545	0.00817914
ANGPTL2	-0.404525	0.667294	0.545276	0.816616	8.6294e-05
TMEM100	-0.16436	0.848436	0.749805	0.960042	0.00914203
MEX3A	-0.35368	0.7021	0.563986	0.874036	0.00155278
CDK4	0.284192	1.32869	1.152	1.53247	9.47676e-05
PBK	0.482331	1.61985	1.36442	1.92309	3.60901e-08
SLC2A3	0.377476	1.4586	1.23885	1.71732	5.87419e-06
