# Supplementary material for: Identification of a Fibroblast-Related Prognostic Model in Glioma Based on Bioinformatics Methods
Source: Biomolecules. 2022 Oct 30;12(11):1598. doi: 10.3390/biom12111598 (PMC9687522; doi:10.3390/biom12111598)
Supplement: Supplementary file 1 [file biomolecules-12-01598-s001.zip › Supplementary Table S9.xlsx]

## Sheet: Sheet1
GO
Description	setSize	enrichmentScore	NES	pvalue	p.adjust	qvalues	rank	leading_edge	core_enrichment
GOBP_ADAPTIVE_IMMUNE_RESPONSE_BASED_ON_SOMATIC_RECOMBINATION_OF_IMMUNE_RECEPTORS_BUILT_FROM_IMMUNOGLOBULIN_SUPERFAMILY_DOMAINS	348	0.684153	1.96288	1e-10	3.89704e-08	3.23704e-08	4056	tags=41%, list=12%, signal=37%	301/710/3598/715/3122/2214/3123/3115/972/3113/3426/716/3117/3127/718/3119/51279/2207/6556/2302/23529/3108/3111/713/3383/3109/3118/54209/712/602/7037/3106/714/4615/23075/196/1075/3105/28526/10312/3493/182/10865/54440/84868/9156/717/567/2209/3120/3538/3665/3077/259307/3514/23180/91543/958/5971/3606/2048/3501/5321/7040/3569/64332/64581/3539/100507436/84695/5551/3718/3500/2213/5873/202309/28638/3140/…
GOBP_B_CELL_MEDIATED_IMMUNITY	197	0.739041	2.04198	1e-10	3.89704e-08	3.23704e-08	4056	tags=44%, list=12%, signal=39%	710/3598/715/3122/2214/3123/3115/972/3113/3426/716/3117/3127/718/3119/51279/2207/2302/23529/3108/3111/713/3109/3118/54209/712/602/7037/714/4615/23075/28526/10312/3493/9156/717/567/2209/3120/3538/3665/3514/958/3501/7040/3539/3500/2213/202309/28638/10538/5788/3133/1191/5777/5580/10459/7374/3507/6778/3566/8915/3502/28442/695/3635/3494/8741/970/721/7784/51311/2067/1604/1439/3586/4436/9466/3503/28388/…
GOBP_CYTOKINE_MEDIATED_SIGNALING_PATHWAY	475	0.585656	1.71106	1e-10	3.89704e-08	3.23704e-08	5651	tags=44%, list=17%, signal=37%	5355/3598/3627/2152/972/10410/6347/7114/9180/3576/960/9636/7132/2207/23529/1958/857/114769/4599/3556/54209/3460/6352/7805/55504/4938/10581/834/837/4615/8651/7852/83483/4939/4504/83643/9111/8764/83666/3659/6688/3304/6672/355/4940/3597/7357/1893/6772/3665/4283/3656/6373/3606/29108/8638/84818/9253/3569/5034/1234/1230/5008/284/3718/81/1050/8717/3561/8877/7128/84817/3588/5788/841/920/3055/330/10673/35…
GOBP_DEFENSE_RESPONSE_TO_BACTERIUM	337	0.654324	1.87508	1e-10	3.89704e-08	3.23704e-08	4288	tags=31%, list=13%, signal=27%	4057/5054/5919/6280/358/5320/6036/6279/4069/5266/9636/7132/2207/6556/11117/57817/84034/728/79792/54209/602/1535/4938/10417/283/4615/4939/3105/54210/7425/28526/2634/6464/7097/3493/8764/1969/84868/3148/56833/6039/1051/4940/3538/3240/3514/29108/3501/81035/3569/10406/3539/100507436/28912/140823/2896/3500/28638/3140/6590/23166/10578/920/3133/4843/5580/3507/6037/6364/2150/6338/2268/284297/51316/115361/…
GOBP_HUMORAL_IMMUNE_RESPONSE	294	0.68152	1.94041	1e-10	3.89704e-08	3.23704e-08	4892	tags=35%, list=15%, signal=30%	4057/5919/710/3627/6280/715/9547/3123/6347/3426/716/6036/3576/4069/718/3119/51279/5266/6556/2302/713/4239/54209/712/602/714/10417/283/11326/3105/54210/28526/3493/3075/240/9156/717/6039/3538/1880/4283/3514/6373/2597/3501/1675/3569/10406/3539/2821/3151/28912/140823/3500/2213/2/28638/9308/6590/5788/10578/3133/683/1191/5777/3507/6037/3553/2919/51441/3502/28442/3494/721/7784/1604/6170/5245/78989/629/6…
GOBP_LEUKOCYTE_CELL_CELL_ADHESION	374	0.611887	1.76203	1e-10	3.89704e-08	3.23704e-08	4484	tags=40%, list=13%, signal=35%	3485/301/3958/6280/3956/3122/4478/3123/10457/3115/972/6347/3113/4192/6279/6385/3117/3127/3119/3678/960/2302/857/3108/3111/1948/3383/3109/9435/3118/80381/5880/6352/7037/7805/8651/11221/3689/11326/3105/445/2615/861/8764/4973/54440/240/3659/50848/80380/84868/10875/11314/567/1051/3120/57045/3077/259307/83706/4067/836/5175/3037/3688/3606/29108/64116/199/3569/64332/84695/1947/3965/3718/1803/7412/2213/3…
GOBP_LEUKOCYTE_MEDIATED_IMMUNITY	435	0.632293	1.8364	1e-10	3.89704e-08	3.23704e-08	4909	tags=45%, list=15%, signal=39%	710/3598/715/3122/2214/3123/3115/972/3113/3426/716/3117/3127/718/3119/51279/6284/684/2207/3162/2302/23529/3108/3111/713/3383/3109/3118/54209/712/7305/602/5880/7037/8673/3106/714/10417/4615/23075/196/3689/1075/3105/54210/28526/10312/3493/182/10865/54440/6688/5052/84868/9156/11314/717/567/2209/3120/3538/3665/3077/259307/3514/10383/23180/4067/91543/4818/2242/958/3606/1636/7462/3501/7040/3569/64581/3…
GOBP_LEUKOCYTE_PROLIFERATION	327	0.625783	1.79327	1e-10	3.89704e-08	3.23704e-08	4211	tags=40%, list=13%, signal=36%	3485/301/3958/4478/2214/3123/10457/3115/972/3113/6385/684/6556/2302/23529/10451/977/3109/54209/80381/7305/5880/6352/7037/4615/196/11326/3105/2615/10312/8764/54440/3659/80380/84868/11314/1051/57045/1026/1880/259307/4067/836/958/3606/29108/2281/1636/2048/2000/199/3569/1947/3965/3718/51083/7412/2213/581/202309/7128/3280/11151/942/5788/10385/3481/29126/3133/10673/683/3251/7133/1191/5777/2064/7940/558…
GOBP_LYMPHOCYTE_MEDIATED_IMMUNITY	342	0.661954	1.89897	1e-10	3.89704e-08	3.23704e-08	4105	tags=41%, list=12%, signal=36%	710/3598/715/3122/2214/3123/3115/972/3113/3426/716/3117/3127/718/3119/51279/2207/2302/23529/3108/3111/713/3383/3109/3118/54209/712/602/7037/3106/714/4615/23075/196/1075/3105/28526/10312/3493/182/10865/54440/5052/84868/9156/717/567/2209/3120/3538/3665/3077/259307/3514/10383/23180/91543/4818/958/3606/3501/7040/3569/3539/100507436/5551/3965/3500/80328/2213/5873/202309/28638/3140/127544/203068/10538/…
GOBP_NEGATIVE_REGULATION_OF_IMMUNE_SYSTEM_PROCESS	414	0.609158	1.76198	1e-10	3.89704e-08	3.23704e-08	3876	tags=35%, list=12%, signal=32%	4057/301/1281/3958/710/3598/7130/7042/3123/10457/972/6347/2633/28959/4192/6385/55365/684/9636/3162/2302/11117/7057/3111/54209/7305/7805/3106/4938/714/196/8651/11221/11326/3105/2615/861/9111/8764/3659/134/80380/6688/1268/84868/10875/11314/56833/1051/4940/57045/3077/259307/4067/836/3204/2876/6737/7040/1021/100507436/84695/3965/284/3718/1803/2896/51083/2213/1843/2/8530/7128/64092/942/5788/5734/28402…
GOBP_POSITIVE_REGULATION_OF_CELL_ACTIVATION	407	0.614251	1.77515	1e-10	3.89704e-08	3.23704e-08	5013	tags=44%, list=15%, signal=38%	3485/301/3956/3122/2214/3123/4323/3115/972/6347/3113/4192/3117/3127/3119/23529/7057/57817/857/3108/3111/1948/10451/3109/3118/54209/80381/7305/6352/7037/8673/4615/8651/11221/3689/1075/59/3105/28526/861/3493/8764/54440/80380/84868/567/6195/3120/3538/1026/1880/259307/3514/4067/958/5341/3606/29108/2048/3501/5321/7040/199/3569/64332/64581/3539/1947/3965/3718/1803/914/1050/3500/7412/28638/3280/11151/93…
GOBP_POSITIVE_REGULATION_OF_CYTOKINE_PRODUCTION	468	0.595321	1.74013	1e-10	3.89704e-08	3.23704e-08	5023	tags=42%, list=15%, signal=36%	1116/301/5054/6288/2152/3115/972/283120/3113/3315/4192/965/4060/718/6284/9636/2207/3162/6556/23601/7057/1958/29923/929/728/23643/79792/3556/54209/80381/7291/7305/602/7805/1535/4938/84282/10417/834/4615/4939/3105/861/7097/8764/9590/10865/54440/3659/3304/84868/3148/567/1051/4940/6772/3665/2597/23180/91543/958/3606/29108/1536/63940/2048/7040/199/3569/64581/338382/5008/3965/914/719/8692/7096/3082/105…
GOBP_PRODUCTION_OF_MOLECULAR_MEDIATOR_OF_IMMUNE_RESPONSE	302	0.64685	1.84325	1e-10	3.89704e-08	3.23704e-08	5981	tags=42%, list=18%, signal=35%	3598/3122/7042/3123/3115/972/3113/3117/3127/3119/684/3162/23529/3108/3111/3109/3118/7037/7805/10417/23075/3105/54210/8764/10865/54440/9156/567/3120/3077/3514/91543/958/3606/2048/7040/3569/64581/2821/28912/284/3718/2213/5379/202309/10538/942/5788/28908/28815/3133/3554/7133/3134/10459/7374/388325/6778/11006/7043/3566/28299/2150/3553/9341/7855/10859/4282/54795/7293/8915/28825/5383/695/28797/8741/288…
GOBP_REGULATION_OF_TRANS_SYNAPTIC_SIGNALING	420	-0.54981	-1.82946	1e-10	3.89704e-08	3.23704e-08	3199	tags=38%, list=10%, signal=35%	4884/23085/29882/25769/5728/140730/2932/134957/114781/2915/59283/7124/2906/26012/26059/10368/51201/84961/6714/4355/22999/6343/9783/5582/23208/793/774/729993/320/25/2899/5530/6146/23096/84687/57282/1742/28964/23228/5217/148/1630/6857/6376/7804/8831/9465/815/85358/8541/5590/81832/2534/5270/8224/1979/66000/27253/3799/3356/8573/54413/80863/10142/7349/9693/5532/112476/6869/6844/11170/23467/347730/9627…
GOBP_T_CELL_ACTIVATION	498	0.611452	1.7906	1e-10	3.89704e-08	3.23704e-08	5013	tags=43%, list=15%, signal=37%	3485/301/3958/3956/3122/4478/3123/10457/3115/972/6347/3113/4192/6385/3117/3127/3119/960/2207/6556/2302/1958/857/3108/3111/1948/977/3383/3109/3118/80381/602/5880/6352/7037/7805/8651/11221/10945/11326/3105/2615/10312/861/8764/54440/3659/80380/6688/84868/10875/11314/8324/567/1051/1650/3120/57045/3077/1880/259307/4067/836/91543/4818/5971/3606/29108/2281/3936/2000/2280/199/3569/1021/64332/962/64581/10…
GOCC_BLOOD_MICROPARTICLE	145	0.734323	1.97675	1e-10	3.89704e-08	3.23704e-08	3839	tags=43%, list=12%, signal=38%	1192/710/715/4478/2335/716/718/51279/2162/3310/51129/1356/713/308/3311/7037/8542/714/3043/12/2022/3493/3075/3039/3959/3304/5627/3040/3538/3240/3514/5216/3501/7040/3539/28912/3500/72/2/10518/60/28908/1191/3507/28299/71/3502/28442/3494/2934/721/28822/7534/6386/3303/23549/28796/629/3503/5345/28793/28913
GOCC_COLLAGEN_CONTAINING_EXTRACELLULAR_MATRIX	422	0.63552	1.84049	1e-10	3.89704e-08	3.23704e-08	2725	tags=36%, list=8%, signal=33%	7076/301/5054/5919/1282/1281/165/1277/1292/1284/10631/2331/6275/302/3958/710/5327/6280/3956/4318/1278/2152/30008/1290/4256/871/633/7042/27286/304/5265/7045/90187/5118/9518/6277/2335/4192/3371/6279/6281/255743/4060/3912/5359/115908/5176/1289/2162/6649/3915/4016/10516/11117/64856/7057/1295/4017/285/51129/713/84034/2192/977/3383/308/3490/1299/1522/1992/4239/5104/712/4313/714/283/3691/3339/1842/1075/…
GOCC_ENDOPLASMIC_RETICULUM_LUMEN	302	0.643716	1.83432	1e-10	3.89704e-08	3.23704e-08	4132	tags=44%, list=12%, signal=39%	7076/1282/6696/1281/1277/1292/1284/710/3956/1278/1290/871/3486/11167/5265/2335/3371/3488/493869/5329/56975/3912/718/1289/5154/3915/2519/64856/7057/1295/60681/1356/3487/813/3490/1299/2882/414/1522/9601/8542/80310/1075/1471/7425/79642/11098/55214/10954/1291/79709/567/54587/1293/4052/51246/416/4924/1296/3913/6383/57333/55741/169044/80781/8985/64175/56005/3569/5034/7873/50509/3309/811/8974/25870/2923…
GOCC_GLUTAMATERGIC_SYNAPSE	309	-0.585917	-1.89885	1e-10	3.89704e-08	3.23704e-08	2997	tags=41%, list=9%, signal=38%	2932/2915/64840/2906/26059/10368/58504/84961/140735/50632/6714/793/57460/729993/320/2899/5530/6146/54477/1741/147381/1742/388662/5217/6326/148/814/1182/63908/56850/145581/3092/6857/8831/8541/1488/5590/81832/11141/9912/492/8224/27253/79012/3356/54413/23043/163/10142/491/5532/112476/401190/23467/6854/4916/50944/8618/59284/84631/22871/388336/2905/65078/114/23373/1821/58512/6457/6812/8927/5789/64084/…
GOCC_NEURON_TO_NEURON_SYNAPSE	336	-0.590624	-1.9205	1e-10	3.89704e-08	3.23704e-08	3477	tags=51%, list=10%, signal=46%	55333/6546/3752/23621/5170/1855/23362/3750/1627/8087/200933/775/9148/10564/2332/5064/2904/51104/2913/747/8997/2911/4744/64506/6129/6711/22866/6654/50488/134957/2915/79870/59283/23426/2906/26012/3188/10368/51201/6207/6714/6188/4355/3756/6128/5582/118/23208/793/729993/54477/84687/7249/9513/1742/6156/28964/1630/659/29102/57120/145581/6857/80725/7804/5802/8831/9465/815/119/85358/10243/5590/81832/2534…
GOCC_POSTSYNAPTIC_MEMBRANE	267	-0.614905	-1.98943	1e-10	3.89704e-08	3.23704e-08	2340	tags=48%, list=7%, signal=45%	160622/3761/55333/6546/3752/392862/3748/3750/1627/57528/200933/2558/775/2332/287/2904/51104/2913/747/2911/7402/22895/2561/22865/22866/2915/59283/23426/2906/10368/3756/729993/3747/2554/2899/1399/1742/148/1630/1182/8082/288/145581/3092/5802/85358/10243/81832/3746/11141/27253/3356/54413/80863/10142/491/112476/2560/1740/23345/401190/347730/55906/4916/50944/1132/59284/22871/23109/388336/2905/2743/4400…
GOCC_PRESYNAPSE	478	-0.574741	-1.89826	1e-10	3.89704e-08	3.23704e-08	4340	tags=42%, list=13%, signal=37%	6546/23621/11336/2572/3064/1855/140679/440279/3748/57528/1609/85458/8087/284697/200933/2558/9522/2752/9900/4747/9810/2332/26258/80331/140775/9143/2913/143187/10858/9899/274/3164/22895/273/8417/6581/23085/140730/10966/132204/27255/26747/134957/6512/56947/26059/6843/8867/84961/3756/8447/22999/9783/8674/5582/3760/23208/793/57465/85439/3747/2055/320/2899/23390/6146/57282/81615/9513/11037/1742/28964/3…
GOCC_SYNAPTIC_MEMBRANE	366	-0.604586	-1.9842	1e-10	3.89704e-08	3.23704e-08	3182	tags=40%, list=10%, signal=36%	23085/2561/22865/22866/140730/27255/2915/59283/2026/23426/2906/26059/8867/10368/3756/22999/9783/5582/3760/23208/729993/3747/2554/320/2899/23390/84687/1399/1742/6453/6326/148/1630/1182/8082/288/145581/3092/6857/5802/85358/10243/81832/3746/11141/492/27253/3356/8573/54413/80863/10142/491/112476/2560/1740/23345/401190/347730/55906/9627/4916/50944/1132/59284/22871/9162/23109/388336/2905/2743/114/85445…
GOCC_VESICLE_LUMEN	322	0.688124	1.97257	1e-10	3.89704e-08	3.23704e-08	4065	tags=44%, list=12%, signal=39%	1116/7076/4057/5054/2171/5919/302/710/6282/6280/5806/7042/87/7422/5265/2335/7114/6036/6279/4069/5836/718/5154/2162/2519/3310/7057/2512/8836/1522/79792/1992/10577/1075/5552/12/3074/7450/79980/3671/3959/9535/5478/240/2717/2990/5627/567/25797/2799/1893/10549/3240/10383/83706/2517/10447/5122/9588/29108/23406/26578/10092/1675/7040/126014/3101/2821/5476/25801/81/2896/55313/5873/2/3082/203068/5701/6590/…
GOMF_EXTRACELLULAR_MATRIX_STRUCTURAL_CONSTITUENT	169	0.744557	2.02948	1e-10	3.89704e-08	3.23704e-08	2499	tags=40%, list=7%, signal=37%	1116/1282/1281/165/1277/1292/1284/10631/2331/1278/30008/1290/4256/633/27286/7045/90187/5118/2335/3371/255743/4060/3912/115908/1289/3915/10516/11117/64856/7057/1295/84034/2192/3490/1299/4239/3339/25878/4237/3908/7450/2202/1291/10875/2006/1293/4052/1893/1296/1634/3913/169044/80781/3910/50509/4811/54829/1303/4053/920/22795/7373/1306/7286/7980/4147/22915/84467
HP_MYOCLONUS	328	-0.562047	-1.82316	1e-10	3.89704e-08	3.23704e-08	3704	tags=42%, list=11%, signal=38%	80331/2904/523/6598/6389/57526/950/144165/116931/23067/5238/4204/55572/3097/84342/785/25977/132158/60558/2561/25828/22866/1523/6872/84138/23097/6095/27327/2906/4771/8867/4723/9562/10765/6309/10749/5582/55037/55689/51112/5290/2731/57465/774/8912/2055/2554/7259/55777/5530/8722/2258/1822/8629/56978/777/6326/6334/5274/51741/8869/8831/6925/815/23312/57551/55704/55149/10243/3746/472/29968/1501/22906/26…
HP_SHORT_ATTENTION_SPAN	448	-0.52663	-1.74552	1e-10	3.89704e-08	3.23704e-08	4730	tags=47%, list=14%, signal=41%	7086/80055/27161/5621/6622/9758/25942/79576/10157/2592/79876/55023/7461/5378/3064/27086/51185/2969/80208/8243/116442/3054/196528/6224/2558/2664/5594/2182/1801/2332/155382/65018/473/4683/57582/9439/523/84148/1815/7874/57526/80153/7430/1028/1642/116931/55790/4204/8036/9459/7068/10524/5885/9739/29072/25977/2561/6711/1024/5116/10020/22866/10735/50937/9354/6872/2245/84138/7991/23097/79791/9681/83696/3…
GOBP_NEGATIVE_REGULATION_OF_IMMUNE_RESPONSE	177	0.696576	1.90669	1.1105e-10	4.14312e-08	3.44144e-08	3676	tags=42%, list=11%, signal=37%	301/1281/3958/710/3598/3123/9636/3162/2302/54209/3106/4938/196/11221/11326/3105/9111/8764/6688/84868/10875/11314/56833/4940/3077/259307/4067/2876/6737/100507436/84695/3965/3718/2896/2213/2/7128/64092/5788/3055/3133/79594/5777/3428/3134/6778/10769/11006/3566/10859/2268/54625/3071/51441/80149/79132/6850/3635/84166/79651/3575/5692/3142/5682/51043/5771/11274/1604/5272/3586/6773/5045/6223/9466
HP_ATTENTION_DEFICIT_HYPERACTIVITY_DISORDER	355	-0.54808	-1.78034	1.1419e-10	4.14312e-08	3.44144e-08	4445	tags=47%, list=13%, signal=41%	2592/79876/55023/7461/5378/3064/27086/51185/2969/8243/116442/3054/196528/6224/2558/2664/5594/2182/1801/2332/155382/473/4683/57582/523/84148/1815/7874/1028/1642/116931/55790/4204/8036/9459/7068/10524/5885/29072/25977/2561/6711/1024/5116/10020/22866/10735/50937/6872/2245/84138/23097/9681/347344/2906/3188/8867/200424/22909/25970/10847/657/9968/5582/284058/5290/7025/774/8912/2554/4659/55904/6942/5530…
HP_INTERICTAL_EEG_ABNORMALITY	289	-0.580404	-1.88021	1.20457e-10	4.22482e-08	3.50931e-08	5140	tags=52%, list=15%, signal=45%	6558/3736/348980/5631/3778/3176/25814/401474/5160/6134/440138/55780/154881/80055/10157/149371/26275/79641/5297/91137/79876/7957/51185/8243/3054/2558/5649/10564/93627/2904/57582/9439/523/8131/57526/80153/10128/950/144165/7430/23067/4204/785/25977/132158/60558/2561/6711/22866/9354/7991/23097/79791/9681/83696/56947/2906/6843/8867/10765/3340/5048/51112/284058/5290/57465/774/8912/2055/2554/5530/25930/…
GOBP_LEUKOCYTE_MIGRATION	374	0.603737	1.73856	1.77469e-10	6.02365e-08	5.00348e-08	5335	tags=47%, list=16%, signal=40%	301/5054/5919/3958/3627/6288/6280/4318/4478/7130/7042/7422/4323/972/6347/4192/6279/3576/2207/3162/2302/11117/7057/10451/728/3383/9435/3679/54209/3675/5880/6352/3269/4615/23075/7852/83483/80310/3689/54210/8764/5764/5478/80270/4267/240/50848/134/6688/11314/56833/7060/998/1893/3673/1880/4283/6373/4067/5175/3204/3688/29108/63940/199/3569/1234/1230/3965/811/1803/719/7412/1843/11151/5734/196527/51192/3…
HP_ABNORMAL_AGGRESSIVE_IMPULSIVE_OR_VIOLENT_BEHAVIOR	351	-0.545695	-1.77579	2.38966e-10	7.85751e-08	6.52677e-08	3811	tags=41%, list=11%, signal=36%	2332/387119/473/2904/8242/83480/57582/6598/7874/57526/54880/5977/116931/23067/4204/10524/3097/9739/785/29072/6711/1523/26137/7343/339983/3188/10765/25970/3340/10847/9968/57520/57492/57459/2731/6683/2554/55904/6942/55777/5530/2259/23096/540/7249/23291/8629/388662/6595/6326/100033413/25836/8218/6638/288/6857/10743/20/8831/6925/23126/815/23312/57551/85358/5590/8924/80816/54551/58508/23013/26960/3356…
GOBP_IMMUNOGLOBULIN_PRODUCTION	208	0.673132	1.86796	2.99835e-10	9.56018e-08	7.94107e-08	6344	tags=41%, list=19%, signal=33%	3598/3122/3123/3115/3113/3117/3127/3119/23529/3108/3111/3109/3118/7037/23075/54440/9156/567/3120/3514/958/2048/7040/3569/2821/28912/2213/5379/202309/10538/942/5788/28908/28815/3133/10459/7374/6778/3566/28299/9341/7293/28825/5383/695/28797/8741/28822/28816/2067/28796/3586/5245/28813/28775/4436/9466/10721/28793/121260/28913/29802/28823/4189/28941/28820/7009/28809/28923/28938/28817/4292/28784/28803/…
GOBP_POSITIVE_REGULATION_OF_CELL_CELL_ADHESION	285	0.633827	1.80045	3.65664e-10	1.13162e-07	9.39972e-08	4238	tags=42%, list=13%, signal=37%	3485/10630/301/3956/3122/3123/3115/972/6347/3113/4192/3117/5329/3127/3119/960/857/3108/3111/1948/84034/3109/9435/3118/80381/6352/7037/8651/11221/3689/3105/861/8764/54440/240/50848/80380/84868/567/3120/259307/4067/8728/3037/3606/29108/199/3569/64332/1947/3965/3718/1803/7412/10370/3280/11151/9308/942/5788/10385/3481/920/29126/2737/3133/10673/5777/4838/10272/4860/864/51176/11006/2319/3566/3559/3676/…
GOBP_RESPONSE_TO_VIRUS	377	0.596603	1.7178	3.83611e-10	1.15324e-07	9.57931e-08	5646	tags=41%, list=17%, signal=35%	3627/10410/2633/283120/3315/6036/2537/5359/684/27350/9636/8061/4599/602/3460/10561/6352/8673/4938/10581/84282/10417/4615/7852/2635/10577/81622/4939/59/55509/7097/9111/83666/3659/10875/60489/6039/4940/6772/29800/3665/4283/51191/91543/958/29108/8638/6737/3569/1021/100507436/10346/5551/2023/3965/151636/8692/9582/581/10542/3669/7128/200316/3588/5788/3964/85363/64135/330/79594/1191/3428/4277/3661/6035…
GOBP_REGULATION_OF_LEUKOCYTE_PROLIFERATION	250	0.645511	1.80535	6.28501e-10	1.83697e-07	1.52586e-07	4201	tags=42%, list=13%, signal=37%	3485/301/3958/2214/3123/10457/3115/972/3113/6385/684/2302/23529/10451/3109/80381/7305/5880/6352/7037/4615/196/11326/3105/2615/8764/54440/3659/80380/84868/11314/1051/57045/1026/1880/259307/4067/836/958/3606/29108/2048/199/3569/1947/3965/3718/51083/7412/2213/7128/3280/11151/942/5788/10385/3481/29126/3133/10673/683/7133/5777/2064/7940/4860/11006/3559/3553/4004/916/7048/10859/4282/7293/3071/8772/6850…
GOBP_CELL_CHEMOTAXIS	303	0.621128	1.7695	6.89419e-10	1.96056e-07	1.62852e-07	5381	tags=47%, list=16%, signal=40%	301/5054/5919/3958/3627/6288/6280/7130/9547/7042/7422/972/6347/3315/7114/4192/6279/3576/4015/2207/7057/10451/728/5880/6352/3269/23075/7852/1902/80310/3689/54210/4233/5764/1969/5478/80270/240/6688/3148/56833/7060/1880/4283/6373/4067/8829/63940/199/3569/1234/1230/3965/811/1803/719/7412/1843/3082/11151/196527/51192/683/5155/3672/5580/5872/51176/2260/5479/6364/2150/79647/25865/3553/5159/1441/2919/716…
GOCC_FICOLIN_1_RICH_GRANULE	181	0.687592	1.88927	7.38051e-10	2.04362e-07	1.69752e-07	4570	tags=50%, list=14%, signal=44%	3958/4318/7130/5265/965/5836/2207/6556/2357/3310/22918/1522/79792/6515/3043/3689/1471/10312/1520/9535/5478/240/3304/2990/10875/11314/1508/25797/2799/10549/5269/23406/79930/26578/10092/1675/3101/2821/100049587/5701/2720/55276/9961/124583/5315/5236/4860/5686/1509/3614/8655/3728/1476/4282/3071/1729/7414/10288/7226/2934/3687/374395/6993/4332/2495/3303/80301/823/5683/51411/1604/3417/23218/5718/28988/5…
HP_ABNORMALITY_OF_HUMORAL_IMMUNITY	270	0.627857	1.77371	1.32051e-09	3.56267e-07	2.9593e-07	5787	tags=48%, list=17%, signal=40%	6696/1277/4478/3123/5265/3426/716/3117/718/3119/3162/6556/713/2316/712/5880/7037/714/4615/7852/83483/219285/3075/83879/4000/5698/567/355/204/3077/3514/9056/5696/958/51604/1675/7040/5551/100151683/3718/3783/4261/3561/28956/641/841/9508/64135/7133/915/5580/84061/7374/3507/8737/3566/84823/3559/1503/90417/4893/916/4282/4125/8915/3071/5293/51135/5184/6813/6850/695/3575/7454/2961/970/721/5692/493856/86…
GOBP_REGULATION_OF_CELL_CELL_ADHESION	448	0.567205	1.65267	1.38652e-09	3.64723e-07	3.02954e-07	4238	tags=36%, list=13%, signal=32%	3485/10630/301/3958/3956/3122/3123/7422/10457/3115/972/6347/3113/4192/6385/3117/5329/3127/3119/960/2302/857/3108/3111/1948/84034/3109/9435/3118/80381/6352/7037/7805/23075/8651/11221/3689/11326/91663/3105/53827/445/2615/861/182/8764/54440/240/3659/50848/80380/6688/84868/10875/11314/567/1051/3120/57045/3077/259307/83706/4067/836/8728/3037/3606/29108/7040/199/3569/64332/84695/1947/114897/3965/3718/1…
GOBP_RESPONSE_TO_MOLECULE_OF_BACTERIAL_ORIGIN	347	0.601938	1.72504	1.46463e-09	3.75875e-07	3.12217e-07	4773	tags=39%, list=14%, signal=34%	4057/5054/7431/4129/3627/6280/133/6648/6347/6279/3576/4016/6556/57817/1948/929/728/114769/23643/54209/7538/4435/2706/6352/10417/834/706/4615/11221/9516/5606/445/7097/9590/10865/80380/6688/1268/84868/3148/717/567/7056/2353/1051/4283/3656/6373/4067/836/5122/3606/29108/1636/2048/7040/3569/1234/3965/9450/7412/2213/7096/7128/6590/942/5734/10221/85363/841/8754/3055/22904/29126/129607/4843/7133/1019/574…
GOBP_WOUND_HEALING	422	0.584285	1.69211	1.61161e-09	4.03745e-07	3.35367e-07	4340	tags=37%, list=13%, signal=33%	7076/10630/301/51330/5054/1281/1277/1192/710/5327/6288/2152/5328/7042/87/7422/5265/3315/2335/6279/10627/4015/6385/5329/5359/1289/3678/5154/960/2162/2207/3162/6556/6382/7057/857/4162/60681/10451/84034/2192/977/308/2316/10398/3043/389/7852/59/7450/1465/5478/240/26509/2004/50848/5627/8324/8323/7056/10544/3673/1026/79001/83706/4067/836/2876/5028/958/3688/5341/135228/7035/3936/2048/5321/7040/3569/6458…
GOCC_ION_CHANNEL_COMPLEX	283	-0.563564	-1.82548	1.69676e-09	4.14938e-07	3.44664e-07	3024	tags=32%, list=9%, signal=29%	57348/23507/134957/10060/59283/64840/2906/1080/10368/8911/776/91689/3756/3760/774/8912/729993/3747/2554/375567/2899/1741/7222/1742/3773/777/6326/6334/7220/286097/7439/3746/7881/55799/402117/3780/10142/6339/2560/1804/59284/6261/388336/2905/2743/781/10367/610/56479/94015/6323/9254/6327/773/8001/57406/57628/1141/2900/116443/285175/26047/1137/2892/9472/3751/2895/2566/3785/56262/2563/2565/2890/27092/5…
GOBP_ANTIMICROBIAL_HUMORAL_RESPONSE	111	0.741406	1.94911	1.73515e-09	4.14938e-07	3.44664e-07	3950	tags=32%, list=12%, signal=29%	4057/5919/3627/6280/9547/6036/3576/4069/5266/6556/602/10417/283/3105/3493/6039/4283/6373/2597/10406/3151/28912/140823/6590/10578/3133/3507/6037/2919/3494/6170/78989/6372/6223/6283/5473
GOCC_CATION_CHANNEL_COMPLEX	211	-0.602954	-1.90303	1.97359e-09	4.61469e-07	3.83315e-07	2906	tags=33%, list=9%, signal=30%	10060/59283/64840/2906/10368/8911/776/91689/3756/3760/774/8912/729993/3747/375567/2899/1741/7222/1742/3773/777/6326/6334/7220/286097/3746/7881/55799/402117/3780/10142/6339/1804/59284/6261/388336/2905/781/10367/610/56479/6323/9254/6327/773/57406/57628/2900/116443/285175/26047/2892/9472/3751/3785/2890/27092/55800/2898/2902/3745/6328/10369/729956/6833/3767/2891/2893/30818/30819
GOBP_REGULATION_OF_PEPTIDASE_ACTIVITY	445	0.570203	1.66178	2.05802e-09	4.70751e-07	3.91025e-07	4683	tags=36%, list=14%, signal=31%	7076/4057/5054/302/710/6280/4318/2152/9232/358/332/871/7422/5265/5118/2335/6279/2537/5329/718/5176/5266/684/960/7057/857/646424/2192/114769/1992/286204/5104/4804/7805/834/837/1800/56925/12/1471/4504/83596/1475/5698/5627/5271/1508/355/6195/5918/1293/1893/5696/2597/4067/1611/2876/5269/29108/135228/7035/57333/64581/3065/10406/2821/3965/831/2896/10395/2/581/80758/3082/8530/10542/6590/55851/400410/841…
HP_STEREOTYPY	244	-0.573219	-1.84099	2.46744e-09	5.52393e-07	4.5884e-07	4251	tags=47%, list=13%, signal=41%	27086/51185/8243/116442/673/196528/54664/80232/2332/473/2904/57582/9439/4858/80153/7430/116931/23067/4204/10524/3097/122553/6711/1523/9354/7991/23097/26137/79791/9681/83696/339983/3188/10765/25970/3340/57520/7025/8912/2554/55777/5530/23096/7249/23291/8629/26115/6595/6638/1656/6857/9147/10743/56776/8831/6925/23126/815/57551/85358/5590/8924/80816/10479/23013/10075/26960/7994/54413/23043/9839/2334/1…
HP_BILATERAL_TONIC_CLONIC_SEIZURE	289	-0.559026	-1.81095	2.52727e-09	5.53999e-07	4.60174e-07	4994	tags=52%, list=15%, signal=44%	5428/3736/348980/5631/7592/3778/10059/401474/5160/2036/6134/8239/154881/6904/80055/3192/84188/9758/149371/57187/80746/7957/8243/51362/116442/3054/3295/2558/2664/54664/5649/80232/55275/2182/387119/2904/83480/57582/8131/57526/116931/23067/4204/9459/3097/9739/785/29072/25828/22866/1523/5728/84138/9681/7701/347344/10765/9968/776/123606/55689/57465/8912/2055/2554/443/55777/5530/23096/2258/1741/8629/47…
GOMF_GATED_CHANNEL_ACTIVITY	338	-0.531407	-1.7274	2.74676e-09	5.78773e-07	4.80753e-07	2906	tags=28%, list=9%, signal=26%	10060/59283/2906/3709/54207/1080/10368/121601/8911/776/3756/3760/56923/774/8912/3747/2554/2899/203859/3773/777/6326/6334/1182/1185/7439/343450/3746/56660/7881/55799/57657/51555/27112/57719/3780/6339/2560/10089/9311/59284/6261/2905/2743/781/610/56479/94015/6323/9254/6327/9127/57156/131096/773/8001/1141/2900/116443/6616/1137/2892/5027/3751/3777/2895/2566/3785/3781/2563/2894/2565/3782/3766/2890/2709…
GOBP_CHROMOSOME_SEGREGATION	327	0.605603	1.73544	2.7503e-09	5.78773e-07	4.80753e-07	3575	tags=31%, list=11%, signal=28%	11065/991/9232/84722/7153/891/51203/55143/11004/5359/9212/24137/147841/10460/3833/55355/10403/9787/81610/64151/1063/4751/699/10783/9055/23397/83540/113130/701/1894/55165/9493/221150/220134/5347/990/10051/387103/7272/79980/116028/9319/2669/64105/11339/11130/4288/81620/998/157313/4085/64946/10615/55055/55839/29127/10636/9700/81930/1062/55706/1843/54820/9928/2177/7283/146909/54892/898/157570/10459/1…
GOBP_POSITIVE_REGULATION_OF_LEUKOCYTE_CELL_CELL_ADHESION	241	0.647196	1.81096	2.81107e-09	5.79962e-07	4.8174e-07	5795	tags=52%, list=17%, signal=44%	3485/301/3956/3122/3123/3115/972/6347/3113/4192/3117/3127/3119/960/857/3108/3111/1948/3109/9435/3118/80381/6352/7037/8651/11221/3689/3105/861/8764/54440/240/80380/84868/567/3120/259307/4067/3037/3606/29108/199/3569/64332/1947/3965/3718/1803/7412/3280/11151/9308/942/5788/10385/3481/920/29126/2737/3133/10673/5777/4860/864/51176/11006/2319/3566/3559/3676/3553/916/7048/10859/8915/3071/8772/5724/7409/…
HP_DIALEPTIC_SEIZURE	213	-0.598306	-1.88513	3.19821e-09	6.47146e-07	5.37546e-07	4155	tags=50%, list=12%, signal=44%	116442/3054/55823/2664/5649/80232/2182/387119/2904/6651/8131/57526/116931/23067/4204/9459/93183/7840/3097/785/29072/22866/1523/5728/9681/347344/10765/7187/9968/776/5048/57459/57465/8912/2055/2554/55777/5530/23096/2258/7249/1741/8629/6595/6326/6334/57468/56776/8831/6925/23126/815/23312/57551/343450/11141/26960/23229/26227/8573/9839/84679/112476/10522/55870/7248/64780/1106/389856/23040/3899/1778/51…
GOCC_INTRINSIC_COMPONENT_OF_SYNAPTIC_MEMBRANE	156	-0.642405	-1.94803	3.43471e-09	6.81887e-07	5.66403e-07	3169	tags=44%, list=10%, signal=40%	2561/22865/27255/2915/2906/10368/3760/729993/1742/6326/148/1630/1182/145581/5802/10243/81832/3746/492/27253/3356/54413/491/112476/401190/347730/4916/59284/22871/388336/114/5789/64084/9127/1128/57406/2066/57555/2823/10675/1141/26045/57689/2900/116443/6506/22986/1008/64101/3751/2895/2566/347731/2563/2894/114798/2890/53616/1272/27092/84628/6529/53826/2556/3765/10369/729956/2550
HP_ATONIC_SEIZURE	99	-0.723284	-2.08662	3.80315e-09	7.41051e-07	6.15547e-07	3807	tags=55%, list=11%, signal=48%	387119/2904/57526/144165/116931/23067/93183/3097/1523/5728/10765/5048/5290/2554/55777/5530/23096/6326/8831/6925/815/23312/57551/26960/26227/8573/10522/55870/1106/23040/1778/610/10000/5602/56479/6323/6812/81603/773/9024/23732/10771/2775/112755/2566/23316/547/2563/2902/6529/2562/3745/10369/28514
GOBP_REGULATION_OF_IMMUNE_EFFECTOR_PROCESS	344	0.594418	1.70393	4.85221e-09	9.18306e-07	7.62782e-07	3828	tags=35%, list=11%, signal=32%	301/3958/710/3598/3122/7042/5322/3123/972/718/684/3162/2302/23529/3383/3109/54209/7305/5880/7037/8673/7805/3106/10417/196/11221/3689/11326/3105/8764/3075/10865/54440/6688/84868/10875/11314/567/56833/3077/259307/4067/91543/2242/958/3606/2048/7040/3569/64332/64581/100507436/2821/84695/3965/284/3718/2896/2213/2/3140/942/5788/653361/3133/4843/3554/7133/5777/3134/10459/388325/6778/11006/7043/5817/3566…
HP_NON_MOTOR_SEIZURE	187	-0.619343	-1.92404	4.97135e-09	9.18306e-07	7.62782e-07	3974	tags=50%, list=12%, signal=44%	2664/5649/80232/2182/387119/2904/6651/8131/57526/116931/23067/4204/9459/93183/7840/3097/785/29072/22866/1523/5728/9681/347344/10765/9968/5048/57459/8912/2554/55777/5530/23096/1741/8629/6595/6326/6334/57468/8831/6925/815/23312/57551/343450/11141/26960/26227/8573/9839/84679/112476/10522/55870/64780/1106/389856/23040/3899/1778/51322/5602/56479/6323/22858/6812/81603/477/773/5063/7102/9024/6855/7552/1…
GOBP_LEUKOCYTE_CHEMOTAXIS	227	0.643183	1.79329	4.97467e-09	9.18306e-07	7.62782e-07	4848	tags=45%, list=15%, signal=39%	301/5054/5919/3958/3627/6288/6280/7130/7042/7422/972/6347/4192/6279/3576/2207/7057/10451/728/5880/6352/3269/23075/7852/3689/54210/5764/5478/80270/240/6688/56833/7060/1880/4283/6373/4067/63940/199/3569/1234/1230/3965/811/1803/719/1843/11151/196527/51192/683/5155/3672/5479/6364/2150/79647/3553/1441/2919/4282/54795/80024/3071/5293/7409/11240/6850/4814/7226/1525/58191/2621/7474/79902/57580/8740/3586/…
GOBP_HEMOSTASIS	226	0.642662	1.79035	5.12397e-09	9.29559e-07	7.72129e-07	3429	tags=36%, list=10%, signal=33%	10630/5054/1281/1192/710/5327/6288/2152/5328/87/5265/3315/2335/10627/5329/5359/5154/2162/2207/7057/857/10451/84034/2192/308/2316/10398/3043/7450/1465/5478/50848/5627/8323/7056/10544/3673/79001/83706/4067/5028/958/5341/7035/2048/5321/3569/2821/2151/114897/5873/196527/60/954/5912/5777/5155/5580/84959/10019/4627/2150/7980/3690/928/22915/7409/29071/71/6850/57834/947/7414/7454/6915/2161/2621/6484/8406…
GOBP_POSITIVE_REGULATION_OF_CELL_ADHESION	436	0.566034	1.64387	5.47597e-09	9.70149e-07	8.05845e-07	3945	tags=37%, list=12%, signal=33%	3485/10630/301/6288/3956/3122/30008/7042/3123/7422/3115/972/6347/3113/2335/3381/4192/6281/255743/6385/3117/5329/3127/3119/3976/3678/960/11117/1295/857/3108/3111/1948/10451/84034/3109/9435/3118/2316/80381/3675/6352/7037/8651/11221/1842/3689/91663/3105/861/8764/54440/240/50848/80380/84868/567/998/3120/29984/3673/259307/6237/4067/8728/3037/3606/29108/8829/199/3569/1021/64332/5034/1947/3965/811/284/3…
GOBP_POSITIVE_REGULATION_OF_RESPONSE_TO_EXTERNAL_STIMULUS	427	0.573953	1.66497	5.62432e-09	9.70149e-07	8.05845e-07	4838	tags=39%, list=15%, signal=34%	5054/5919/3627/6280/3956/2152/241/5322/5320/7422/972/3315/7114/4192/9180/6279/3576/5359/718/7132/11117/7057/84034/728/23643/54209/2316/7305/5880/6352/8673/1535/834/23075/7852/839/80310/1075/7097/9111/4233/83666/5764/6688/1268/84868/3148/7056/7060/1051/3673/3665/4067/4818/4258/3606/29108/8638/2281/1636/8829/283131/63940/7040/199/3569/64332/64581/1230/5008/3965/9450/811/1050/719/8692/2896/8717/3430…
GOBP_REGULATION_OF_T_CELL_ACTIVATION	334	0.600792	1.72124	5.62432e-09	9.70149e-07	8.05845e-07	4201	tags=39%, list=13%, signal=35%	3485/301/3958/3956/3122/3123/10457/3115/972/6347/3113/4192/6385/3117/3127/3119/2302/857/3108/3111/1948/3109/3118/80381/5880/6352/7037/7805/8651/11221/11326/3105/2615/861/8764/54440/3659/80380/84868/10875/11314/567/1051/3120/57045/3077/259307/4067/836/3606/29108/199/3569/64332/84695/1947/3965/3718/1803/914/7412/2213/2177/3280/11151/9308/942/5788/10385/3481/920/29126/2737/3133/10673/7133/5777/2064/…
GOBP_NEGATIVE_REGULATION_OF_PEPTIDASE_ACTIVITY	256	0.628837	1.76412	6.33312e-09	1.07274e-06	8.91059e-07	3751	tags=30%, list=11%, signal=27%	7076/4057/5054/302/710/4318/9232/358/332/871/7422/5265/2537/5329/718/5176/5266/684/960/7057/646424/114769/1992/286204/5104/1800/56925/12/1471/4504/83596/1475/5627/5271/1508/6195/5918/1293/1893/2597/2876/5269/135228/7035/10406/2821/831/2/3082/8530/10542/6590/330/5743/3428/51499/375484/7980/5973/1476/2810/25816/721/6197/6692/6478/2621/10972/5447/5272/8740/2719/221476/5045/10049/1718/65264/5345
GOBP_REGULATION_OF_BODY_FLUID_LEVELS	380	0.584962	1.68545	6.42296e-09	1.07274e-06	8.91059e-07	4546	tags=36%, list=14%, signal=31%	10630/5054/1281/1192/710/5327/6288/2152/358/133/5328/87/7422/5265/3315/2335/10627/5329/5359/5154/2162/2207/7057/362/857/8835/10451/84034/2192/308/2316/10398/8673/1535/3043/4939/8862/3099/7450/1465/4233/187/5478/50848/134/5627/8323/7056/7357/10544/3673/79001/83706/4067/3037/2030/5028/958/5341/7035/64834/2048/5321/5021/3569/2821/2151/114897/3783/8692/5873/196527/60/2013/954/6776/5912/5777/5155/5580…
GOMF_PEPTIDASE_REGULATOR_ACTIVITY	223	0.644292	1.79448	6.7625e-09	1.1118e-06	9.23504e-07	4590	tags=35%, list=14%, signal=30%	7076/4057/5054/302/710/9232/332/871/5265/5118/2335/718/5176/5266/684/857/646424/2192/114769/1992/286204/5104/834/1800/1075/56925/12/1471/4504/1475/5627/5271/6195/5918/1293/2597/5269/29108/135228/7035/10406/831/2/8530/6590/55851/400410/330/5721/375484/7980/5973/1476/25816/26577/721/6197/6692/2621/5272/8740/2719/221476/489/11047/5045/65264/5345/10213/8996/51107/10392/51065/58484/51050/720/10010/124…
HP_GENERALIZED_ONSET_SEIZURE	327	-0.52502	-1.7048	7.00998e-09	1.13475e-06	9.42573e-07	3998	tags=47%, list=12%, signal=42%	7592/3778/3176/25814/10059/401474/2036/6134/8239/154881/6904/80055/84188/9758/149371/7084/80746/7957/51185/8243/116442/3054/2558/2664/5649/80232/5594/55275/2182/387119/2904/9439/6651/6389/57526/80153/950/144165/7430/116931/22796/23067/4204/9459/93183/7840/3097/785/29072/22866/1523/5728/9354/7991/79791/9681/83696/347344/10765/3340/9968/5048/55689/284058/57459/57465/8912/2055/2554/443/55777/5530/23…
GOBP_REGULATION_OF_INFLAMMATORY_RESPONSE	386	0.581587	1.67912	8.1671e-09	1.29477e-06	1.07548e-06	3979	tags=31%, list=12%, signal=27%	301/5054/9021/6288/6280/3956/4318/241/7130/3123/5320/55872/7114/4192/9180/6279/718/5176/7132/57817/7791/54209/7538/6352/8673/834/837/4615/11221/1075/7097/9111/240/134/1268/56833/1051/3673/4067/2876/4818/4258/3606/29108/1636/283131/63940/3569/64332/5008/1050/8692/2896/2213/8717/3430/3082/8530/8877/7128/2177/5788/5734/3055/653361/2828/330/22904/3133/683/3554/284207/7133/5743/89790/5580/79626/2175/8…
HP_MOTOR_SEIZURE	330	-0.531963	-1.72292	8.24456e-09	1.29477e-06	1.07548e-06	3696	tags=38%, list=11%, signal=34%	2904/57582/9439/8131/6389/57526/80153/144165/7430/116931/22796/23067/4204/93183/3097/785/29072/60558/6711/1523/5728/9354/7991/23097/79791/9681/83696/56947/10765/3340/776/5048/51112/284058/5290/57465/2639/2055/2554/55777/5530/25930/23096/7249/8629/9969/6595/56978/6326/6334/57468/253959/26040/9147/56776/8831/6925/815/23312/57551/343450/10479/29968/26960/221692/23229/26227/8573/23043/6709/112476/105…
GOBP_REGULATION_OF_POSTSYNAPTIC_MEMBRANE_POTENTIAL	129	-0.673262	-2.0049	8.49795e-09	1.31493e-06	1.09224e-06	3696	tags=45%, list=11%, signal=40%	2904/1815/4204/2911/2561/5728/2932/2915/2906/4355/22999/2554/2899/5530/1742/85358/5590/81832/66000/54413/2560/401190/50944/22871/2905/2743/56853/9699/9127/1128/8001/57555/1141/2900/116443/124925/1137/6547/2892/5027/6543/18/23542/3751/112755/2895/2566/23316/2563/2894/2565/2890/9378/869/2898/2902/2556/2550
HP_RECURRENT_BACTERIAL_INFECTIONS	172	0.675239	1.83999	8.83089e-09	1.34665e-06	1.11858e-06	5335	tags=49%, list=16%, signal=42%	3426/718/9636/2302/3460/2706/1535/3043/4615/1482/7852/3689/1075/10312/3075/6772/9056/83706/92749/958/1536/3937/1675/54809/54970/4688/118429/51364/4261/3561/5873/10370/345895/1770/55851/653361/54919/4860/7374/3507/7389/3559/90417/85478/6674/6338/925/4125/5293/51135/3587/695/10309/89765/7454/92579/2622/221421/6774/7319/30011/55036/352909/629/84522/8625/730/2626/83538/29760/6905/23765/8547/974/537/3…
GOCC_DISTAL_AXON	262	-0.553051	-1.79688	9.00537e-09	1.35364e-06	1.12438e-06	2899	tags=47%, list=9%, signal=44%	3776/8239/10590/5621/6622/9860/3508/1393/54536/5101/149371/6546/11336/1855/23265/23064/140679/440279/1627/3326/85458/8087/2752/58155/4747/4756/9810/2332/65018/274/22853/56104/2026/26059/8867/867/50861/9344/5048/5582/793/57465/3747/25/2899/84687/2258/57282/4649/9513/28964/1630/1182/10439/22933/118813/5802/3746/4852/1400/51199/5881/57657/323/1809/5798/80315/11075/7349/246213/112476/7248/64780/90060…
GOBP_GRANULOCYTE_MIGRATION	149	0.689743	1.86064	9.60327e-09	1.42318e-06	1.18215e-06	4850	tags=49%, list=15%, signal=42%	301/5919/3958/3627/6288/6280/7130/7042/972/6347/4192/6279/3576/2207/7057/10451/728/5880/6352/3269/4615/3689/54210/5478/4267/11314/56833/7060/4283/6373/5175/1803/719/5734/51192/683/3554/9948/3672/5479/6364/79647/3553/1441/2919/391/3071/5293/51135/7409/6850/1525/3552/57580/682/6372/5294/6355/6283/5879/5473/84522/7857/6354/83700/2526/23765/3579/10344/1436/708/2921/399
GOBP_MYELOID_LEUKOCYTE_MIGRATION	220	0.644618	1.7945	1.1477e-08	1.67724e-06	1.39319e-06	4850	tags=45%, list=15%, signal=39%	301/5054/5919/3958/3627/6288/6280/7130/7042/7422/4323/972/6347/4192/6279/3576/2207/11117/7057/10451/728/54209/5880/6352/3269/4615/23075/80310/3689/54210/5478/4267/6688/11314/56833/7060/4283/6373/4067/5175/199/3569/1230/1803/719/1843/5734/196527/51192/683/3554/9948/5155/3672/5479/6364/79647/3553/1441/2919/4282/928/391/3071/5293/51135/7409/6850/1525/3552/79902/5025/57580/682/6372/6223/5641/4920/529…
HP_STATUS_EPILEPTICUS	187	-0.612109	-1.90157	1.22299e-08	1.76278e-06	1.46424e-06	3696	tags=48%, list=11%, signal=43%	2904/57582/523/6651/57526/116931/23067/4204/3097/84342/785/25977/2561/22866/1523/23097/2906/8867/10765/7187/5290/57465/774/2554/55777/5530/2258/7249/8629/6595/777/6326/6334/57468/1027/5830/51741/8869/8831/6925/815/57551/55704/22906/26960/112476/10659/6844/10522/55870/7248/1106/8120/23040/1030/1778/738/10000/56479/6323/22858/6812/26999/477/773/9024/6506/2892/10771/112755/2566/6304/3785/547/2563/22…
GOCC_AZUROPHIL_GRANULE	154	0.685831	1.85303	1.26613e-08	1.8003e-06	1.49541e-06	5440	tags=54%, list=16%, signal=45%	2171/302/6036/4069/718/684/2519/2357/2512/8836/967/8673/10577/1075/12/3074/79980/2717/2990/1650/11010/2799/10383/2517/9588/29108/54918/5476/25801/719/2896/55313/9545/203068/2720/4257/5908/10487/8635/23593/5580/150372/84061/25798/6809/6037/3614/10970/175/51316/4125/410/2683/58485/6836/11240/6813/29952/374395/4332/3136/79888/6386/8804/2588/10493/968/311/5547/23385/56729/10694/3916/3073/81567/5611/1…
HP_TONIC_SEIZURE	96	-0.718423	-2.06138	1.50342e-08	2.1092e-06	1.75199e-06	3998	tags=59%, list=12%, signal=52%	2558/55275/387119/2904/57526/116931/22796/23067/4204/3097/1523/10765/5048/5290/2554/55777/5530/25930/6326/6334/8831/6925/815/23312/57551/26960/221692/23229/8573/112476/10522/55870/1106/23040/1778/610/10000/5602/56479/6323/6812/81603/5813/773/9024/10771/2775/2566/23316/6304/3785/547/2902/2562/10369/2891/28514
GOBP_REGULATION_OF_VASCULATURE_DEVELOPMENT	335	0.589471	1.69074	1.5556e-08	2.15369e-06	1.78894e-06	3505	tags=31%, list=11%, signal=28%	1116/5054/1284/3627/2152/358/133/7042/7422/10457/126393/3315/3202/4192/3576/1647/718/5176/3678/3162/11117/7057/285/51129/8038/84034/728/57381/7291/10253/3339/7101/7852/2022/9510/3099/861/10553/187/1969/240/6672/7060/641700/1893/6772/6237/1634/5230/23129/958/3688/1536/8829/56005/3569/1870/719/2896/3082/8877/7128/9723/23166/161742/2013/2828/4838/2064/5315/221074/90993/1942/10769/25865/3553/3728/704…
GOCC_CELL_SUBSTRATE_JUNCTION	423	0.564033	1.63433	1.78936e-08	2.44515e-06	2.03104e-06	4187	tags=40%, list=13%, signal=36%	301/7431/4478/2318/5328/9124/87/4323/81848/3315/9902/3371/6385/5329/3678/960/7205/857/4162/1948/7791/977/3383/8826/308/54751/7171/726/2316/3675/5880/1535/3691/3339/9493/1266/2275/858/3689/9260/10095/2022/129804/1465/9590/1969/5478/4267/3304/567/998/2535/7408/51056/7041/10544/3673/6237/83706/5216/8321/6548/2242/3688/25996/8829/6503/10092/3936/5034/390/3309/811/1803/81/2923/29780/10395/23022/3159/2…
GOCC_TERTIARY_GRANULE	160	0.673599	1.82213	2.12425e-08	2.86557e-06	2.38025e-06	3986	tags=46%, list=12%, signal=40%	4057/3958/4318/5806/7130/5328/965/4069/2207/6556/23601/2357/22918/8836/79792/6515/8673/1535/3043/3689/963/1471/10312/1520/4973/11314/567/25797/3903/3240/84418/5269/1536/79930/126014/53831/28956/100049587/196527/124583/5912/5777/5236/1509/4893/8655/1476/2919/23191/3071/3684/5724/1729/6813/10288/7226/3687/374395/2495/1604/3417/945/23218/1265/28988/10159/1315/160364/5879/5473/5547/2358/978
GOBP_NEGATIVE_REGULATION_OF_HYDROLASE_ACTIVITY	362	0.57779	1.66273	2.24862e-08	2.99494e-06	2.48772e-06	3751	tags=28%, list=11%, signal=25%	7076/4057/301/5054/302/3958/710/4318/5806/9232/358/332/871/7042/7422/5265/10252/2537/5329/718/5176/5266/684/960/7057/646424/51129/114769/1992/286204/5104/9104/10253/23645/1800/56925/12/1471/4504/83596/1475/50848/5627/5271/1508/6195/5918/1293/1893/2597/2876/5269/135228/7035/2281/3001/2280/10406/2821/831/341/2/3082/8530/10542/6590/636/330/5743/3428/51499/221908/375484/7980/5973/1476/3071/2810/10959…
HP_HYPSARRHYTHMIA	181	-0.601426	-1.85407	2.41171e-08	3.172e-06	2.63479e-06	4541	tags=48%, list=14%, signal=42%	149371/26275/79641/79876/7957/51185/8243/3054/2558/10564/2904/9439/523/8131/80153/7430/25977/132158/60558/2561/6711/22866/9354/7991/23097/79791/9681/83696/56947/2906/8867/10765/3340/5048/51112/774/5530/25930/2258/777/6326/6334/26040/9147/51741/56776/8831/23312/55704/343450/22906/221692/26227/8573/23043/6709/10659/2560/8120/4763/84896/6812/26999/81603/773/6509/10297/6506/23732/2571/2775/2566/23316…
GOBP_ANTIGEN_PROCESSING_AND_PRESENTATION	103	0.730158	1.90239	2.71254e-08	3.52362e-06	2.92686e-06	3904	tags=52%, list=12%, signal=46%	83871/3122/3123/3115/972/3113/10981/3117/3127/3119/2207/6556/7057/3108/3111/3383/3109/3118/54209/3106/3105/1520/3107/10875/567/3120/3077/5696/23180/5971/29108/1636/811/2923/2213/5873/3140/1514/3133/6890/3134/1509/925/10288/7454/55080/3136/10437/968/64167/50856/5641/2629/6892
GOBP_DEFENSE_RESPONSE_TO_SYMBIONT	279	0.608246	1.72474	2.80746e-08	3.60246e-06	2.99235e-06	5393	tags=41%, list=16%, signal=35%	3627/10410/2633/6036/2537/5359/684/27350/9636/4599/3460/8673/4938/10581/84282/10417/4615/2635/81622/4939/7097/83666/3659/10875/60489/6039/4940/6772/29800/3665/4283/51191/91543/958/29108/8638/6737/3569/100507436/10346/5551/151636/8692/9582/3669/7128/200316/3588/5788/85363/64135/330/79594/3428/4277/3661/6035/4600/4343/2150/3553/6502/8519/10859/10269/64108/3429/80149/8772/10475/79132/84166/55210/140…
GOBP_VESICLE_MEDIATED_TRANSPORT_IN_SYNAPSE	195	-0.592296	-1.85477	3.26112e-08	4.08047e-06	3.3894e-06	4328	tags=45%, list=13%, signal=39%	23621/1855/140679/440279/1609/284697/9900/6093/2332/26258/80331/1815/274/273/5728/140730/2932/134957/114781/26059/8867/84961/50632/8447/22999/9783/8674/5582/85439/320/11037/28964/5217/6453/148/1182/63908/56850/6857/8541/1488/57030/8224/27253/3356/8573/54413/5874/5532/246213/112476/6844/143425/6854/84162/6517/8618/22871/5864/9829/29993/5579/6457/6812/8927/9699/57555/10675/6860/6623/9024/6855/6620/…
GOCC_AZUROPHIL_GRANULE_LUMEN	88	0.755278	1.93805	3.28042e-08	4.08047e-06	3.3894e-06	3388	tags=50%, list=10%, signal=45%	2171/302/6036/4069/718/2519/2512/8836/10577/1075/12/3074/79980/2717/2990/2799/10383/2517/9588/29108/5476/25801/2896/55313/203068/2720/10487/8635/23593/5580/6037/3614/175/51316/4125/410/58485/11240/29952/4332/6386/8804/2588/10493
GOBP_BIOLOGICAL_PROCESS_INVOLVED_IN_SYMBIOTIC_INTERACTION	282	0.610398	1.7324	3.29633e-08	4.08047e-06	3.3894e-06	5637	tags=40%, list=17%, signal=34%	4057/3956/5806/3123/972/10410/2335/3576/5359/3678/2519/23601/983/857/1948/3383/6352/7037/8673/8542/10581/4615/7852/858/54210/8764/1969/5478/50848/3304/3725/1508/3673/6510/2597/2876/3688/6737/8829/5034/1234/3065/10346/3965/140823/8692/290/4261/1514/9830/942/85363/920/51176/5817/5479/2150/8519/27243/6338/3690/5978/10572/7293/4061/3429/80149/3693/10475/10189/1525/2934/79581/6993/2621/117854/9076/330…
GOBP_NEUROTRANSMITTER_TRANSPORT	205	-0.577657	-1.81017	3.40413e-08	4.16491e-06	3.45954e-06	4694	tags=42%, list=14%, signal=37%	6622/488/6540/9751/27345/23621/1855/140679/440279/9900/2332/26258/80331/9143/1815/9899/3164/22895/6581/140730/2932/134957/6512/26059/8867/8864/84961/8447/22999/9783/5582/23208/2055/320/28964/388662/5217/148/63908/5799/6857/815/8541/1488/57030/8224/3177/2668/3356/8573/246213/112476/6844/143425/6854/9627/2824/8618/22871/5864/4763/6511/5579/6812/9699/477/10675/6860/6623/6855/116443/6616/6506/81539/6…
GOBP_SYNAPSE_ORGANIZATION	410	-0.483672	-1.60795	3.51873e-08	4.25564e-06	3.53491e-06	3250	tags=36%, list=10%, signal=33%	22891/785/4884/23085/2561/29882/22865/22866/5728/10507/10013/266727/2915/7124/26059/23363/51201/58504/5048/10152/23181/2554/153090/25/56127/56133/9499/2258/8128/1399/147381/1742/26115/5217/8495/56850/288/145581/6376/80725/7804/5802/8831/119/85358/8541/10243/1488/8499/11141/2534/654429/9912/1501/9762/323/64218/2668/66000/27253/79012/54413/80863/5364/7248/56098/347730/55906/5098/4916/55209/50944/84…
GOBP_INTERLEUKIN_8_PRODUCTION	103	0.727915	1.89655	3.62289e-08	4.33182e-06	3.59819e-06	4213	tags=44%, list=13%, signal=38%	1116/301/5054/2152/972/7114/965/929/602/4615/7097/3304/29108/3569/64581/3965/914/8692/7096/10542/5788/1649/4843/8737/2150/25865/3553/284297/11027/8915/8772/6850/6774/7098/3303/7474/51311/51284/3586/2149/945/307/26191/51157/10392
HP_FOCAL_ONSET_SEIZURE	284	-0.526352	-1.70418	3.95052e-08	4.6705e-06	3.8795e-06	4226	tags=43%, list=13%, signal=38%	7957/51185/23265/8243/51362/55823/2558/5649/10564/93627/387119/2904/83480/57582/9439/6598/8131/6389/57526/80153/7430/116931/23067/3097/29072/6711/1523/9354/7991/79791/9681/83696/4771/11128/10765/7187/3340/776/5048/55689/284058/5290/57465/2055/2554/55777/5530/25930/2258/7249/6326/6334/57468/9147/56776/8831/6925/23126/815/23312/57551/1501/26960/23229/26227/8573/50/23043/9839/112476/6844/10522/55870…
GOBP_ENTRY_INTO_HOST	150	0.68623	1.8518	4.03328e-08	4.71535e-06	3.91676e-06	4554	tags=46%, list=14%, signal=40%	3956/5806/3123/972/10410/3576/5359/3678/2519/23601/983/857/1948/3383/7037/8673/10581/7852/858/8764/1969/50848/3304/1508/3673/6510/3688/6737/8829/5034/1234/10346/3965/8692/290/4261/1514/9830/942/85363/920/5817/8519/3690/10572/7293/4061/3693/10475/1525/2934/79581/6993/2621/117854/9076/3303/8724/1604/682/5245/6614/286827/6609/27074/3916/8547/6404/9213
HP_EPILEPTIC_ENCEPHALOPATHY	101	-0.704274	-2.03345	4.1351e-08	4.78127e-06	3.97152e-06	3740	tags=54%, list=11%, signal=48%	10274/2904/57582/523/25977/60558/2561/2906/23241/8867/5048/57465/774/2554/55904/5530/777/6326/6334/51741/8831/343450/221692/23229/6709/2560/1106/8120/3899/56479/6323/9254/23258/6812/26999/773/6506/23732/2775/2566/23316/3785/10815/23236/2257/9378/53616/9568/1641/2902/6529/2562/3745/6328/4915
GOBP_VIRAL_LIFE_CYCLE	309	0.587215	1.67994	4.48364e-08	5.07278e-06	4.21366e-06	4554	tags=35%, list=14%, signal=31%	4057/3956/5806/3123/7153/972/10410/6347/3576/5359/3678/684/27350/9636/23601/983/857/1948/3838/3383/4599/6352/7037/8673/4938/10581/7852/858/4939/8764/1969/5478/50848/3304/60489/1508/998/4940/3673/6510/91543/3688/8638/6737/8829/63901/5034/1234/10346/3965/8692/290/9582/4261/10542/3669/1514/9830/10465/200316/6590/942/85363/920/64135/3428/5817/5479/84875/8519/27243/3690/10572/7293/4061/3429/80149/3693…
GOCC_VACUOLAR_LUMEN	168	0.663917	1.80567	4.48364e-08	5.07278e-06	4.21366e-06	5476	tags=56%, list=16%, signal=47%	2171/2331/302/633/972/6036/6385/4060/4069/718/2519/6382/2512/8836/3339/10577/1075/12/3074/79980/1520/2717/2990/1508/1513/2799/10383/1634/2517/6383/9588/29108/2817/5476/25801/2896/23646/55313/54749/1514/203068/2720/10487/8635/23593/5580/6037/1509/3614/5159/175/51316/4125/410/58485/27163/11240/29952/4332/6386/8804/2588/10437/2719/10493/6448/2262/5641/2581/53/5538/2629/10082/4758/56729/6609/10694/22…
GOBP_IMMUNE_RESPONSE_REGULATING_SIGNALING_PATHWAY	459	0.54608	1.5918	4.63315e-08	5.18617e-06	4.30785e-06	4953	tags=38%, list=15%, signal=33%	4057/3958/2214/3123/3115/2633/5359/3119/2207/2357/857/10451/929/728/23643/54209/80381/7305/7805/1535/4938/84282/4615/81622/3105/28526/7097/3493/9111/1520/3659/3304/84868/11314/2359/4940/3538/3665/3514/3656/23180/4067/91543/958/8638/7462/3937/3501/123920/51296/81035/9473/64332/64581/3539/338382/3965/92610/3783/719/3500/2213/3430/581/7096/28638/7128/5788/10385/3055/64135/330/3984/5777/5058/4277/558…
GOMF_ANTIGEN_BINDING	162	0.664512	1.79975	4.81538e-08	5.33341e-06	4.43015e-06	5217	tags=44%, list=16%, signal=37%	3122/3123/3115/3113/3117/3127/3119/4239/3106/10417/3105/28526/3493/3107/3538/3077/3514/958/3501/7040/962/3539/28912/3500/2217/28638/28908/28815/3133/6890/3134/3507/28299/3676/11027/28825/7106/3502/28442/28797/3575/3494/28822/55080/3136/28816/28559/28796/28813/1718/3503/28793/28388/28913/28439/6892/28394/28823/28468/28448/11024/8547/28444/28434/28395/28820/28809/28938/28817/912/28392
HP_EPILEPTIC_SPASM	189	-0.589073	-1.8314	4.91503e-08	5.35997e-06	4.45221e-06	3696	tags=42%, list=11%, signal=37%	2904/9439/8131/80153/7430/116931/23067/4204/3097/60558/6711/1523/9354/7991/23097/79791/9681/83696/56947/10765/3340/5048/51112/5290/2639/55777/5530/25930/7249/6595/6326/6334/253959/26040/9147/56776/8831/6925/815/23312/57551/29968/26960/221692/26227/8573/23043/6709/10522/55870/7248/23040/23030/1778/10000/56479/6323/6812/81603/5813/9024/6509/10297/23732/10771/2571/2775/3785/547/23236/9568/2898/1641/…
GOBP_REGULATION_OF_MEMBRANE_POTENTIAL	414	-0.485624	-1.61956	4.94124e-08	5.35997e-06	4.45221e-06	3811	tags=33%, list=11%, signal=30%	2332/65018/287/4719/2904/388591/6717/1815/10242/4204/23171/2911/274/5831/2561/2273/5728/140730/596/2932/2915/7124/2906/54207/1080/8911/776/6714/4355/5350/3756/22999/9783/3760/10962/8912/3747/2554/57369/25/2899/5530/2258/1742/55186/6326/148/6334/288/85358/5590/81832/3746/11060/56660/57657/66000/3799/54413/10142/6869/2560/401190/10089/50944/22871/79784/2905/2743/781/23373/610/30845/6323/637/123041/…
GOCC_INTRINSIC_COMPONENT_OF_POSTSYNAPTIC_MEMBRANE	121	-0.665115	-1.97509	5.44637e-08	5.84762e-06	4.85727e-06	2087	tags=46%, list=6%, signal=44%	2561/22865/2915/2906/10368/729993/1742/148/1630/1182/145581/5802/81832/3746/27253/3356/54413/491/401190/347730/4916/59284/22871/388336/64084/9127/1128/57406/2066/57555/10675/1141/26045/57689/2900/116443/22986/1008/64101/3751/2895/2566/347731/2563/2894/114798/2890/53616/1272/27092/6529/53826/2556/10369/729956/2550
GOBP_MITOTIC_SISTER_CHROMATID_SEGREGATION	165	0.672255	1.82725	5.67511e-08	6.03166e-06	5.01014e-06	3218	tags=36%, list=10%, signal=33%	11065/991/9232/84722/891/51203/55143/11004/9212/24137/10460/3833/10403/9787/64151/1063/4751/699/10783/9055/23397/83540/113130/701/55165/9493/5347/990/10051/7272/79980/9319/64105/11130/81620/4085/10615/55055/29127/9700/81930/1062/1843/9928/7283/146909/54892/10459/26271/9735/90417/79998/27243/9918/5901/148479/51529/23636/79075/91272
HP_INTELLECTUAL_DISABILITY_SEVERE	415	-0.477112	-1.58897	6.80175e-08	7.1568e-06	5.94473e-06	4917	tags=41%, list=15%, signal=36%	5160/2036/10585/6134/8239/2218/29954/80055/3192/9758/51360/27183/57187/11154/79641/6664/79876/54496/2972/6597/3064/27086/5191/51185/8243/51362/116442/3054/196528/2558/2664/10564/1496/2182/124997/26005/10274/51/4719/2904/8242/83480/9439/6651/6598/6389/57526/80153/5977/7430/116931/23067/4204/9037/9459/10524/55572/3097/122553/1911/5885/8050/29072/22866/1523/5728/9354/7991/79791/11113/83696/347344/73…
GOBP_NUCLEAR_CHROMOSOME_SEGREGATION	269	0.609402	1.71947	7.10989e-08	7.40696e-06	6.15252e-06	3406	tags=31%, list=10%, signal=28%	11065/991/9232/84722/7153/891/51203/55143/11004/9212/24137/147841/10460/3833/10403/9787/81610/64151/1063/4751/699/10783/9055/23397/83540/113130/701/1894/55165/9493/5347/990/10051/7272/79980/116028/9319/2669/64105/11130/81620/998/4085/10615/55055/29127/9700/81930/1062/55706/1843/9928/2177/7283/146909/54892/898/157570/10459/146956/10609/57405/26271/83990/9735/90417/10096/79998/27243/84944/9918/5901…
HP_GENERALIZED_TONIC_SEIZURE	80	-0.740562	-2.06379	7.40956e-08	7.64347e-06	6.34898e-06	3696	tags=59%, list=11%, signal=52%	2904/57526/116931/22796/23067/3097/1523/10765/5048/2554/55777/5530/6326/6334/8831/6925/815/23312/57551/26960/23229/8573/112476/10522/55870/1106/23040/1778/610/5602/56479/6323/6812/81603/773/9024/10771/2775/2566/23316/6304/3785/547/2902/2562/10369/28514
GOCC_TRANSPORTER_COMPLEX	382	-0.489966	-1.60728	8.13569e-08	8.31104e-06	6.90349e-06	3212	tags=27%, list=10%, signal=25%	785/7385/2561/57348/23507/134957/10060/59283/64840/2906/1080/10368/4723/8911/776/10058/91689/5350/3756/3760/774/8912/729993/3747/2554/375567/2899/1741/7222/1742/3773/777/6326/6334/7220/486/20/286097/51761/7439/3746/7381/57194/7881/55799/55754/402117/3780/10142/6339/2560/1804/59284/6261/388336/2905/2743/781/10367/610/56479/94015/6323/9254/6327/477/773/8001/57406/57628/1141/2900/116443/285175/26047…
GOBP_MYELOID_LEUKOCYTE_ACTIVATION	227	0.622895	1.73672	8.64584e-08	8.74726e-06	7.26583e-06	3854	tags=43%, list=12%, signal=38%	301/3598/5320/972/2335/3576/5359/6284/2207/3162/6556/7057/57817/22918/728/54209/712/7305/5880/3460/6352/8673/4615/3689/1075/11326/55509/7097/9111/6688/1268/84868/3725/11314/4055/4067/4495/2242/5971/3606/29108/7462/3937/5321/199/3569/3965/914/1050/8692/2896/2213/3430/7096/8530/8877/10538/5788/284021/8754/22904/1191/5777/5580/146722/11006/3566/2150/9341/84106/7048/116071/6338/2268/4282/136/11027/36…
GOBP_REGULATION_OF_T_CELL_PROLIFERATION	170	0.660785	1.80212	8.77783e-08	8.79622e-06	7.3065e-06	4201	tags=44%, list=13%, signal=39%	3485/301/3958/3123/10457/3115/3113/6385/2302/3109/80381/5880/6352/7037/11326/3105/2615/8764/54440/3659/80380/84868/1051/57045/259307/836/3606/29108/199/3569/1947/3965/3718/7412/3280/11151/942/5788/10385/3481/29126/3133/10673/7133/5777/2064/4860/11006/3559/3553/4004/916/7048/10859/3071/8772/6850/10288/970/7784/51043/3552/1604/3586/944/9466/5074/23308/8440/26191/3620/11146/1499/64926/6693
GOBP_T_CELL_PROLIFERATION	201	0.641117	1.772	1.13468e-07	1.12633e-05	9.35574e-06	4211	tags=44%, list=13%, signal=39%	3485/301/3958/4478/3123/10457/3115/3113/6385/6556/2302/977/3109/80381/5880/6352/7037/11326/3105/2615/8764/54440/3659/80380/84868/1051/57045/259307/836/3606/29108/2281/2000/199/3569/1947/3965/3718/7412/581/3280/11151/942/5788/10385/3481/29126/3133/10673/7133/5777/2064/4860/11006/3559/1503/3553/4004/916/7048/10859/7293/3071/8772/6850/10288/970/2697/7784/51043/3552/1604/8740/3586/944/9466/5074/23308…
HP_INTELLECTUAL_DISABILITY_MODERATE	247	-0.54299	-1.74638	1.17996e-07	1.16033e-05	9.63818e-06	4994	tags=49%, list=15%, signal=42%	7592/3176/9581/2036/8239/6904/80055/9758/22827/57187/9382/29123/6664/54496/6597/55280/27086/51185/116442/3054/196528/2664/2182/10283/2332/57545/2904/9439/6598/57526/80153/5977/7430/116931/23067/5238/4204/9459/3097/29072/22866/1523/10735/9354/6872/7991/79791/83696/347344/11128/10765/5075/3340/10847/9968/284058/57492/57465/5495/55777/5530/23096/1741/324/6638/288/26040/9147/56776/8831/6925/815/23312…
HP_GENERALIZED_ONSET_MOTOR_SEIZURE	183	-0.579279	-1.78569	1.20021e-07	1.16931e-05	9.7128e-06	3550	tags=41%, list=11%, signal=37%	6389/57526/144165/116931/22796/23067/4204/3097/785/29072/1523/5728/83696/10765/5048/57465/2055/2554/55777/5530/8629/9969/56978/6326/6334/57468/8831/6925/815/23312/57551/343450/10479/26960/23229/26227/8573/112476/10522/55870/1106/23040/1778/610/5602/56479/6323/22858/6812/81603/5813/773/9024/10297/10771/2571/2775/112755/2566/23316/6304/3785/547/2563/10815/9568/7915/2902/6529/2562/10369/6833/3767/49…
GOBP_REGULATION_OF_ADAPTIVE_IMMUNE_RESPONSE	180	0.650418	1.78455	1.30799e-07	1.26263e-05	1.0488e-05	3953	tags=41%, list=12%, signal=36%	301/3122/3123/718/6556/2302/23529/54209/7037/3106/196/11221/3105/8764/10865/54440/3659/84868/567/3665/3077/259307/91543/958/3606/29108/2048/5321/7040/3569/64332/962/64581/84695/3718/2213/3140/7128/64092/5788/920/29126/3133/10673/3554/7133/5777/3134/10459/6778/11006/5817/3566/3553/7855/10859/54795/3071/80149/8772/695/3575/7454/8741/3142/3136/7784/51043/1604/3586/4436/9466/121260/64170
HP_TYPICAL_ABSENCE_SEIZURE	57	-0.782024	-2.08053	1.36743e-07	1.30801e-05	1.08649e-05	3696	tags=60%, list=11%, signal=53%	2904/116931/23067/7840/3097/1523/5728/10765/8912/2554/55777/5530/8629/8831/6925/815/57551/26960/10522/55870/23040/1778/51322/56479/6812/9024/23732/10771/2566/547/2902/2562/10369/28514
GOBP_HUMORAL_IMMUNE_RESPONSE_MEDIATED_BY_CIRCULATING_IMMUNOGLOBULIN	108	0.719776	1.88282	1.4699e-07	1.38666e-05	1.15182e-05	4838	tags=42%, list=15%, signal=36%	710/715/3426/716/718/51279/2302/713/54209/712/602/714/28526/3493/9156/717/3538/3514/3501/3539/3500/2213/28638/5788/1191/5777/3507/3502/28442/3494/721/7784/1604/3503/28388/28439/28394/28468/730/28448/720/28444/28434/28395/708
GOBP_NEGATIVE_REGULATION_OF_CYTOKINE_PRODUCTION	354	0.573713	1.6499	1.48772e-07	1.38666e-05	1.15182e-05	4928	tags=30%, list=15%, signal=26%	4057/301/7042/3123/10457/2633/2335/7114/684/3162/6556/2302/7057/81031/114769/1992/54209/7538/7291/7305/602/7805/4938/706/5552/11326/2615/9111/1969/80380/84868/4940/57045/3077/5971/2146/29108/2048/7040/3569/3965/284/3718/2213/54206/3082/7128/9308/5788/5734/10385/1649/29126/79594/5777/3134/28951/10293/51176/11006/7043/2150/225/10859/284297/3071/80772/80149/79132/54/79589/695/3635/947/490/51564/2621…
GOMF_CATION_CHANNEL_ACTIVITY	316	-0.508115	-1.64812	1.48919e-07	1.38666e-05	1.15182e-05	2906	tags=26%, list=9%, signal=24%	10060/59283/2906/3709/54207/10368/8911/776/3756/84286/3760/774/8912/3747/2899/7222/3773/777/6326/6334/7220/343450/3746/56660/7881/55799/57657/51555/27112/3780/8416/6339/10089/9311/59284/6261/2905/781/610/56479/6323/9254/123041/6327/9127/57156/131096/773/2823/1141/2900/116443/6616/285175/1137/2892/5027/57419/3751/3777/3785/3781/3782/3766/2890/27092/259232/55800/2898/2902/728215/3765/3745/6328/41/1…
GOBP_COMPLEMENT_ACTIVATION	119	0.691878	1.8292	1.58304e-07	1.46112e-05	1.21367e-05	4838	tags=40%, list=15%, signal=35%	710/715/3426/716/718/51279/713/4239/54209/712/714/11326/28526/3493/3075/717/3538/3514/3501/1675/3539/3500/2/28638/1191/3507/3553/3502/28442/3494/721/1604/5245/78989/629/3503/28388/28439/28394/28468/730/28448/720/8547/28444/28434/28395/708
GOBP_VIRAL_PROCESS	405	0.554042	1.59946	1.63054e-07	1.49187e-05	1.23921e-05	5646	tags=40%, list=17%, signal=33%	4057/3956/5806/3123/7153/972/10410/6347/3576/5359/3678/684/27350/9636/23601/983/857/1948/3838/3383/4599/7538/6352/7037/8673/4938/10581/7852/858/4939/8764/83666/1969/5478/50848/3304/3725/60489/1508/998/4940/6772/3673/3665/6510/91543/29969/3688/8638/6737/8829/55741/63901/5034/1234/3065/10346/3965/8692/290/9582/4261/10542/3669/1514/9830/10465/200316/6590/942/85363/636/920/64135/3428/11282/51176/5817…
GOCC_PLATELET_ALPHA_GRANULE_LUMEN	66	0.781492	1.91062	1.68591e-07	1.52924e-05	1.27025e-05	2465	tags=45%, list=7%, signal=42%	7076/5054/710/7042/87/7422/5265/2335/7114/5154/2162/7057/5552/12/7450/3671/5627/83706/1675/7040/81/2/3082/3481/1191/5155/7044/7043/54863/22915
GOMF_ENDOPEPTIDASE_REGULATOR_ACTIVITY	189	0.636031	1.75262	1.77095e-07	1.59264e-05	1.32291e-05	3751	tags=29%, list=11%, signal=26%	7076/4057/5054/302/710/9232/332/871/5265/718/5176/5266/684/646424/114769/1992/286204/5104/1800/56925/12/1471/4504/1475/5627/5271/6195/5918/1293/2597/5269/135228/7035/10406/831/2/8530/6590/55851/330/5721/7980/5973/1476/25816/721/6197/6692/2621/5272/8740/11047/5045/65264/5345
HP_VASCULAR_SKIN_ABNORMALITY	497	0.533157	1.56143	1.82851e-07	1.63048e-05	1.35434e-05	5209	tags=38%, list=16%, signal=33%	10630/5054/1281/165/1277/710/1278/715/1290/5328/7042/3123/3115/3113/716/4015/3119/1289/2162/7132/362/81031/857/29887/2316/3675/5880/2706/3106/5111/3339/4615/5351/59/2022/10312/861/11014/7450/3075/3039/1475/26509/2717/4000/5627/717/1508/2353/355/2006/3040/3673/3077/10535/5696/83706/2517/29957/135228/51604/2048/3257/3937/8985/84818/55505/54809/64581/5551/811/284/5476/118429/5873/170302/9103/2177/23…
HP_SUBCUTANEOUS_HEMORRHAGE	220	0.622285	1.73233	1.89835e-07	1.66537e-05	1.38332e-05	3850	tags=41%, list=12%, signal=36%	5054/1281/165/1277/1278/715/1290/5328/7042/3115/3113/716/4015/1289/2162/7132/81031/29887/2316/4615/5351/59/2022/10312/861/11014/7450/3075/3039/5627/717/355/2006/3040/3673/83706/135228/2048/3257/3937/8985/54809/5551/811/5873/9103/2177/23474/84876/5155/5580/2120/10019/2175/7043/113189/4627/7048/5159/3690/5566/94/7046/54/5184/6813/2176/2934/7454/7036/90411/8676/6915/3207/6774/4638/5167/84062/11274/9…
GOBP_ANTIGEN_PROCESSING_AND_PRESENTATION_OF_PEPTIDE_ANTIGEN	59	0.796136	1.91323	1.8993e-07	1.66537e-05	1.38332e-05	3904	tags=68%, list=12%, signal=60%	3122/3123/3115/972/3113/3117/3127/3119/2207/6556/3108/3111/3109/3118/54209/3106/3105/1520/3107/567/3120/3077/29108/1636/811/2923/2213/3140/1514/3133/6890/3134/1509/55080/3136/10437/64167/50856/5641/6892
GOCC_SPECIFIC_GRANULE	158	0.66204	1.78926	2.04966e-07	1.78236e-05	1.4805e-05	4834	tags=45%, list=14%, signal=39%	1116/4057/5806/5328/4069/5329/64114/23601/22918/8836/1522/79792/6515/8673/1535/3689/963/4973/567/25797/3903/3240/1536/126014/54918/53831/719/5873/28956/6590/196527/683/124583/7133/5912/5777/10555/3683/6809/6518/1509/10970/3728/2919/23191/3684/6813/7414/1774/7226/84329/5906/221/23071/64386/945/1265/8560/311/121260/4758/160364/2358/56729/8907/948/4790/1794/5768/6814/9761
GOBP_SISTER_CHROMATID_SEGREGATION	197	0.638057	1.76296	2.16784e-07	1.86967e-05	1.55303e-05	3218	tags=32%, list=10%, signal=30%	11065/991/9232/84722/7153/891/51203/55143/11004/9212/24137/10460/3833/10403/9787/64151/1063/4751/699/10783/9055/23397/83540/113130/701/55165/9493/5347/990/10051/7272/79980/116028/9319/64105/11130/81620/4085/10615/55055/29127/9700/81930/1062/1843/9928/7283/146909/54892/157570/10459/26271/9735/90417/79998/27243/9918/5901/2237/148479/51529/23636/79075/91272
HP_SELF_INJURIOUS_BEHAVIOR	184	-0.580125	-1.79368	2.24445e-07	1.91153e-05	1.58779e-05	3811	tags=46%, list=11%, signal=41%	2332/473/2904/7874/54880/116931/23067/10524/3097/1523/26137/339983/3188/10765/57520/57459/55904/55777/5530/23096/7249/23291/388662/6326/100033413/25836/8218/6638/6857/10743/8831/6925/23126/815/23312/57551/85358/5590/8924/80816/54551/58508/23013/26960/3356/8573/1387/6844/10522/55870/7248/23040/4784/6601/2033/3800/1778/51322/8567/56479/6812/7681/81603/8936/9024/6509/285175/2892/10771/4692/2775/547/…
HP_FOCAL_IMPAIRED_AWARENESS_SEIZURE	106	-0.674802	-1.9715	2.25271e-07	1.91153e-05	1.58779e-05	4090	tags=55%, list=12%, signal=48%	55823/5649/387119/2904/8131/57526/116931/23067/3097/29072/1523/9681/10765/7187/776/5048/57465/2055/2554/55777/5530/2258/7249/6326/6334/56776/8831/6925/23126/815/57551/26960/23229/112476/10522/55870/7248/64780/23040/1778/56479/6323/6812/9024/10297/23732/10771/112755/2566/3785/547/2563/2902/5138/3745/10369/4983/28514
GOBP_BIOLOGICAL_PROCESS_INVOLVED_IN_INTERACTION_WITH_HOST	188	0.640085	1.76238	2.31076e-07	1.94511e-05	1.61569e-05	4554	tags=39%, list=14%, signal=34%	3956/5806/3123/972/10410/3576/5359/3678/2519/23601/983/857/1948/3383/7037/8673/10581/7852/858/8764/1969/5478/50848/3304/1508/3673/6510/3688/6737/8829/5034/1234/10346/3965/8692/290/4261/1514/9830/942/85363/920/5817/8519/27243/3690/10572/7293/4061/3693/10475/10189/1525/2934/79581/6993/2621/117854/9076/3303/8724/1604/682/5245/6614/286827/6609/84321/27074/3916/80145/8547/6404/9213
GOBP_NEGATIVE_REGULATION_OF_CELL_ACTIVATION	210	0.621249	1.72233	2.41845e-07	2.0196e-05	1.67756e-05	3386	tags=38%, list=10%, signal=34%	301/3958/3598/3123/10457/972/4192/6385/5154/3162/2302/11117/54209/7305/7805/8651/11326/2615/861/8764/3659/80380/6688/1268/84868/10875/11314/7056/1051/57045/3077/259307/4067/836/100507436/84695/114897/3965/3718/2896/51083/2213/8530/7128/64092/942/5788/284021/10385/29126/2737/5777/5155/2064/7940/3134/5580/84959/10019/79626/146722/864/11006/3566/3559/10859/2268/928/3071/80149/695/3635/10288/3142/433…
GOBP_NEGATIVE_REGULATION_OF_PROTEOLYSIS	340	0.570387	1.63664	2.51446e-07	2.08324e-05	1.73042e-05	4433	tags=31%, list=13%, signal=27%	7076/4057/5054/302/710/5327/4318/9232/358/332/871/7422/5265/55872/2537/5329/718/5176/5266/684/960/7057/646424/114769/1522/1992/286204/5104/1800/56925/12/1471/4504/83596/1475/5627/5271/1508/6195/5918/1293/1893/3077/2597/2619/2876/5269/135228/7035/6737/10406/2821/831/79094/2/3082/8530/10542/6590/330/5743/3428/51499/375484/1942/7980/5973/1476/9528/2810/25816/79031/721/6197/6692/6478/2621/6386/10972/…
HP_DYSKINESIA	233	-0.546305	-1.73172	2.71788e-07	2.23418e-05	1.8558e-05	4319	tags=41%, list=13%, signal=36%	80746/6314/5378/51185/116442/23317/6224/2558/65018/2904/9439/523/80153/10128/7430/116931/23067/3097/25977/2561/22866/1523/9354/7991/23097/79791/83696/2906/8867/22909/10765/3340/657/38/5290/774/55777/5530/2259/2258/6326/6334/26058/6857/9147/51741/54832/56776/8831/6925/815/23312/57551/64218/22906/26960/8573/23043/112476/10659/10522/55870/8120/23040/9829/1778/10367/56479/6812/26999/81603/5813/773/11…
GOBP_MITOTIC_NUCLEAR_DIVISION	284	0.59315	1.68292	2.8698e-07	2.34077e-05	1.94434e-05	3418	tags=33%, list=10%, signal=30%	11065/991/4605/9232/84722/891/22974/51203/55143/11004/9212/24137/10460/83987/27338/3833/10403/9787/64151/1063/4751/6790/699/10783/9055/2316/23397/83540/113130/701/55165/9493/5347/858/990/10051/7272/79980/9319/64105/11130/4288/3304/10040/81620/998/80346/157313/4085/995/9820/10615/55055/29127/56992/9700/1111/81930/1062/3832/11200/1843/54820/9088/8877/9928/7283/3481/146909/54892/5155/10459/26271/973…
GOBP_NEUTROPHIL_MIGRATION	124	0.691215	1.84231	3.09973e-07	2.4948e-05	2.07228e-05	4850	tags=51%, list=15%, signal=44%	3958/3627/6288/6280/7130/7042/972/6347/4192/6279/3576/2207/10451/728/5880/6352/4615/3689/54210/5478/4267/56833/7060/4283/6373/5175/1803/719/51192/683/3554/9948/3672/5479/6364/3553/1441/2919/391/3071/5293/51135/7409/6850/1525/3552/57580/682/6372/5294/6355/6283/5879/5473/84522/6354/83700/2526/3579/10344/708/2921/399
GOBP_B_CELL_ACTIVATION	315	0.575987	1.64645	3.10605e-07	2.4948e-05	2.07228e-05	4227	tags=36%, list=13%, signal=32%	3956/4323/972/684/2302/23529/10451/8935/7305/602/7037/7805/23075/196/28526/10312/3493/54440/6688/9156/11314/56833/3538/1026/1880/259307/3514/4067/836/958/3688/2146/7462/2048/3501/7040/3569/9473/3539/200081/3718/678/3500/7412/2213/581/202309/28638/10538/7128/64092/942/5788/841/1316/10673/683/5777/112616/5580/150372/10459/7374/51176/3507/6778/1503/3676/578/4282/7293/4242/3071/5293/4064/3502/28442/6…
GOBP_ORGANELLE_FISSION	470	0.534217	1.56162	3.36148e-07	2.67951e-05	2.22571e-05	5355	tags=36%, list=16%, signal=30%	11065/991/4605/9232/84722/7153/891/22974/51203/9133/55143/11004/9212/1164/3976/24137/10460/83987/27338/3833/10403/9787/64151/1063/4751/6790/699/10783/9055/2316/23397/2827/83540/113130/701/55165/9493/5347/858/990/10051/10635/7272/79980/9319/64105/11130/4288/3304/5888/84057/10040/8438/81620/998/80346/157313/259266/4085/995/1634/9820/10615/55055/29127/56992/9700/1111/81930/811/1062/3832/11200/55706/…
HP_ENCEPHALOPATHY	256	-0.526829	-1.70179	3.50694e-07	2.77443e-05	2.30456e-05	3740	tags=39%, list=11%, signal=35%	26275/5903/79641/331/2592/79876/7084/200205/2558/2752/93627/10274/51/4719/2904/57582/523/4204/7840/55572/84342/25977/132158/60558/2561/22866/10507/23097/2906/90624/23241/8867/4723/5654/5048/51112/2731/57465/774/2639/2554/55904/5530/25930/2258/6576/777/6326/6334/5274/728294/51741/8831/6925/55704/5095/343450/84706/1355/22906/221692/23229/6709/10659/2560/1106/8120/6261/3899/5602/56479/84896/6323/925…
GOMF_ENZYME_INHIBITOR_ACTIVITY	376	0.55045	1.58466	3.88521e-07	3.05076e-05	2.53408e-05	3751	tags=28%, list=11%, signal=25%	7076/4057/301/5054/9021/302/3958/710/9232/332/871/304/5265/81848/1031/3315/718/5176/5266/5570/684/6588/390940/646424/51129/114769/8826/308/1992/286204/5104/10253/8651/1800/10788/56925/12/1471/4504/83666/1475/9535/5764/5627/5271/6195/5918/1293/1026/2597/836/5269/200734/135228/7035/10406/344/151636/831/8692/341/2/4946/8530/6590/10221/161742/330/54892/28951/221908/375484/11006/26271/7980/5973/1476/1…
GOBP_GRANULOCYTE_CHEMOTAXIS	122	0.686523	1.82539	3.96319e-07	3.08894e-05	2.5658e-05	4848	tags=48%, list=15%, signal=41%	301/5919/3958/3627/6288/6280/7130/7042/972/6347/4192/6279/3576/2207/7057/10451/728/5880/6352/3269/3689/54210/5478/7060/4283/6373/1803/719/51192/683/3672/5479/6364/79647/3553/1441/2919/3071/5293/7409/6850/1525/57580/682/6372/5294/6355/6283/5879/5473/7857/6354/83700/23765/3579/10344/1436/708/2921
GOBP_TUMOR_NECROSIS_FACTOR_SUPERFAMILY_CYTOKINE_PRODUCTION	183	0.640202	1.76197	4.04918e-07	3.13275e-05	2.60219e-05	4909	tags=44%, list=15%, signal=38%	4057/10457/3315/7057/929/23643/54209/7538/7291/7305/602/1535/4938/10417/706/4615/4939/7097/9590/10865/54440/84868/4940/29108/1536/2048/3569/64581/3965/284/914/54206/7096/7128/942/5788/64135/29126/3133/1191/5777/4776/8737/11006/7855/10859/4282/11027/8915/80149/8772/5724/54/6850/947/83786/2621/6774/7098/120892/7474/3552/353514/3586/113277/945/9261/50856/9466/26191/64170/6693/10392/948/407019/8832/7…
HP_HYPOPLASIA_OF_THE_CORPUS_CALLOSUM	470	-0.451772	-1.49022	4.09607e-07	3.1459e-05	2.61311e-05	4917	tags=42%, list=15%, signal=37%	5160/2036/10585/7707/8239/2218/23221/84153/55780/154881/6904/29954/80055/79731/9758/25942/51360/22827/149371/11154/29123/79876/54496/2972/80746/51185/23265/80208/8243/4337/200205/113612/55823/3295/2558/2752/54664/5649/29899/10564/80232/1496/55275/93627/5080/124997/55593/26005/473/23499/2904/23299/83480/57582/9439/4858/523/84148/6651/23503/7874/5430/80153/54880/7430/116931/22796/23067/8036/9895/84…
GOBP_DEFENSE_RESPONSE_TO_GRAM_NEGATIVE_BACTERIUM	87	0.73812	1.89314	4.35477e-07	3.32036e-05	2.75802e-05	2371	tags=26%, list=7%, signal=25%	4057/5054/5919/358/6036/4069/6556/79792/54209/54210/8764/3148/6039/29108/3569/140823/3140/920/4843/3507/6037/2150/284297
GOBP_PHAGOCYTOSIS	292	0.58318	1.65908	5.04825e-07	3.81559e-05	3.16939e-05	4945	tags=41%, list=15%, signal=35%	301/83871/5806/5322/6347/4481/5359/718/55113/2207/6556/7057/22918/10451/929/54209/7305/5880/1535/10417/4615/3689/28526/7097/3493/4233/134/11314/717/2209/998/3538/3673/3514/4067/5175/3688/29108/3501/81035/199/64581/3539/338382/4688/811/3500/2213/3561/5873/8877/28638/8685/9936/11151/5788/196527/4689/3055/10960/3984/55647/5058/5580/146722/3507/9938/3683/4627/2150/3553/64005/2268/3690/84466/391/3071/…
GOBP_EMBRYO_IMPLANTATION	54	0.794583	1.87867	5.07682e-07	3.81559e-05	3.16939e-05	3401	tags=44%, list=10%, signal=40%	7076/6696/4318/7422/51673/3976/2192/3490/4313/6781/7004/3691/397/85360/81671/811/2013/4838/5743/3553/7048/2697/5125/682
GOBP_MYELOID_LEUKOCYTE_DIFFERENTIATION	209	0.616458	1.71016	5.31512e-07	3.96636e-05	3.29462e-05	3982	tags=39%, list=12%, signal=35%	4057/302/4318/7130/3123/7422/972/56975/3976/29887/54209/7305/7037/3726/714/55509/10312/861/7097/1969/6688/3725/2353/1051/3059/7071/998/4055/3665/1880/4067/4495/3204/2242/5971/135228/7040/1021/126014/2124/1230/3965/1050/10538/10370/10221/841/920/8544/22904/10234/3428/84959/10272/51176/8737/11006/4627/2150/7048/116071/10859/5293/8772/10100/3635/28962/169200/3696/7098/5771/2719/10537/6988/25979/1397…
GOBP_REGULATION_OF_NEUROTRANSMITTER_LEVELS	211	-0.550969	-1.73896	5.3691e-07	3.97843e-05	3.30464e-05	4694	tags=44%, list=14%, signal=38%	6622/488/6540/9751/8292/27345/4128/23621/2572/1855/140679/440279/9900/2332/26258/223/80331/9143/1815/747/3164/22895/6581/140730/2932/134957/6512/26059/8867/8864/84961/8447/22999/9783/5582/23208/2055/320/28964/5217/51222/148/63908/5799/6857/815/8541/1488/8224/3177/2668/3356/8573/112476/6844/143425/6854/9627/2824/8618/22871/5864/4763/6511/590/5579/6812/9699/477/10675/6860/6623/6855/116443/6616/6506…
GOBP_ACUTE_INFLAMMATORY_RESPONSE	112	0.695679	1.82814	5.47704e-07	4.03003e-05	3.34751e-05	3247	tags=36%, list=10%, signal=32%	6288/2152/2214/241/9332/5265/2335/9180/6279/5359/718/57817/7037/12/54210/445/134/1268/2209/1051/3240/3569/5008/6289/3500/7412/2213/2/196527/3133/5743/23780/3553/9536/2683/695/7036/2161/7784/3552
GOBP_MONONUCLEAR_CELL_DIFFERENTIATION	430	0.541309	1.57167	5.56121e-07	4.06355e-05	3.37535e-05	5236	tags=39%, list=16%, signal=33%	301/3958/3956/3122/3123/7422/4323/972/28959/4192/55365/2207/2302/23529/1958/3111/54209/602/3106/8651/11221/10945/55509/10312/861/54440/3659/6688/3725/10875/8324/567/56833/1051/4055/3665/1880/259307/4067/4495/3204/91543/2242/5971/3688/3606/2146/3569/1021/64332/84695/3965/3718/914/678/4783/7412/2213/581/80758/3140/1514/10538/2177/9308/942/5788/5734/10385/1316/920/8544/2737/10673/5777/3428/2064/915/…
GOCC_COLLAGEN_TRIMER	86	0.724733	1.85523	5.61172e-07	4.07217e-05	3.38251e-05	3964	tags=48%, list=12%, signal=42%	1282/1281/1277/1292/1284/1278/1290/4015/4481/4060/115908/1289/11117/1295/713/84034/1299/712/714/1291/1293/1296/169044/80781/81035/50509/114897/8685/1303/7373/114898/1306/129080/114904/85301/1307/342035/78989/81578/1298/91522
GOBP_REGULATION_OF_LEUKOCYTE_MIGRATION	213	0.61197	1.69859	5.74845e-07	4.14282e-05	3.4412e-05	4473	tags=40%, list=13%, signal=35%	301/5054/5919/3958/3627/4478/7130/7422/4323/972/6347/4192/3576/3162/11117/7057/728/3383/9435/54209/5880/6352/4615/23075/83483/80310/8764/5764/4267/134/6688/11314/56833/7060/1893/3673/4067/3204/29108/63940/199/3569/1230/3965/811/1803/719/1843/5734/196527/683/3554/3676/6364/2150/79647/4282/928/80024/391/3071/8772/5724/11240/2621/7784/6484/7474/3552/8784/5025/8740/5641/9466/6355/2185/5879/2358/51157…
GOMF_COLLAGEN_BINDING	66	0.766577	1.87416	6.43554e-07	4.60644e-05	3.8263e-05	2373	tags=58%, list=7%, signal=54%	165/1292/4318/871/7045/5118/2335/9902/4015/4060/5154/960/7057/3675/1842/7450/1520/1291/1508/1513/3673/1634/3688/64175/50509/114897/4811/1514/54829/8754/22795/7373/5155/5058/3672/10609/5479/4921
GOBP_T_CELL_ACTIVATION_INVOLVED_IN_IMMUNE_RESPONSE	116	0.694071	1.82791	6.55201e-07	4.65812e-05	3.86923e-05	3111	tags=34%, list=9%, signal=31%	301/3958/3122/3123/972/4192/2207/6556/3383/3109/602/84868/10875/1880/5971/3606/3936/3569/64332/84695/3965/3718/2213/5873/10538/942/5734/54518/51176/6778/3683/3566/2150/10859/3071/80149/3142/6774/51043
GOCC_IMMUNOGLOBULIN_COMPLEX	149	0.653203	1.76207	7.25685e-07	5.1246e-05	4.2567e-05	8993	tags=54%, list=27%, signal=39%	28526/3493/3538/3514/3501/3539/28912/3500/28638/28908/28815/3507/28299/28825/3502/28442/6850/28797/3494/28822/28816/28796/28813/28775/3503/28793/28388/28913/28439/28394/28823/28468/28448/974/28444/28434/28941/28395/28820/28809/28923/28938/28817/28392/28784/28408/28803/28776/28778/28937/28450/28935/28423/100423062/28943/28774/28772/28781/28424/28458/3495/28449/28420/28804/28410/28396/28882/28874/2…
GOBP_NEGATIVE_REGULATION_OF_LYMPHOCYTE_ACTIVATION	157	0.658705	1.78438	7.34835e-07	5.14774e-05	4.27592e-05	3876	tags=40%, list=12%, signal=36%	301/3958/3123/10457/972/4192/6385/2302/7305/7805/8651/11326/2615/861/8764/3659/80380/84868/10875/11314/1051/57045/3077/259307/4067/836/100507436/84695/3965/3718/51083/2213/7128/64092/942/10385/29126/2737/5777/2064/7940/3134/79626/864/11006/3566/3559/10859/2268/3071/80149/695/3635/10288/3142/4332/51043/5771/1845/3586/5074/26191/3620
GOCC_INTRINSIC_COMPONENT_OF_POSTSYNAPTIC_SPECIALIZATION_MEMBRANE	78	-0.695062	-1.92532	7.38746e-07	5.14774e-05	4.27592e-05	3169	tags=53%, list=10%, signal=48%	2561/22865/2906/10368/729993/1742/1630/145581/5802/81832/54413/491/401190/347730/59284/22871/388336/64084/9127/1128/2066/57555/1141/26045/57689/116443/22986/1008/64101/3751/2895/2566/347731/2894/114798/2890/53616/27092/2556/10369/729956
GOMF_PASSIVE_TRANSMEMBRANE_TRANSPORTER_ACTIVITY	462	-0.453091	-1.4959	7.97759e-07	5.52238e-05	4.58711e-05	3100	tags=25%, list=9%, signal=23%	785/2561/25769/596/57348/23507/56666/10060/59283/2906/3709/54207/1080/10368/121601/8911/776/3756/84286/3760/56923/774/8912/3747/2554/57369/2899/203859/7222/3773/777/6326/6334/1182/7220/1185/7439/343450/3746/56660/7881/55799/57657/51555/27112/57719/3780/8416/6339/2560/10089/9311/59284/6261/2905/2743/781/610/56479/94015/6323/9254/123041/6327/9127/6563/57156/131096/773/8001/2823/1141/6509/2900/11644…
GOBP_REGULATION_OF_VIRAL_PROCESS	153	0.650868	1.75642	8.36285e-07	5.75124e-05	4.77721e-05	3272	tags=35%, list=10%, signal=31%	4057/3956/5806/3123/7153/972/10410/3576/5359/684/27350/9636/3838/4599/7538/6352/4938/10581/7852/4939/5478/60489/4940/6772/91543/29969/8638/6737/63901/5034/10346/3965/9582/4261/3669/9830/10465/200316/6590/85363/920/64135/3428/84875/8519/4061/10475/140564/2934/6993/117854/6895/8724
HP_ABSENT_SPEECH	316	-0.492009	-1.59588	8.45668e-07	5.778e-05	4.79944e-05	4846	tags=43%, list=15%, signal=37%	10730/6134/440138/2218/23221/1457/154881/6904/29954/7086/80055/3192/9758/27183/6664/79876/22907/5832/6597/3064/8243/55823/196528/80232/1496/26005/473/51/23499/2904/83480/523/6598/7874/5977/4204/2911/3097/84342/2561/6711/22866/10735/50937/56947/7343/2906/3188/81887/10847/3756/57492/7025/774/443/5530/23096/388662/6595/57688/777/253959/6638/6857/26040/8869/55691/8831/6925/23126/57731/815/55704/54805…
HP_ABNORMAL_LYMPHOCYTE_MORPHOLOGY	173	0.637032	1.73918	8.98425e-07	6.09376e-05	5.06173e-05	5059	tags=47%, list=15%, signal=40%	6696/4478/2214/3123/3115/5880/4615/8651/7852/10095/10312/83879/5698/355/204/6772/2517/3937/54809/3718/4173/4261/3561/7128/11151/9723/641/5788/2720/841/9508/55388/920/7133/9948/915/5580/4860/84061/3507/8737/84823/3559/1503/90417/4893/916/175/925/4125/8915/3071/5293/54/6850/695/3575/7454/92579/970/7036/5692/3070/8742/3574/4758/10159/8625/3932/3654/3431/6909/58484/2137/919/4790/1794/7535/6948/3702/4…
GOBP_CELLULAR_RESPONSE_TO_MOLECULE_OF_BACTERIAL_ORIGIN	226	0.602836	1.6794	9.03466e-07	6.09376e-05	5.06173e-05	5013	tags=39%, list=15%, signal=34%	4057/5054/7431/3627/6347/3576/57817/1948/929/114769/23643/54209/7538/6352/10417/834/706/4615/9516/5606/445/7097/10865/80380/6688/84868/3148/1051/4283/3656/6373/4067/3606/29108/2048/7040/3569/1234/9450/2213/7096/7128/942/10221/85363/8754/3055/22904/29126/129607/4843/7133/1019/388325/3661/3553/7855/2919/10859/4282/11027/8915/80149/4793/4064/5724/10288/6915/7474/3552/1604/3586/968/6372/10318/26191/5…
GOBP_ACTIVATION_OF_IMMUNE_RESPONSE	363	0.55363	1.59289	9.27907e-07	6.21875e-05	5.16554e-05	4953	tags=37%, list=15%, signal=32%	3958/710/715/3123/3115/2633/3426/716/5359/718/3119/51279/2207/2357/10451/713/728/4239/54209/712/80381/7305/7805/714/839/11326/3105/28526/3493/3075/11314/717/2359/3538/3514/23180/4067/29108/7462/3937/3501/123920/1675/9473/64332/64581/3539/3783/719/3500/2213/2/581/28638/5788/85363/10385/3055/1191/3984/5777/3428/5058/4277/5580/150372/3507/11006/11118/25865/3553/114625/84106/64005/2268/925/11027/8915…
HP_ABNORMAL_CEREBRAL_VASCULAR_MORPHOLOGY	284	0.583145	1.65454	9.54509e-07	6.33142e-05	5.25914e-05	4910	tags=40%, list=15%, signal=34%	5054/1282/1281/1277/1284/1290/2318/241/633/7042/2335/3426/4015/1289/2162/10112/81031/83987/2316/3043/4615/1482/59/2022/1471/445/182/11014/3075/5982/2717/4000/5627/79709/2006/6772/7026/3673/10535/9820/135228/7462/8985/54809/3569/811/54820/9103/10370/6608/60/653361/64135/2050/3984/5155/10019/4860/4854/55901/7043/26608/2997/7048/9275/5159/54344/3690/94/10269/7046/2773/71/5311/51726/7454/90411/4638/5…
HP_ABNORMAL_LEUKOCYTE_COUNT	380	0.545968	1.5731	9.56753e-07	6.33142e-05	5.25914e-05	5872	tags=45%, list=18%, signal=37%	6696/4478/3123/3115/29089/7132/2212/5880/7037/3043/4615/8651/7852/81622/219285/3689/10095/9837/10312/861/55215/83879/28755/5052/5698/5888/355/204/6772/9056/83706/958/3937/7040/54809/5551/100151683/811/3718/4261/2213/3561/5873/7128/28956/2177/11151/9723/641/5788/841/9508/55388/920/9948/915/5580/6231/2120/4860/10459/84061/2175/3557/3507/29927/8737/83990/7516/84823/3559/1503/90417/4893/916/672/5159/…
GOCC_MHC_CLASS_II_PROTEIN_COMPLEX	15	0.961996	1.80276	9.81874e-07	6.45705e-05	5.36349e-05	955	tags=93%, list=3%, signal=91%	3122/3123/3115/972/3113/3117/3127/3119/3108/3111/3109/3118/567/3120
GOBP_REGULATION_OF_RESPONSE_TO_BIOTIC_STIMULUS	337	0.559525	1.60342	1.05371e-06	6.88644e-05	5.72016e-05	4421	tags=36%, list=13%, signal=32%	4057/710/5322/3123/5359/9636/11117/84034/114769/23643/54209/7305/6352/3106/1535/4938/84282/196/8651/11221/839/11326/3105/9111/3075/83666/3659/6688/84868/10875/3148/60489/56833/4940/6772/29800/3665/259307/4067/51191/29108/8638/6737/64581/100507436/3965/9450/151636/2896/2213/2/3430/3140/7128/200316/10221/85363/841/3055/653361/330/29126/3133/79594/5777/3428/5058/3134/4277/388325/3661/5817/2150/3553/…
HP_ABNORMAL_BLEEDING	462	0.527945	1.54065	1.06257e-06	6.90144e-05	5.73262e-05	5652	tags=42%, list=17%, signal=35%	5054/1282/1281/165/1277/1284/1278/715/1290/5328/7042/3123/87/3115/1031/3113/2335/3426/716/4015/1289/2162/7132/81031/29887/726/2316/3106/3691/4615/9493/83483/5351/59/2022/1471/10312/861/11014/7450/3075/2202/3039/80270/4000/5627/79709/717/355/2006/3040/3673/1026/9056/6237/79001/83706/135228/2048/3257/3937/8985/54809/1230/5551/811/8974/5873/54820/2184/9103/2177/23474/6608/196527/84876/2050/5155/5580…
GOMF_NEUROTRANSMITTER_RECEPTOR_ACTIVITY	111	-0.644477	-1.88402	1.10575e-06	7.13785e-05	5.92899e-05	1377	tags=25%, list=4%, signal=24%	3356/3350/8416/2560/1132/2905/2743/1128/8001/1141/2900/116443/1137/2892/11255/2895/2566/2563/2894/2565/2890/2898/2902/2562/2556/2891/2550/2893
GOBP_POSITIVE_REGULATION_OF_I_KAPPAB_KINASE_NF_KAPPAB_SIGNALING	186	0.63257	1.74033	1.2302e-06	7.8928e-05	6.55608e-05	4315	tags=45%, list=13%, signal=40%	4057/6275/3956/3123/972/6284/684/7132/3162/114769/10783/2316/6398/7037/55504/1894/834/389/4615/1902/9516/4055/1893/51246/2597/958/6737/6574/2280/64581/10346/3965/92610/8717/6285/10542/9830/85363/841/920/330/124583/79594/7188/8737/10769/3661/8743/2150/3553/79971/9641/8915/8795/8772/51135/10475/84962/4919/2697/7098/117854/23636/80216/51026/3552/10537/113277/2149/222068/7105/54862/6283/9020/64170/55…
HP_ARTHRALGIA	178	0.632215	1.73398	1.24016e-06	7.90848e-05	6.56911e-05	4433	tags=41%, list=13%, signal=36%	6696/1277/1290/3123/3115/6424/3113/716/3117/3119/1289/7132/4982/857/2512/54209/7305/3106/4313/3043/861/11014/5982/2717/4000/5698/355/2006/3077/5696/51604/7462/3569/1230/100151683/8974/4261/54829/653361/1836/1643/3984/2783/5580/3557/84823/3559/26608/9275/4282/5251/30061/5692/6945/5167/6578/3560/5771/3663/3586/83451/29940/8742/26191/65992/1499/3654/51371/6427/6583/58484/51085/720
GOBP_CELL_ACTIVATION_INVOLVED_IN_IMMUNE_RESPONSE	282	0.579201	1.64385	1.25966e-06	7.9366e-05	6.59246e-05	4789	tags=40%, list=14%, signal=34%	301/3958/3598/3956/3122/3123/972/4192/6284/2207/3162/6556/23529/3383/3109/54209/7305/602/5880/7037/8673/4615/23075/3689/9111/6688/84868/9156/10875/11314/1880/4067/4818/2242/958/5971/3606/29108/7462/3936/7040/3569/64332/64581/84695/3965/3718/2896/2213/5873/3430/202309/10538/11151/942/5788/5734/284021/54518/22904/5777/3134/10459/7374/51176/6778/3683/3566/2150/9341/84106/10859/6338/2268/136/4242/110…
GOBP_EXTERNAL_ENCAPSULATING_STRUCTURE_ORGANIZATION	305	0.566632	1.61646	1.25966e-06	7.9366e-05	6.59246e-05	3301	tags=36%, list=10%, signal=33%	10630/1282/1281/165/1277/1284/10631/2331/4318/1278/5806/30008/1290/871/822/7042/4323/7045/3381/4015/255743/4060/3912/1289/3915/7132/4016/10516/11117/64856/4982/81031/1295/857/4017/60681/2192/1299/4239/602/4313/7101/1842/858/2022/9510/1471/861/4327/1520/25903/169611/79709/1513/2006/29113/10549/1296/6624/3037/3913/3688/64116/169044/3936/80781/8985/4316/7040/3569/84695/50509/1803/4811/1303/9508/2279…
GOCC_FICOLIN_1_RICH_GRANULE_LUMEN	124	0.677237	1.80506	1.29729e-06	8.12506e-05	6.749e-05	4570	tags=50%, list=14%, signal=43%	4318/7130/5265/5836/3310/1522/79792/3043/1471/1520/9535/5478/240/3304/2990/10875/1508/25797/2799/10549/23406/26578/10092/1675/3101/2821/5701/2720/55276/9961/124583/5315/5236/4860/5686/1509/3614/3728/1476/4282/7414/2934/6993/4332/2495/3303/80301/823/5683/51411/3417/5718/28988/5689/978/272/10213/10694/5708/11333/5211/226
GOBP_IMMUNOGLOBULIN_PRODUCTION_INVOLVED_IN_IMMUNOGLOBULIN_MEDIATED_IMMUNE_RESPONSE	65	0.764663	1.86714	1.32854e-06	8.27154e-05	6.87067e-05	3817	tags=49%, list=11%, signal=44%	3122/3123/3115/3113/3117/3127/3119/23529/3108/3111/3109/3118/7037/23075/9156/567/3120/958/7040/202309/10538/5788/10459/7374/6778/695/8741/2067/3586/4436/9466/121260
GOBP_CELLULAR_RESPONSE_TO_BIOTIC_STIMULUS	251	0.589728	1.64866	1.35697e-06	8.39885e-05	6.97642e-05	5013	tags=39%, list=15%, signal=34%	4057/5054/7431/3627/6347/3576/57817/1948/929/114769/23643/54209/7538/6352/10417/834/706/4615/9516/5606/445/7097/10865/80380/6688/84868/3148/1051/4283/3656/6373/4067/3606/29108/2048/7040/3569/64581/1234/3309/9450/2213/7096/7128/942/10221/85363/8754/1649/3055/22904/29126/129607/4843/7133/1019/146956/388325/3661/3553/7855/2919/10859/4282/10269/11027/8915/80149/4793/4064/5724/6850/695/10288/6915/7474…
GOBP_POSITIVE_REGULATION_OF_LEUKOCYTE_PROLIFERATION	157	0.6521	1.76649	1.38941e-06	8.53416e-05	7.08882e-05	3799	tags=41%, list=11%, signal=36%	3485/301/2214/3115/972/3113/684/23529/10451/3109/80381/6352/7037/4615/3105/54440/80380/84868/1026/1880/4067/958/3606/29108/2048/199/3569/1947/3965/3718/7412/3280/11151/942/5788/3481/29126/3133/10673/683/4860/3559/3553/916/7048/4282/7293/3071/8772/6850/10288/970/51293/7784/4773/3552/1604/1439/8660/9466/23308/3574/8440/26191
GOBP_NEUROTRANSMITTER_SECRETION	143	-0.603161	-1.83212	1.39505e-06	8.53416e-05	7.08882e-05	4694	tags=46%, list=14%, signal=40%	6622/488/9751/27345/23621/1855/140679/440279/9900/2332/26258/80331/3164/22895/140730/2932/134957/26059/8867/84961/8447/22999/9783/5582/23208/320/28964/5217/148/63908/5799/6857/815/8541/1488/8224/3356/8573/112476/6844/143425/6854/9627/8618/22871/5864/4763/5579/6812/9699/10675/6860/6623/6855/116443/6616/6853/9379/5027/11255/112755/23025/10815/9378/41/10814
GOBP_NEGATIVE_REGULATION_OF_IMMUNE_EFFECTOR_PROCESS	112	0.685623	1.80171	1.41648e-06	8.61516e-05	7.1561e-05	3386	tags=40%, list=10%, signal=36%	301/3958/710/3598/7042/684/3162/2302/3106/196/11221/11326/3105/6688/84868/10875/11314/56833/3077/259307/7040/100507436/84695/3965/284/3718/2896/2213/2/5788/3133/5777/3134/11006/7043/3566/10859/3071/80149/3575/3142/51043/1604/5272/3586
HP_INTELLECTUAL_DISABILITY_MILD	399	-0.464938	-1.54223	1.43924e-06	8.70325e-05	7.22927e-05	4786	tags=43%, list=14%, signal=37%	55780/29954/7086/4591/80055/27161/79731/488/81794/25942/10157/57187/9382/2592/6664/54496/2972/3064/27086/51185/80208/3748/8243/210/673/375056/2664/29899/2074/2332/23590/2904/57582/9439/84148/57526/80153/54880/7430/116931/23067/23592/4204/274/3097/5831/29072/9702/10020/1523/5728/9354/220296/2245/7991/10013/79791/9681/10060/83696/11128/4041/10765/25970/10749/3340/10847/657/5048/38/284058/57492/5290…
HP_AGGRESSIVE_BEHAVIOR	228	-0.530702	-1.68326	1.5319e-06	9.21065e-05	7.65074e-05	4724	tags=46%, list=14%, signal=40%	27161/5621/54902/9758/25942/79576/4128/6664/55023/6597/3064/27086/196528/54664/5594/2332/387119/8242/83480/57582/6598/7874/57526/54880/5977/116931/4204/9739/785/29072/6711/26137/7343/3188/25970/3340/10847/9968/57492/2731/6683/2554/55904/6942/55777/2259/23096/540/7249/23291/8629/388662/6595/288/20/6925/23126/85358/8924/23013/26960/2334/1387/112476/2186/10522/7248/1106/23040/51780/23030/6601/2033/2…
GOBP_ANTIGEN_PROCESSING_AND_PRESENTATION_OF_PEPTIDE_OR_POLYSACCHARIDE_ANTIGEN_VIA_MHC_CLASS_II	32	0.86177	1.84506	1.59102e-06	9.51174e-05	7.90084e-05	1566	tags=66%, list=5%, signal=63%	3122/3123/3115/972/3113/3117/3127/3119/2207/7057/3108/3111/3109/3118/54209/1520/567/3120/29108/2213/1514
GOCC_PLATELET_ALPHA_GRANULE	90	0.709143	1.81846	1.63877e-06	9.7419e-05	8.09202e-05	2465	tags=41%, list=7%, signal=38%	7076/5054/710/7042/87/7422/5265/2335/7114/5154/2162/7057/5104/5552/12/7450/3671/5627/83706/5175/10184/135228/51706/1675/7040/81/2/3082/3481/1191/5155/7044/7043/54863/3690/928/22915
GOBP_REGULATION_OF_SYNAPTIC_PLASTICITY	194	-0.548185	-1.71573	1.67117e-06	9.87866e-05	8.20561e-05	4177	tags=45%, list=13%, signal=39%	440279/5924/1627/5649/9148/5594/2332/152330/2904/4204/3815/10858/23085/29882/25769/5728/2932/2915/2906/26012/26059/51201/4355/22999/6343/9783/5582/793/729993/25/57282/1742/6376/8831/815/85358/8541/5590/81832/5270/1979/80863/9693/5532/112476/6844/11170/347730/5864/388336/2905/114/23373/4763/2648/9145/6812/9699/348/22849/5923/4130/57406/6860/26045/22941/6855/6616/6547/22986/6543/2895/3766/952/2890/…
GOBP_GLUTAMATE_RECEPTOR_SIGNALING_PATHWAY	52	-0.771837	-2.03875	1.71156e-06	0.000100296	8.33103e-05	3811	tags=58%, list=11%, signal=51%	2332/2904/2913/747/2911/2915/2899/6376/85358/2534/80315/2905/54550/2900/116443/23732/2892/5354/2895/2894/23236/2890/8851/2898/2902/6505/6751/3745/2891/2893
GOBP_POSITIVE_REGULATION_OF_VASCULATURE_DEVELOPMENT	181	0.623617	1.71349	1.72084e-06	0.000100296	8.33103e-05	3505	tags=36%, list=11%, signal=33%	1116/5054/2152/358/133/7422/126393/3315/4192/3576/718/3678/3162/7057/285/51129/8038/84034/728/7291/7101/7852/2022/3099/861/187/1893/6237/958/3688/1536/8829/56005/719/2896/3082/8877/4838/5315/221074/25865/3553/3728/7048/672/1545/94/10352/5293/80149/1003/947/79031/4814/3687/3696/2246/6915/6774/7098/7474/3552/3586/10298/146850/8742
GOMF_LIGAND_GATED_ION_CHANNEL_ACTIVITY	145	-0.601582	-1.81675	1.7253e-06	0.000100296	8.33103e-05	1400	tags=31%, list=4%, signal=30%	10060/2906/3709/1080/3760/2554/2899/3773/51555/3780/6339/2560/9311/6261/2905/2743/610/9127/8001/1141/2900/116443/1137/2892/5027/2895/2566/3781/2563/2894/2565/3782/3766/2890/2898/2902/2562/2556/3765/41/6833/3767/2891/2893/55515
HP_WIDENED_SUBARACHNOID_SPACE	90	-0.667515	-1.90314	1.77409e-06	0.000102566	8.51952e-05	4994	tags=58%, list=15%, signal=49%	7592/2036/8239/440138/9758/80746/116442/3054/2664/2182/2904/116931/23067/4204/9459/3097/22866/1523/347344/10765/9968/2639/55777/5530/23096/1741/6638/8831/6925/815/57551/11141/26960/84679/10522/55870/389856/23040/1778/51322/56479/6812/5063/7102/9024/6855/7552/10771/547/2902/10369/28514
GOBP_RESPONSE_TO_TUMOR_NECROSIS_FACTOR	238	0.590392	1.65205	1.85476e-06	0.000105824	8.7902e-05	5081	tags=43%, list=15%, signal=37%	1116/1277/6347/2633/7114/965/3576/255743/7132/7057/57817/929/114769/7538/6352/7805/1535/55504/834/837/2635/83483/2634/83643/445/8531/8764/9590/3304/355/6772/836/3037/958/29108/81/1050/678/8692/7412/8717/8877/7128/3280/84817/2819/841/8754/330/10673/7133/5743/11173/10293/7188/8737/2643/149951/6364/2150/672/1545/7293/3987/5106/80149/6850/84888/970/58191/7185/2621/9076/3303/1984/5771/8784/3875/10537/…
GOCC_MHC_PROTEIN_COMPLEX	24	0.914222	1.86066	1.85792e-06	0.000105824	8.7902e-05	1909	tags=88%, list=6%, signal=83%	3122/3123/3115/972/3113/3117/3127/3119/3108/3111/3109/3118/3106/3105/3107/567/3120/3077/3140/3133/3134
GOBP_RESPONSE_TO_INTERFERON_GAMMA	135	0.660012	1.76171	1.86328e-06	0.000105824	8.7902e-05	4043	tags=44%, list=12%, signal=39%	7431/972/10410/6347/2633/3113/965/684/6556/7791/4435/6352/10581/834/8651/2635/2634/445/7097/9111/83666/3659/6672/998/6772/2597/958/6737/199/338382/3965/4261/3055/4843/55647/4641/1594/2643/6364/9341/10096/8519/54625/115361/71/115362/84166/2934/7454/58191/7098/9076/7474/361/5771/10537/6355/1613/5468/6354
GOBP_NEGATIVE_REGULATION_OF_DEFENSE_RESPONSE	259	0.583127	1.63788	1.87068e-06	0.000105824	8.7902e-05	3979	tags=30%, list=12%, signal=27%	9021/710/6288/7130/3123/55872/4192/5176/9636/7132/57817/54209/7538/3106/4938/11221/11326/3105/9111/240/134/84868/10875/56833/4940/4067/2876/6737/100507436/3965/2896/2213/2/3082/8530/7128/5788/5734/3055/3133/284207/79594/7133/3428/89790/3134/4277/5580/79626/10769/3559/10859/2268/54625/51441/10475/79132/54/1003/6850/84166/79651/64838/5692/5682/8780/5771/11274/6895/5272/3586/7105/6773/5045/6223/2629…
GOBP_POSITIVE_REGULATION_OF_T_CELL_PROLIFERATION	102	0.690664	1.80155	1.93156e-06	0.000108684	9.0277e-05	3799	tags=44%, list=11%, signal=39%	3485/301/3115/3113/3109/80381/6352/7037/3105/54440/80380/84868/3606/29108/199/3569/1947/3965/3718/7412/3280/11151/942/5788/3481/29126/3133/10673/4860/3559/3553/916/7048/3071/8772/6850/10288/970/7784/3552/1604/9466/23308/8440/26191
HP_ABNORMAL_ARTERIAL_PHYSIOLOGY	147	0.649947	1.75558	1.95829e-06	0.000109602	9.10396e-05	4456	tags=44%, list=13%, signal=38%	1282/6696/1281/1277/1278/1290/7042/3123/3115/3113/4015/1289/81031/3106/1482/5351/59/2022/5982/2717/4000/355/2006/7026/10535/7462/8985/1230/811/8974/10370/60/653361/64135/2050/3984/10019/4854/55901/7043/26608/7048/9275/6338/94/10269/7046/27235/54/71/4638/6945/5167/3586/83451/26191/2626/1499/83854/7157/3654/51085/720/8076
HP_ABNORMALITY_OF_SKIN_PHYSIOLOGY	445	0.524558	1.52875	2.02133e-06	0.000112531	9.34729e-05	5898	tags=41%, list=18%, signal=34%	6696/3122/4478/3939/3123/10457/3115/3113/3426/9180/3117/4069/3119/7132/2212/362/2706/7037/3106/1535/3691/4615/1075/9837/2615/10312/861/1475/374393/80270/3107/5698/567/1508/355/204/1893/6772/10535/5696/83706/1536/3937/84818/7040/3569/64581/1230/5551/100151683/4688/3718/3832/4261/2213/3561/7128/3588/641/5788/55851/4689/841/9508/653361/64135/7133/9948/915/3557/3507/8737/7389/6809/113189/3566/3559/28…
GOCC_PRESYNAPTIC_MEMBRANE	140	-0.599762	-1.81391	2.11809e-06	0.000117298	9.74323e-05	2555	tags=36%, list=8%, signal=34%	3756/22999/9783/3760/23208/3747/320/2899/23390/6453/6326/148/3092/6857/3746/492/27253/3356/8573/491/112476/401190/9627/114/85445/6812/5789/9699/1128/2066/57555/2823/84966/1141/6855/2900/6616/6506/1008/112755/23025/9378/1272/84628/2898/6529/5138/53826/3765/9892/2550
GOCC_LUMENAL_SIDE_OF_MEMBRANE	32	0.857099	1.83506	2.17207e-06	0.000119657	9.93921e-05	3000	tags=72%, list=9%, signal=65%	3122/3123/3115/972/3113/3117/3127/3119/3118/3106/3105/3107/3120/811/5476/3133/3134/81502/10134/5311/84888/622/3136
GOMF_METAL_ION_TRANSMEMBRANE_TRANSPORTER_ACTIVITY	427	-0.45199	-1.50184	2.24032e-06	0.000122774	0.000101981	3024	tags=24%, list=9%, signal=22%	57348/7991/10060/59283/6512/2906/3709/54207/10368/8911/776/123606/3756/84286/4891/3760/774/8912/3747/2899/23390/57282/540/7222/25800/3773/777/6326/6334/57468/6550/201266/7220/6560/54805/343450/3746/57030/10479/56660/492/7881/55799/57657/81894/27112/3780/84679/491/8416/6339/9990/10089/9311/9962/59284/6261/2905/781/610/6511/56479/6323/9254/123041/8671/6327/477/131096/773/2823/2900/116443/6616/6506/…
GOCC_POSTSYNAPTIC_SPECIALIZATION_MEMBRANE	114	-0.632681	-1.8607	2.30066e-06	0.000125417	0.000104177	3696	tags=50%, list=11%, signal=45%	2904/51104/747/2911/2561/22865/22866/2915/59283/2906/10368/3756/729993/1742/1630/145581/5802/10243/81832/54413/80863/10142/491/112476/1740/401190/347730/59284/22871/388336/2905/64084/9127/1128/2066/57555/1141/26045/57689/116443/8787/22986/1008/64101/3751/2895/2566/347731/2894/114798/2890/53616/27092/2556/10369/729956/2891
GOCC_EXTERNAL_SIDE_OF_PLASMA_MEMBRANE	440	0.525327	1.5298	2.31239e-06	0.000125417	0.000104177	4828	tags=37%, list=14%, signal=32%	301/3598/3627/57124/2152/2214/3123/9332/972/9180/4481/3678/2207/6382/7057/4162/929/3383/308/3679/5104/80381/3675/7037/7852/1889/6508/3689/2022/28526/3493/8764/80380/567/1508/7056/355/1513/3597/3538/9976/3673/3077/4283/3514/958/3688/1636/3501/5034/2348/962/64581/1234/3539/100507436/1230/53340/2028/4059/811/914/8692/3500/290/7412/80328/2213/3561/2217/28638/3140/9936/9308/942/5788/10385/8754/920/291…
GOBP_SYNAPSE_ASSEMBLY	174	-0.5566	-1.70666	2.35531e-06	0.000126949	0.000105449	3199	tags=37%, list=10%, signal=33%	4884/2561/22865/5728/10507/266727/23363/2554/56127/56133/2258/8128/1399/147381/145581/119/85358/11141/654429/64218/27253/54413/5364/347730/4916/55209/84631/22871/257194/8927/5789/64084/92737/10611/2066/26050/57555/2823/1141/26045/22941/9231/9806/9379/64101/57633/2895/2566/23316/347731/91156/375323/114798/9378/26052/869/6712/84628/4038/2562/4915/1826/2047/6585
GOBP_NEGATIVE_REGULATION_OF_LEUKOCYTE_CELL_CELL_ADHESION	140	0.657068	1.75799	2.36475e-06	0.000126949	0.000105449	4365	tags=40%, list=13%, signal=35%	301/3958/3123/10457/972/4192/6385/2302/7805/8651/11326/445/2615/861/8764/3659/80380/84868/10875/11314/1051/57045/3077/259307/836/84695/3965/3718/2213/942/10385/29126/2737/5777/2064/79626/864/11006/3566/3559/10859/3071/80149/10288/3142/51043/5771/1845/3586/5074/26191/3620/11146/6693/407006/407018
GOMF_GROWTH_FACTOR_BINDING	132	0.662484	1.76859	2.3894e-06	0.000127139	0.000105607	3196	tags=43%, list=10%, signal=39%	3485/1282/1281/1277/1278/114990/3486/27286/9180/3488/53834/1289/6284/5154/7057/11082/3487/3490/4804/94031/3691/2022/6464/2615/3489/1969/1291/64285/4052/57045/135228/83888/8829/2817/8692/3561/2/4053/2261/3554/5155/2064/3557/7043/2260/3559/7048/5159/3690/94/3587/7046/10952/79651/6187/6386/3560
GOBP_MONONUCLEAR_CELL_MIGRATION	193	0.614503	1.69336	2.39247e-06	0.000127139	0.000105607	5311	tags=44%, list=16%, signal=37%	301/5054/5919/3958/3627/6288/4478/6347/4192/7057/728/3383/6352/7852/80310/8764/80270/4267/240/50848/6688/56833/998/1893/1880/6373/4067/5175/29108/199/3569/1234/1230/3965/811/719/1843/196527/51192/5155/3683/3676/6364/79647/2059/64005/54795/80024/5293/8772/11240/7226/58191/2621/7474/8740/6223/5641/9466/2629/5294/6355/6283/2185/2358/6354/6693/2526/5800/11035/387/729230/3579/8792/10344/7535/1436/708/…
GOCC_NEUROTRANSMITTER_RECEPTOR_COMPLEX	45	-0.798319	-2.01781	2.40549e-06	0.000127189	0.000105648	2893	tags=58%, list=9%, signal=53%	59283/64840/2906/10368/729993/375567/2899/1741/1742/402117/59284/388336/2905/57406/2900/116443/2892/2895/2890/27092/2898/2902/10369/729956/2891/2893
GOBP_POSITIVE_REGULATION_OF_DEFENSE_RESPONSE	277	0.571161	1.61764	2.59883e-06	0.000136725	0.000113569	4763	tags=39%, list=14%, signal=34%	5054/6280/3956/241/5322/5320/4192/9180/6279/5359/718/7132/11117/84034/54209/7305/6352/8673/1535/834/839/1075/7097/9111/83666/6688/1268/84868/3148/1051/3673/3665/4067/4818/4258/3606/29108/1636/283131/63940/3569/64332/64581/5008/1050/8692/2896/8717/3430/5734/85363/3055/2828/3133/5743/3428/5058/3134/8737/3661/5817/2150/3553/9641/136/11027/8772/7409/6850/115362/695/84166/4862/4814/4332/8780/7098/7784…
HP_DECREASED_CIRCULATING_ANTIBODY_LEVEL	173	0.625659	1.70813	2.68439e-06	0.000140523	0.000116724	5059	tags=46%, list=15%, signal=39%	4478/5265/3117/3119/3162/6556/2316/5880/7037/7852/83483/219285/83879/567/355/204/3077/9056/958/51604/7040/5551/100151683/3718/3783/4261/3561/28956/641/841/9508/915/5580/84061/7374/3507/8737/3559/1503/90417/916/4282/4125/8915/5293/6813/6850/695/7454/2961/970/493856/8676/8884/6774/10165/1604/30011/55343/3070/4796/8742/10159/8625/7157/29760/3431/5373/2137/974/8792/537/919/4790/7535/6948/3702/4791/10…
GOBP_REGULATION_OF_HEMOPOIESIS	355	0.546782	1.5725	2.78672e-06	0.000145158	0.000120574	4037	tags=34%, list=12%, signal=31%	4057/301/3958/3956/3122/7130/3123/4323/972/28959/3202/4192/4015/3976/55365/9636/2302/3111/54209/7538/7305/3106/714/8651/11221/861/182/5764/54440/3659/6688/3304/10875/3148/567/56833/2353/1051/3059/7071/6772/3665/259307/4067/3204/2242/3606/7040/1021/64332/84695/2124/1230/338382/3965/3718/914/85477/678/2213/55170/2177/9308/942/5788/10221/841/10385/920/10234/2737/5777/2064/84959/150372/10272/4860/421…
GOBP_ANTIMICROBIAL_HUMORAL_IMMUNE_RESPONSE_MEDIATED_BY_ANTIMICROBIAL_PEPTIDE	70	0.746991	1.85268	2.94877e-06	0.000152842	0.000126957	3950	tags=29%, list=12%, signal=25%	4057/3627/6280/9547/3576/283/6039/4283/6373/2597/3151/140823/10578/6037/2919/6170/6372/6223/6283/5473
GOMF_CYTOKINE_RECEPTOR_BINDING	260	0.578754	1.62712	2.98504e-06	0.000153964	0.000127888	6194	tags=42%, list=19%, signal=34%	3627/9547/7042/7422/6347/9180/3576/64114/3976/3678/7205/23529/8835/3556/6352/4615/1489/2022/6464/3597/1893/6772/4283/6373/836/200734/3606/29108/2280/7040/3569/5008/8717/29097/841/161742/51192/10673/7044/10019/146722/3557/7188/8737/7043/8743/6364/3553/7048/2919/4282/3690/10572/8772/51135/7046/1003/6850/79031/8741/970/58191/7185/6386/10763/9034/3552/8740/3586/8742/944/6372/9466/3574/6355/5473/6354/…
GOBP_COGNITION	297	-0.493036	-1.59989	3.0356e-06	0.000155808	0.00012942	3100	tags=36%, list=9%, signal=33%	25769/7832/5728/23259/7991/114781/2915/7124/54207/8867/5803/5048/5582/4891/23208/793/84197/2055/25/10411/84687/2258/1742/28964/6326/814/25836/57468/151556/4212/100132074/8831/84630/85358/5590/81832/10919/2534/3156/55084/1979/2740/3356/54413/80863/2334/7349/5532/6869/64478/11170/7248/6517/55209/65009/50944/2033/114/23373/4763/2648/590/84896/4248/8398/1128/477/348/22849/5923/4130/6860/1141/1996/229…
GOBP_REGULATION_OF_B_CELL_ACTIVATION	181	0.619092	1.70106	3.08137e-06	0.000157389	0.000130734	4044	tags=38%, list=12%, signal=34%	4323/972/2302/23529/10451/7305/7037/7805/196/28526/3493/54440/11314/56833/3538/1026/1880/259307/3514/4067/836/958/2048/3501/7040/3569/9473/3539/678/3500/2213/28638/7128/64092/5788/10673/683/5777/150372/10459/3507/6778/4282/7293/3071/3502/28442/6850/695/3635/3494/8741/4332/51293/4773/30011/8660/3586/4436/9466/5074/3503/3574/28388/121260/28439/28394/677/28468
GOBP_REGULATION_OF_LEUKOCYTE_DIFFERENTIATION	282	0.569346	1.61589	3.20954e-06	0.000163144	0.000135514	4037	tags=35%, list=12%, signal=31%	4057/301/3958/3956/3122/7130/3123/4323/972/28959/4192/3976/55365/2302/3111/54209/7305/3106/714/8651/11221/861/54440/3659/10875/56833/2353/1051/3059/7071/3665/259307/4067/3204/2242/3606/7040/1021/64332/84695/2124/1230/3965/3718/914/678/2213/2177/9308/942/5788/10221/841/10385/920/10234/2737/5777/2064/84959/150372/10272/4860/864/2175/51176/8737/11006/3566/3559/27166/7048/10859/3071/80149/8772/6850/6…
GOBP_CELL_KILLING	184	0.619693	1.70525	3.34728e-06	0.000169328	0.00014065	3653	tags=37%, list=11%, signal=33%	4057/3122/2214/7042/3123/4069/718/57817/3383/7305/3106/4615/1075/3105/54210/3075/6688/5052/84868/567/2209/10383/2597/4818/3606/64581/100507436/3151/5551/3965/140823/3500/80328/2213/5873/3140/127544/203068/11151/5788/10578/2013/3133/4843/3251/5777/79465/3134/5817/2150/10859/6338/3071/3684/8772/7409/6813/6850/1054/3575/3136/80329/1604/5272/3586/146850/6372/6223
GOBP_REGULATION_OF_BIOLOGICAL_PROCESS_INVOLVED_IN_SYMBIOTIC_INTERACTION	55	0.766459	1.81347	3.50814e-06	0.000176616	0.000146704	3639	tags=47%, list=11%, signal=42%	4057/3956/5806/3123/972/10410/3576/2519/857/10581/6737/5034/10346/3965/4261/9830/85363/920/2150/8519/4061/10475/2934/117854/8724/6372
GOBP_NEGATIVE_REGULATION_OF_RESPONSE_TO_BIOTIC_STIMULUS	109	0.677586	1.77685	3.72357e-06	0.000186568	0.000154971	3653	tags=39%, list=11%, signal=35%	4057/710/9636/114769/3106/4938/196/11221/11326/3105/9111/84868/10875/56833/4940/259307/6737/100507436/3965/2896/2/7128/10221/3133/79594/3428/3134/4277/10859/54625/11027/51441/10475/79132/84166/8780/5771/11274/6895/5272/7105/6773/6223
HP_ABNORMAL_ENZYME_COENZYME_ACTIVITY	470	0.517624	1.51311	3.76891e-06	0.000187945	0.000156115	5248	tags=36%, list=16%, signal=30%	1282/6696/55240/3939/3123/5265/1890/3426/3117/56975/5836/3119/1806/4982/57817/60681/1356/1593/3106/1535/3043/3339/9493/2203/10577/5351/10312/861/3074/182/3075/788/80270/5052/5698/55858/1650/26873/3077/10535/9056/5696/130589/3913/1536/51604/7040/4175/2821/5551/4688/811/5476/11200/3783/435/23022/2184/2720/2819/653361/64135/29929/5424/5580/6231/5236/10195/1594/10555/4547/7389/4627/7355/64374/672/543…
GOBP_CHROMATIN_ORGANIZATION	500	-0.432597	-1.43664	3.87081e-06	0.000192116	0.000159579	4367	tags=38%, list=13%, signal=34%	54496/134353/9611/6597/221656/23468/23326/6015/146059/11164/6665/3054/196528/8312/6046/51377/5585/22893/6886/9810/55051/473/22890/8242/57332/10951/9425/8473/84678/84148/6598/26122/8888/64431/54880/1028/9733/23067/9869/4204/29915/6599/8535/54617/10524/6944/55818/84333/55193/9739/64710/29072/10902/29104/51230/56339/23304/6596/23347/10013/10361/56254/23234/93624/51742/257218/57634/10664/91433/81550/…
GOBP_PATTERN_RECOGNITION_RECEPTOR_SIGNALING_PATHWAY	173	0.621934	1.69796	3.97288e-06	0.000196256	0.000163019	4555	tags=42%, list=14%, signal=36%	4057/857/929/23643/54209/1535/4938/84282/4615/81622/7097/9111/1520/3659/3304/84868/11314/4940/3665/3656/23180/4067/91543/958/8638/51296/81035/64581/338382/3965/92610/3430/7096/7128/64135/330/146722/388325/3661/2319/2150/10211/11027/8915/7867/51135/79132/695/4814/118788/6197/8780/7098/3303/51311/80216/51284/5245/7105/9261/10318/26065/26191/121260/56927/25921/10392/3654/948/80231/55601/81793
GOBP_COLLAGEN_METABOLIC_PROCESS	98	0.695602	1.80833	4.04355e-06	0.000198814	0.000165143	3849	tags=49%, list=12%, signal=43%	1277/7431/4318/1278/871/4323/9902/1289/11117/4239/4313/2022/1471/861/4327/1520/55214/1508/1513/3673/3688/57333/8985/64175/4316/7040/3569/4261/54206/1514/9508/140766/90993/10609/4320/7043/5159/9697/5184/642658/2191/64386/9509/2149/8751/5045/5345/4312
GOBP_NEUTROPHIL_CHEMOTAXIS	101	0.692244	1.80357	4.28568e-06	0.000209739	0.000174218	4106	tags=47%, list=12%, signal=41%	3958/3627/6288/6280/7130/7042/972/6347/4192/6279/3576/2207/10451/728/5880/6352/3689/54210/5478/7060/4283/6373/1803/719/51192/683/3672/5479/6364/3553/1441/2919/3071/5293/7409/6850/1525/57580/682/6372/5294/6355/6283/5879/5473/6354/83700
GOMF_EXTRACELLULAR_LIGAND_GATED_ION_CHANNEL_ACTIVITY	73	-0.712733	-1.9619	4.43766e-06	0.000216172	0.000179561	1196	tags=32%, list=4%, signal=30%	2560/2905/2743/9127/8001/1141/2900/116443/1137/2892/5027/2895/2566/2563/2894/2565/2890/2898/2902/2562/2556/2891/2893
HP_OCULOGYRIC_CRISIS	48	-0.763683	-1.96192	4.48312e-06	0.000217379	0.000180564	3696	tags=54%, list=11%, signal=48%	2904/116931/23067/3097/1523/10765/55777/5530/8831/6925/815/57551/26960/10522/55870/23040/1778/56479/6812/9024/10771/547/56521/2902/10369/28514
HP_ABNORMAL_FEAR_ANXIETY_RELATED_BEHAVIOR	380	-0.459852	-1.50657	4.56426e-06	0.000220299	0.000182989	4401	tags=39%, list=13%, signal=35%	2034/55023/7461/8148/5378/3064/27086/2969/8243/210/196528/6224/25792/54664/5594/2182/1801/2332/155382/65018/9782/57582/2521/84148/6389/57526/84131/1642/116931/23067/4204/1639/4744/3097/5885/9739/29072/55717/6711/10735/50937/6872/84138/26137/9681/26012/3188/8867/200424/22909/9049/1294/10847/657/10046/284058/3178/5290/8912/2554/5521/55904/10084/6942/5444/25930/2908/23096/7249/23291/8629/7290/4750/2…
GOBP_POSITIVE_REGULATION_OF_IMMUNE_EFFECTOR_PROCESS	240	0.58175	1.62697	4.80857e-06	0.000231031	0.000191904	4909	tags=40%, list=15%, signal=34%	301/3598/3122/5322/3123/972/718/3162/23529/3109/54209/7305/5880/7037/8673/7805/3106/10417/3689/3105/8764/10865/54440/6688/11314/567/4067/91543/2242/958/3606/2048/7040/3569/64332/64581/2821/3965/3140/942/5788/3133/4843/3554/5777/3134/10459/388325/6778/5817/3566/2150/3553/9341/7855/10859/2268/4282/7293/136/8915/3684/8772/5724/7409/79132/6813/6850/695/8741/3142/3136/7784/117854/7474/1604/3586/5245/7…
GOBP_POSITIVE_REGULATION_OF_INFLAMMATORY_RESPONSE	139	0.642284	1.71725	4.88458e-06	0.000233616	0.000194051	4594	tags=44%, list=14%, signal=38%	5054/6280/3956/241/5320/4192/9180/6279/718/7132/54209/8673/834/1075/7097/9111/1268/1051/3673/4818/4258/3606/29108/1636/283131/63940/3569/64332/5008/1050/8692/2896/8717/3430/5734/2828/3133/5743/8737/3553/136/695/4814/7098/7784/120892/7474/5603/51284/353514/4363/6223/10318/5294/6283/3620/23765/729230/8792/81793/11315
GOCC_PHAGOCYTIC_VESICLE	136	0.648783	1.73067	4.98639e-06	0.000237406	0.000197199	4480	tags=45%, list=13%, signal=39%	4057/7431/83871/5322/10981/6556/7791/5880/8673/3106/1535/81622/3105/10312/7097/1520/3107/567/998/533/1536/338382/4688/811/2923/7096/9830/11151/4689/10578/752/653361/3133/6890/55647/83547/4641/3134/388325/9554/9341/3693/71/6850/23682/2934/7454/84329/4218/3136/26056/51284/8724/8992/311/6892/25921/10392/948/3916/122618
GOMF_VOLTAGE_GATED_CATION_CHANNEL_ACTIVITY	142	-0.588268	-1.78223	5.3127e-06	0.000250785	0.000208312	5670	tags=50%, list=17%, signal=42%	10021/3737/783/8514/2903/3739/3768/59285/3736/348980/3778/3757/3776/3741/3761/3775/3752/3748/3750/782/90134/786/775/2904/57582/53373/785/10060/59283/2906/10368/8911/776/3756/3760/774/8912/3747/3773/777/343450/3746/7881/55799/57657/3780/59284/6261/2905/781/610/56479/9254/131096/773/116443/6616/3751/3777/3785/3781/3782/3766/27092/2902/3765/3745/10369/6833/3767/30819
GOCC_EXOCYTIC_VESICLE	208	-0.534705	-1.68528	5.33112e-06	0.000250785	0.000208312	4971	tags=43%, list=15%, signal=37%	114569/10059/84446/57799/284612/6622/10228/79641/5870/23621/2572/140679/440279/201294/284697/9522/9900/80331/9143/143187/9899/274/22895/273/8417/84258/10966/132204/134957/56947/6843/83849/51760/8674/23208/85439/320/81615/11037/1742/388662/5869/1182/5866/5799/6857/5802/23312/57030/114088/321/8224/1809/5798/5874/80863/246213/112476/6844/143425/57586/6854/9627/23095/148281/5864/9162/114134/203190/91…
HP_ABNORMAL_LEUKOCYTE_PHYSIOLOGY	265	0.573629	1.61782	5.33889e-06	0.000250785	0.000208312	5606	tags=45%, list=17%, signal=38%	1277/4478/2214/3123/5265/3117/3119/3162/6556/2316/5880/7037/4615/7852/83483/219285/83879/4000/5698/567/355/204/3077/3514/9056/5696/958/51604/3937/7040/5551/100151683/3718/3783/4261/3561/5873/28956/641/841/9508/64135/7133/915/5580/4860/84061/7374/3507/8737/3566/3559/1503/90417/4893/916/55630/4282/4125/8915/3071/5293/51135/5184/6813/6850/695/3575/7454/2961/970/5692/493856/8676/8884/6774/10165/3560/…
GOBP_REGULATION_OF_PRODUCTION_OF_MOLECULAR_MEDIATOR_OF_IMMUNE_RESPONSE	161	0.624201	1.68734	5.43588e-06	0.000254206	0.000211154	3828	tags=37%, list=11%, signal=33%	3598/7042/972/684/3162/23529/7037/7805/10417/3105/8764/10865/54440/567/3077/91543/958/3606/2048/7040/3569/64581/2821/284/3718/2213/942/5788/3133/3554/7133/3134/10459/388325/6778/11006/7043/3566/2150/3553/9341/7855/10859/4282/54795/7293/8915/695/8741/7098/117854/7474/1604/3586/5245/4436/9466/26191/121260/8013
HP_SKIN_ULCER	117	0.665418	1.75234	5.46031e-06	0.000254218	0.000211164	4039	tags=44%, list=12%, signal=38%	1281/1277/3123/3115/3113/362/857/2706/3106/1535/3043/3691/3689/10312/4000/84868/5627/204/1536/84818/55505/64581/4688/3832/118429/8974/4689/653361/7133/6890/2632/9948/5155/4854/3858/5159/54567/55630/25923/5184/695/7454/2161/6774/6945/3663/3417/2629/26191/6892/4358
HP_THIN_VERMILION_BORDER	380	-0.457008	-1.49726	5.58562e-06	0.000258907	0.000215059	4837	tags=42%, list=15%, signal=36%	6134/8239/23221/1457/80267/27161/3192/7227/84188/4089/9758/25942/22827/9382/29123/6664/55023/54496/6597/3064/9181/1855/8243/116442/3054/196528/2752/775/2664/5594/2182/2074/2332/8242/8473/84148/6651/6598/5977/1642/116931/23592/4204/8036/9459/5831/1911/5885/6711/10020/22866/90161/10735/6872/11113/10664/83696/347344/23241/11128/81887/10765/6309/10847/9968/57492/57459/55770/57465/374654/55904/10084/2…
GOBP_ANTIGEN_PROCESSING_AND_PRESENTATION_OF_EXOGENOUS_ANTIGEN	45	0.799435	1.84975	5.65462e-06	0.000260956	0.000216761	2184	tags=53%, list=7%, signal=50%	3122/3123/3115/972/3113/3117/3127/3119/2207/3108/3111/3109/3118/3105/1520/567/3120/2213/3140/1514/3133/6890/3134/1509
GOBP_PROTEIN_PROCESSING	234	0.57263	1.59935	5.77188e-06	0.000264366	0.000219593	4198	tags=35%, list=13%, signal=30%	5054/165/302/5327/715/2152/5328/4323/6281/51279/7057/114769/1522/834/837/1889/839/5552/861/83596/1520/25825/3240/836/2619/8728/5230/5122/29108/1636/63901/2028/2023/831/1803/79094/8530/1368/1514/55851/841/9508/840/2737/3428/54205/4627/5664/81502/578/5566/5251/10269/9528/8772/60559/835/2934/79147/4285/2161/120892/64924/5125/1362/30968/9509/51098/1203/5045/29100/5641/7850/1718/5345/55676/10159/79258…
GOCC_SECRETORY_GRANULE_MEMBRANE	303	0.55807	1.58985	5.77876e-06	0.000264366	0.000219593	4505	tags=41%, list=14%, signal=35%	2171/26002/3958/5328/965/5329/64114/684/960/2207/6556/23601/2357/2212/22918/857/929/728/8826/967/5104/7305/6515/8673/3106/1535/858/10788/3689/963/7425/10312/7097/4973/1534/3107/11314/1650/27180/11010/3903/84418/5175/5269/10184/135228/1536/79930/51706/54918/53831/719/290/5873/9545/28956/100049587/5788/196527/4257/5908/683/7133/5912/150372/84061/10555/25798/3683/6809/2319/6518/4893/10970/8655/3690/…
GOBP_I_KAPPAB_KINASE_NF_KAPPAB_SIGNALING	284	0.567016	1.60878	5.84342e-06	0.000265162	0.000220254	4509	tags=40%, list=14%, signal=35%	4057/6275/3956/3123/972/3315/6284/684/7132/3162/114769/10783/54209/2316/6398/602/7037/55504/1894/834/389/4615/1902/9516/7097/4055/1893/6772/51246/10549/3656/2597/958/5971/29108/6737/6574/2280/64581/3065/10346/3965/284/92610/8717/6285/10542/7128/9830/85363/841/920/330/124583/79594/7188/8737/10769/11006/3661/8743/2150/3553/79971/9641/8915/80149/8795/4793/8772/51135/10475/695/84962/4919/2697/7185/87…
HP_ABNORMALITY_OF_UPPER_LIP_VERMILLION	378	-0.452652	-1.48195	5.84656e-06	0.000265162	0.000220254	4837	tags=40%, list=15%, signal=35%	6134/8239/23221/1457/80267/27161/3192/7227/84188/4089/9758/22827/11154/9382/91137/29123/6664/129563/6597/9181/1855/8243/116442/3054/196528/775/2664/80232/5594/5567/2182/93627/8242/8473/6598/5977/1642/116931/4204/9459/1911/5885/9739/6711/10020/22866/10735/50937/6872/23097/10060/11113/10664/83696/347344/23241/11128/9562/81887/6309/9968/3756/57492/57459/55770/57465/10084/27125/6942/55777/23096/5087/…
HP_EYELID_MYOCLONUS	43	-0.788199	-1.96772	6.03143e-06	0.000272063	0.000225987	3696	tags=63%, list=11%, signal=56%	2904/116931/23067/3097/1523/6095/10765/55777/5530/8831/6925/815/57551/26960/10522/55870/23040/1778/56479/6812/9024/10771/547/2902/6529/10369/28514
HP_ABNORMAL_THROMBOCYTE_MORPHOLOGY	396	0.530824	1.53217	6.05045e-06	0.000272063	0.000225987	5495	tags=41%, list=16%, signal=35%	6696/5328/3123/87/3426/3117/29089/718/3119/760/2212/29887/2316/7037/3106/3043/8651/219285/10095/10312/861/11014/7450/3075/55215/5052/5698/55858/5888/7056/355/998/6772/3673/10535/9056/6237/5696/83706/135228/56992/2048/3937/5321/55505/7040/54809/5551/811/8974/4261/2213/9103/7128/2177/64135/84876/9948/5155/5580/6231/2120/157570/10019/4860/10459/84061/2175/83990/54205/7516/7386/4627/4893/672/5159/545…
HP_ABNORMAL_VASCULAR_PHYSIOLOGY	261	0.569032	1.60041	6.18252e-06	0.000276819	0.000229937	4552	tags=39%, list=14%, signal=34%	1282/6696/1281/1277/1278/1290/2318/4256/7042/3123/3115/3113/4015/1289/2162/10112/81031/857/29887/79717/2316/3106/3043/3339/1482/5351/59/2022/10312/3908/5982/2717/4000/5627/355/2006/6772/7026/3077/10535/29957/3913/7462/8985/1230/811/8974/3783/1340/10370/60/653361/64135/2261/2050/3984/10019/4854/55901/1349/7043/2260/26608/7048/9275/54567/6338/285203/94/10269/7046/27235/54/71/92579/2697/10568/4638/6…
GOBP_INTERFERON_GAMMA_PRODUCTION	115	0.67205	1.76974	6.41811e-06	0.00028615	0.000237688	5198	tags=43%, list=16%, signal=37%	3123/3115/3113/9636/6556/929/80381/602/7805/3105/10865/54440/80380/84868/3606/29108/64581/3965/914/1649/29126/3554/11006/11118/2150/3553/916/7855/10859/80149/8772/1054/2621/7098/7784/7474/51311/51284/3586/9466/26191/11035/729230/11119/558/114836/708/2625/51571/3594
GOBP_REGULATION_OF_CHROMOSOME_SEGREGATION	89	0.695408	1.78358	8.01114e-06	0.000355668	0.000295432	3094	tags=37%, list=9%, signal=34%	11065/9232/891/11004/5359/9212/10460/10403/9787/1063/699/10783/701/5347/990/7272/116028/9319/11130/4288/81620/157313/4085/55055/9700/1062/1843/10459/26271/9735/56852/51529/55920
GOCC_POSTSYNAPTIC_DENSITY_MEMBRANE	86	-0.66333	-1.87978	8.36047e-06	0.000369047	0.000306545	3696	tags=51%, list=11%, signal=46%	2904/51104/747/2911/22866/2915/59283/2906/10368/3756/729993/1742/1630/145581/5802/81832/80863/10142/491/112476/1740/401190/59284/388336/2905/64084/1128/2066/26045/57689/116443/8787/22986/64101/2895/347731/2894/114798/2890/53616/27092/10369/729956/2891
GOBP_DENDRITE_DEVELOPMENT	228	-0.509613	-1.61637	8.38265e-06	0.000369047	0.000306545	3966	tags=44%, list=12%, signal=39%	54664/5649/9148/1496/2332/26258/473/4204/23105/22891/64689/55079/29882/1523/5728/10507/2932/10013/50488/79791/23426/26012/23363/9344/5048/23543/57520/10152/4891/23098/23181/153090/25/10084/5530/84687/1399/655/1742/26115/26039/1630/57468/80725/100132074/7804/5802/8831/1608/815/23072/85358/8499/11141/2534/9912/80243/1501/25830/9762/221692/85442/4168/23043/9693/57498/57118/50944/22871/3397/23271/299…
GOBP_POSITIVE_REGULATION_OF_LEUKOCYTE_MIGRATION	138	0.639582	1.70953	8.72614e-06	0.000382568	0.000317777	4473	tags=43%, list=13%, signal=38%	5054/5919/3958/3627/7422/4323/972/4192/3576/7057/728/3383/54209/5880/6352/23075/83483/80310/8764/5764/4267/6688/7060/3673/29108/63940/199/3569/1230/3965/811/719/196527/3554/3676/6364/2150/79647/3071/8772/5724/2621/7784/7474/3552/8784/5025/8740/5641/6355/2185/5879/2358/51157/6354/83700/6693/2526/387/729230
GOMF_MHC_CLASS_II_PROTEIN_COMPLEX_BINDING	25	0.886017	1.81018	8.8871e-06	0.000388009	0.000322296	1914	tags=64%, list=6%, signal=60%	3122/3123/3115/972/3113/3117/3127/3119/3108/3111/3109/3118/567/3120/920/5315
HP_ABNORMAL_CAROTID_ARTERY_MORPHOLOGY	85	0.705926	1.80514	8.99509e-06	0.0003911	0.000324864	4456	tags=48%, list=13%, signal=42%	1281/165/7042/4015/29089/1289/81031/59/5982/55215/4000/5888/2006/6772/23129/7462/54820/2177/653361/3984/10459/55901/2175/7043/83990/7516/3198/26608/7048/9275/672/10269/7046/2176/4638/55159/83451/675/5468/51085/8076
GOBP_REGULATION_OF_RESPONSE_TO_CYTOKINE_STIMULUS	171	0.620643	1.69258	9.45589e-06	0.000409444	0.000340101	5650	tags=46%, list=17%, signal=38%	972/9636/7132/857/114769/54209/6352/7805/4938/834/837/8651/7852/83643/7097/83666/3304/4940/1893/3665/3656/29108/3569/284/8877/7128/5788/841/64135/3554/79594/5777/342979/10019/146722/10555/3557/10293/8737/3661/2150/9641/54625/51441/8772/11240/7444/6850/84166/84888/2621/117854/3303/7474/5771/11274/6773/81844/7850/26065/3574/5468/8996/3654/407019/407018/59307/6880/558/23586/28511/117584/11140/2950/9…
GOMF_SERINE_TYPE_ENDOPEPTIDASE_INHIBITOR_ACTIVITY	95	0.681598	1.75842	9.57424e-06	0.00041287	0.000342946	1620	tags=20%, list=5%, signal=19%	5054/302/710/871/5265/5176/5266/646424/1992/5104/12/5271/1293/5269/135228/7035/10406/2/6590
HP_ABNORMAL_PARANASAL_SINUS_MORPHOLOGY	144	0.640757	1.72121	9.65221e-06	0.000413176	0.000343201	6642	tags=60%, list=20%, signal=48%	1290/2214/4256/3115/6424/3113/3426/1289/2302/2212/2316/5880/1535/7852/5698/1513/5696/92749/2517/1536/7040/54970/4688/51364/4261/3561/345895/1770/4689/653361/6890/5580/54919/4860/84061/3507/85478/6674/175/4125/5293/54/6813/3321/695/10309/89765/7454/5692/2622/221421/30011/55036/3759/352909/26191/6892/8625/83538/860/29760/23765/974/4790/79650/246176/4791/8701/200373/1301/1991/5657/81704/10736/6891/1…
GOBP_PEPTIDE_ANTIGEN_ASSEMBLY_WITH_MHC_CLASS_II_PROTEIN_COMPLEX	14	0.961072	1.76913	9.65989e-06	0.000413176	0.000343201	955	tags=93%, list=3%, signal=90%	3122/3123/3115/3113/3117/3127/3119/3108/3111/3109/3118/567/3120
GOBP_CHROMOSOME_SEPARATION	94	0.685079	1.76508	9.8741e-06	0.000420629	0.000349391	2152	tags=31%, list=6%, signal=29%	11065/9232/7153/891/5359/9212/10460/10403/9787/1063/699/10783/23397/701/5347/990/7272/9319/11130/81620/4085/55055/9700/1062/1843/10459/146956/26271/9735
GOBP_T_CELL_MEDIATED_IMMUNITY	110	0.668092	1.75379	1.04278e-05	0.000442423	0.000367495	3324	tags=42%, list=10%, signal=38%	3122/3123/3383/3106/196/1075/3105/182/10865/54440/567/3077/259307/23180/91543/3606/3569/100507436/5551/2213/5873/3140/5788/2013/3133/3554/3251/7133/3134/11006/11118/5817/3553/7855/10859/64005/54795/925/3071/8772/3575/7454/970/3136/7784/1604
GOBP_MULTI_MULTICELLULAR_ORGANISM_PROCESS	210	0.585269	1.62259	1.04907e-05	0.000443304	0.000368226	3401	tags=30%, list=10%, signal=27%	7076/3485/6696/4318/133/7422/3488/51673/3976/3678/8061/285/2192/7005/3490/3675/2706/4313/3726/6781/7004/3691/397/85360/3074/7351/5764/1268/84868/1508/7056/2353/7026/3673/81671/1636/5021/3965/811/5744/10370/2013/4838/5743/23780/1594/7043/3553/7048/23764/5066/2683/5724/10959/5997/2697/361/5125/1307/7319/7421/682
GOMF_TRANSMITTER_GATED_CHANNEL_ACTIVITY	60	-0.716843	-1.91187	1.08503e-05	0.000455626	0.000378461	1196	tags=35%, list=4%, signal=34%	2560/2905/2743/8001/1141/2900/116443/1137/2892/2895/2566/2563/2894/2565/2890/2898/2902/2562/2556/2891/2893
GOCC_PERIKARYON	148	-0.558642	-1.69353	1.08689e-05	0.000455626	0.000378461	2986	tags=39%, list=9%, signal=35%	10013/1943/2026/23426/26012/3756/23208/3747/2899/5152/57282/57468/10439/23774/5274/26058/22933/54800/5802/57609/4852/1400/1501/5798/85442/7349/246213/349667/1740/401190/23109/460/65078/1821/23245/23001/22902/8001/3798/7732/1996/57699/5126/26047/6547/6543/4692/3751/1410/10815/8851/4878/2898/6505/3745/10814/55273
GOCC_LUMENAL_SIDE_OF_ENDOPLASMIC_RETICULUM_MEMBRANE	27	0.870287	1.8154	1.12055e-05	0.000467872	0.000388634	3000	tags=78%, list=9%, signal=71%	3122/3123/3115/972/3113/3117/3127/3119/3118/3106/3105/3107/3120/811/3133/3134/81502/10134/5311/84888/3136
GOBP_POSITIVE_REGULATION_OF_INTERLEUKIN_8_PRODUCTION	62	0.747649	1.80792	1.16243e-05	0.000483443	0.000401567	3419	tags=55%, list=10%, signal=49%	1116/5054/2152/972/965/929/4615/7097/3304/29108/3569/64581/3965/914/8692/7096/10542/1649/4843/8737/2150/25865/3553/11027/8915/8772/6850/6774/7098/3303/7474/51311/51284/2149
GOMF_INTEGRIN_BINDING	148	0.633822	1.71075	1.22713e-05	0.00050834	0.000422248	3274	tags=44%, list=10%, signal=40%	6696/1281/87/4323/10457/7045/2335/3381/255743/3912/1289/3678/9636/10516/11117/7057/11082/2192/977/3383/3679/1903/3675/3691/1842/3689/7450/5764/5478/50848/7060/3673/83706/4067/3913/3688/3936/5034/811/81/7412/10518/3964/8754/3481/2013/3672/3683/4627/3676/3553/3690/928/3684/3693/9270/7106/6850/1525/3687/3696/2246/5771/1307/2191
HP_DOWNSLANTED_PALPEBRAL_FISSURES	464	-0.42543	-1.40119	1.27749e-05	0.000527128	0.000437854	4262	tags=39%, list=13%, signal=35%	3064/27086/9181/1855/84317/8243/116442/3054/6477/673/196528/5396/2558/11020/2664/5594/2182/1801/10283/55593/473/4858/1857/523/84148/6651/5977/116931/4621/23067/55790/4204/9037/8036/9459/10524/9184/5831/9739/29072/9702/25977/2561/5116/22866/90161/2273/5728/6654/6872/2245/23097/26137/347344/2906/23241/8867/80204/11128/867/10765/6309/10982/657/9968/5048/3756/57492/79738/5290/774/374654/55904/27125/6…
GOBP_SODIUM_ION_TRANSPORT	247	-0.490784	-1.57847	1.31397e-05	0.000540064	0.000448599	5153	tags=35%, list=15%, signal=30%	124565/5187/6558/54407/525/348980/9368/5446/6575/26249/6540/480/40/150159/3775/6546/254428/11261/285195/154/115584/6446/53373/1815/23171/6549/7402/2256/25769/286183/65125/8911/65267/57520/8912/2259/2258/57282/388662/6326/6334/6550/154215/486/10768/288/54800/53822/57731/23072/81832/57030/5270/10479/57657/84679/246213/6339/9311/9962/610/4302/5581/6323/123041/8671/6327/477/65268/1910/81539/6547/5027…
GOBP_ANTIGEN_PROCESSING_AND_PRESENTATION_OF_EXOGENOUS_PEPTIDE_ANTIGEN_VIA_MHC_CLASS_II	28	0.85556	1.79508	1.36462e-05	0.000558697	0.000464076	2184	tags=68%, list=7%, signal=63%	3122/3123/3115/972/3113/3117/3127/3119/2207/3108/3111/3109/3118/1520/567/3120/2213/1514/1509
GOMF_VOLTAGE_GATED_CHANNEL_ACTIVITY	200	-0.527217	-1.64986	1.38206e-05	0.000563643	0.000468185	2906	tags=28%, list=9%, signal=26%	10060/59283/2906/54207/10368/8911/776/3756/3760/774/8912/3747/3773/777/6326/6334/1182/1185/343450/3746/56660/7881/55799/57657/3780/10089/59284/6261/2905/781/610/56479/6323/9254/6327/131096/773/116443/6616/3751/3777/3785/3781/3782/3766/27092/259232/55800/2902/3765/3745/6328/10369/6833/3767/30818/30819
HP_THIN_UPPER_LIP_VERMILION	267	-0.488341	-1.57996	1.46332e-05	0.000594482	0.000493801	4837	tags=44%, list=15%, signal=38%	6134/8239/23221/1457/80267/27161/7227/84188/4089/9758/22827/9382/29123/6664/6597/9181/1855/8243/116442/3054/196528/775/2664/5594/2182/8242/8473/6598/5977/1642/116931/4204/9459/1911/5885/6711/10020/22866/10735/6872/11113/10664/83696/347344/23241/11128/81887/9968/57492/57459/55770/57465/10084/27125/6942/55777/23096/5087/1741/1822/1399/9969/6595/100033413/25836/6638/10844/6857/26040/10743/8831/1185/…
GOMF_MONOSACCHARIDE_BINDING	71	0.714997	1.77789	1.48206e-05	0.000599777	0.000498199	4570	tags=54%, list=14%, signal=46%	5836/6515/2203/5351/5352/2022/3099/55214/8985/64175/81035/3101/7360/2821/3965/8974/2645/10960/6518/282969/2997/2539/5066/388512/5264/80216/682/112398/78989/8813/1203/50856/2584/81562/22934/3998/5211/226
HP_CEREBRAL_VISUAL_IMPAIRMENT	201	-0.523281	-1.6346	1.49347e-05	0.00060208	0.000500112	4319	tags=43%, list=13%, signal=37%	80746/51185/8243/55823/673/93627/387119/57545/473/2904/9439/6651/80153/7430/116931/23067/84265/55572/3097/132158/2561/1523/10735/50937/9354/7991/79791/83696/2906/10765/3340/776/57520/51112/7025/774/55777/5530/1822/6576/777/253959/6638/10844/9147/8869/56776/8831/6925/2222/1185/23126/57731/815/57551/85358/26960/26227/7994/23043/6844/2560/10522/55870/23162/23040/3899/1778/738/1107/56479/22931/6323/6…
GOBP_LYMPHOCYTE_ACTIVATION_INVOLVED_IN_IMMUNE_RESPONSE	196	0.598536	1.65202	1.57489e-05	0.000630636	0.000523832	4211	tags=34%, list=13%, signal=30%	301/3958/3956/3122/3123/972/4192/2207/6556/23529/3383/3109/602/7037/23075/6688/84868/9156/10875/1880/4818/958/5971/3606/3936/7040/3569/64332/84695/3965/3718/2213/5873/202309/10538/11151/942/5788/5734/54518/3134/10459/7374/51176/6778/3683/3566/2150/10859/4242/3071/80149/4064/8741/3142/3955/6774/51043/2067/3586/4436/9466/121260/2185/6482/6693/7157
HP_UNSTEADY_GAIT	157	-0.56341	-1.71008	1.57629e-05	0.000630636	0.000523832	5303	tags=54%, list=16%, signal=45%	8802/10846/10273/167691/51218/348980/64919/25814/1600/121512/5621/79876/55280/3064/113612/2558/25792/4747/2074/9782/523/65055/8888/6389/8050/25977/2561/22866/10735/23097/81790/2906/339983/4771/8867/80821/10765/10749/774/2055/5521/5530/2258/7222/10531/57688/26278/1630/6334/51741/8139/255928/8831/85358/8924/492/22906/1387/10659/10522/1106/23162/8120/2033/1107/56479/6323/8398/6812/26999/773/55187/22…
GOBP_RESPONSE_TO_OXIDATIVE_STRESS	420	0.516046	1.49372	1.6385e-05	0.00065304	0.000542441	4876	tags=37%, list=15%, signal=32%	301/1277/4318/358/6648/9124/761/4323/283120/3315/493869/9833/6649/3162/10516/6382/983/8061/2882/54209/2706/4313/1827/5742/5111/3043/1894/80310/84557/4504/1263/4233/7351/3039/5478/240/3304/5052/3725/2353/3040/6772/10549/3240/1728/2861/51142/836/2876/8321/29957/9588/2146/2281/10636/199/3569/5034/7295/140823/8692/3082/2730/8877/54936/7128/2177/4257/8754/653361/23593/5743/11030/4277/5580/8382/2119/87…
GOBP_CHEMICAL_SYNAPTIC_TRANSMISSION_POSTSYNAPTIC	99	-0.627809	-1.81119	1.69699e-05	0.000673803	0.000559688	3696	tags=42%, list=11%, signal=38%	1855/154/5649/2904/1815/4204/5728/2932/2906/4355/22999/5530/1742/85358/5590/81832/66000/54413/50944/22871/2905/2743/56853/9699/9127/8001/57555/1141/124925/1137/6547/5027/6543/18/23542/112755/2895/23316/9378/869/2898/2902
GOCC_SYNAPTIC_VESICLE_MEMBRANE	100	-0.62934	-1.81663	1.71302e-05	0.000677611	0.000562851	5113	tags=49%, list=15%, signal=42%	525/114569/10059/284612/6622/10228/2572/140679/440279/9522/9900/80331/9143/9899/274/22895/273/132204/6843/81615/388662/5869/5799/6857/5802/23312/57030/8224/5874/80863/246213/112476/6844/143425/6854/148281/5864/9162/9145/8927/115827/6860/192683/6855/6853/23025/55530/2890/6833
HP_DIARRHEA	323	0.543142	1.55764	1.81327e-05	0.000714577	0.000593557	4595	tags=37%, list=14%, signal=32%	6696/710/6288/1031/1890/3117/3119/7132/2212/1674/1593/7037/3106/3043/3691/4615/9493/1889/2203/83483/9837/2022/10312/861/3074/3075/80270/2717/2799/204/26873/6772/3673/1026/3514/9056/5122/135228/51604/3257/7040/4175/54809/3569/7345/3718/118429/72/4261/3561/170302/23022/23474/5788/6608/4689/841/55388/92667/9948/2064/915/10195/3507/8737/4547/6809/3559/90417/916/672/55898/6338/55630/175/3690/1174/94/5…
HP_DELAYED_GROSS_MOTOR_DEVELOPMENT	314	-0.461631	-1.50418	1.90726e-05	0.00074633	0.000619932	4842	tags=40%, list=15%, signal=35%	7707/6134/29954/80055/27161/84188/9758/88/9382/7084/22907/54496/3064/27086/80208/8243/51362/64837/64432/80232/10283/2521/523/84148/6651/5430/5977/4204/8036/7840/274/85021/22866/90161/10735/5728/6872/6095/83696/23241/80204/200424/4041/10765/5048/57520/4047/57492/55904/6942/25930/4649/23291/26115/9969/6576/6595/57688/6326/22880/23321/6638/1656/6857/10743/20/57731/815/7138/55149/8924/80816/54551/571…
GOCC_NEURON_PROJECTION_TERMINUS	126	-0.579988	-1.72264	1.90803e-05	0.00074633	0.000619932	2490	tags=44%, list=7%, signal=41%	3776/10590/5621/6622/1393/6546/140679/440279/85458/284697/2752/9810/2332/143187/274/8867/5582/793/57465/3747/2899/57282/1742/28964/1182/6857/3746/4852/57657/5798/7349/246213/112476/6844/64780/5864/29993/5579/8927/1128/6623/6855/6620/6506/6547/2571/6543/23025/10815/2898/2902/6505/4915/23769/4983/10814
GOBP_DNA_DEPENDENT_DNA_REPLICATION	154	0.616173	1.66482	1.97026e-05	0.000767817	0.00063778	5705	tags=49%, list=17%, signal=41%	1017/4171/8318/51659/5111/990/9837/5982/5888/4998/81620/144455/8914/63901/4175/4173/23594/3159/4174/641/55388/92667/4172/5424/898/10926/5427/5983/8317/146956/10293/26271/11169/79733/11284/23649/84296/56655/5001/5984/10269/9401/3978/2237/10189/91607/29980/10714/6742/79075/55159/54107/6240/30968/5558/4796/222229/10721/5965/5557/675/54962/5985/348654/997/5425/6117/64863/5426/79736/9134/50485/90381/4…
GOBP_ANTIGEN_PROCESSING_AND_PRESENTATION_OF_EXOGENOUS_PEPTIDE_ANTIGEN	36	0.820988	1.80357	2.03152e-05	0.000788768	0.000655182	2184	tags=64%, list=7%, signal=60%	3122/3123/3115/972/3113/3117/3127/3119/2207/3108/3111/3109/3118/3105/1520/567/3120/2213/1514/3133/6890/3134/1509
HP_FOCAL_EMOTIONAL_SEIZURE	42	-0.782931	-1.93962	2.30927e-05	0.000893314	0.000742023	3696	tags=62%, list=11%, signal=55%	2904/116931/23067/3097/1523/10765/55777/5530/8831/6925/815/57551/26960/26227/10522/55870/23040/1778/56479/6812/9024/10771/547/2902/10369/28514
GOMF_PEPTIDE_ANTIGEN_BINDING	38	0.8086	1.80101	2.34135e-05	0.000902405	0.000749575	3904	tags=50%, list=12%, signal=44%	3122/3123/3115/3113/3117/3127/3119/3106/3105/3107/3077/2217/3133/6890/3134/3136/28559/1718/6892
GOBP_ACUTE_PHASE_RESPONSE	48	0.769953	1.80023	2.37052e-05	0.000907747	0.000754012	3247	tags=44%, list=10%, signal=40%	6288/9332/5265/2335/5359/57817/7037/12/445/1268/1051/3240/3569/6289/2/5743/23780/3553/9536/7036/3552
GOBP_NEGATIVE_REGULATION_OF_VIRAL_PROCESS	88	0.689224	1.76855	2.37246e-05	0.000907747	0.000754012	3272	tags=42%, list=10%, signal=38%	4057/5806/10410/5359/684/27350/9636/4599/7538/6352/4938/10581/4939/5478/60489/4940/6772/91543/8638/6737/63901/9582/4261/3669/9830/200316/6590/85363/64135/3428/84875/8519/4061/140564/2934/117854/8724
HP_CHOREA	257	-0.48201	-1.55923	2.43238e-05	0.000927299	0.000770252	5576	tags=45%, list=17%, signal=38%	284439/91801/39/57679/23230/6908/1013/26235/8802/10846/10273/55250/5428/6558/3736/3778/3176/5160/2036/6575/23221/80055/5621/10463/27183/22907/80746/6314/3064/51185/23064/80208/3054/2074/2904/2521/9439/80153/10128/7430/116931/23067/4204/3097/116228/132158/60558/6821/1523/7507/9354/6872/7991/79791/7701/83696/7343/10765/25970/10749/3340/774/2639/55777/5530/5455/1822/6326/6334/6857/9147/8869/56776/88…
HP_FOCAL_MOTOR_SEIZURE	104	-0.612296	-1.78682	2.49592e-05	0.000948087	0.00078752	3696	tags=52%, list=11%, signal=46%	2904/57582/6389/57526/116931/23067/3097/1523/9681/10765/776/5048/284058/5290/57465/2554/55777/5530/25930/6326/6334/57468/8831/6925/815/23312/57551/26960/112476/10522/55870/64780/23040/1778/10000/56479/6323/6812/477/5813/773/1141/9024/1137/23732/10771/2566/6304/3785/547/2902/478/10369/28514
HP_ABNORMALITY_OF_COMPLEMENT_SYSTEM	32	0.82478	1.76587	2.55113e-05	0.000965575	0.000802046	4433	tags=59%, list=13%, signal=52%	6696/3426/716/718/713/712/714/3075/4000/9056/1675/5580/84823/721/629/730/2584/3654/720
GOBP_PLATELET_ACTIVATION	131	0.637716	1.70461	2.56849e-05	0.00096866	0.000804608	2749	tags=37%, list=8%, signal=34%	10630/1281/1192/6288/87/3315/2335/10627/5359/5154/2207/10451/84034/2316/10398/3043/7450/1465/5478/50848/8323/7056/83706/4067/5028/958/5341/5321/3569/2151/114897/60/954/5912/5777/5155/5580/84959/10019/4627/3690/928/22915/7409/29071/71/6850/7414
GOBP_INTERLEUKIN_1_PRODUCTION	125	0.64102	1.70712	2.68894e-05	0.00101046	0.000839333	4585	tags=39%, list=14%, signal=34%	301/6288/3315/6284/1958/114769/79792/1992/1903/54209/7305/834/4615/84868/29108/3569/64581/3965/54206/8877/7128/841/3428/11006/2150/7855/11027/80772/80149/54/115362/4332/2621/6774/10972/7474/51311/361/353514/3586/113277/2149/945/7850/10392/948/407019/58484/338557
GOBP_LEARNING	141	-0.575036	-1.74127	2.71503e-05	0.00101664	0.000844462	3100	tags=40%, list=9%, signal=36%	25769/7832/23259/2915/8867/23208/2055/25/10411/84687/2258/1742/28964/57468/4212/8831/85358/81832/2534/3156/54413/7349/5532/6869/64478/7248/65009/50944/4763/590/84896/477/4130/1141/1996/22941/6616/26047/6547/9379/22986/6543/23542/23236/9378/10882/10396/2902/6529/6505/41/4915/6833/84502/57338/7143
GOBP_DETOXIFICATION	141	0.622695	1.66662	2.77396e-05	0.00103502	0.000859732	4851	tags=41%, list=15%, signal=35%	6280/241/6648/4499/283120/493869/6649/10516/4493/2882/5742/3043/4489/4504/2745/3039/54996/5052/146802/5292/3040/10549/3240/1728/4495/2876/4258/9588/4502/7295/5002/84817/4257/326343/373156/55244/5743/4496/2944/2643/9536/4494/127700/2176/1719/9446/1193/83667/137902/4259/2936/2879/948/22977/11315/4846/128/10327
GOBP_REGULATION_OF_NEURON_PROJECTION_DEVELOPMENT	420	-0.422744	-1.40665	2.84505e-05	0.0010578	0.000878649	3250	tags=33%, list=10%, signal=30%	22891/64689/10938/29882/1523/5728/22876/10507/2932/5653/79791/6422/26012/23363/57556/5048/57520/10152/7074/23098/4099/7025/2909/153090/25/221914/10084/5530/2258/54437/1399/655/2803/26115/5753/26039/1630/659/4155/5274/29116/118813/6376/80725/7804/5802/8831/27/57609/1608/6091/51761/23072/55704/85358/8499/11141/2534/1400/9912/51199/9762/55754/64218/10509/1809/7473/85442/11075/4168/23043/126520/9693/…
HP_FOCAL_NON_MOTOR_SEIZURE	64	-0.695623	-1.87722	2.99007e-05	0.0011078	0.000920184	3696	tags=58%, list=11%, signal=52%	5649/2904/8131/116931/23067/3097/1523/9681/10765/55777/5530/6334/8831/6925/815/57551/26960/26227/112476/10522/55870/64780/23040/1778/56479/6323/6812/477/773/9024/10771/3785/547/2902/5138/10369/28514
GOBP_POSITIVE_REGULATION_OF_HEMOPOIESIS	158	0.613632	1.65843	3.02695e-05	0.00111753	0.000928265	5918	tags=48%, list=18%, signal=40%	301/3958/3956/3122/3123/4323/972/4192/3976/54209/7305/8651/11221/861/54440/2353/3059/7071/259307/2242/3606/7040/64332/2124/1230/3965/9308/942/5788/10221/841/10385/920/2737/4860/864/51176/8737/11006/3566/3559/7048/3071/8772/6850/695/3635/10288/169200/3575/3142/2621/51043/3586/146850/3574/4920/2736/677/387/3601/558/7535/399/2625/3594/5925/8876/54997/4602/3600/572/3707/7292/10456/865
HP_ABNORMALITY_OF_THE_LYMPH_NODES	209	0.571566	1.58562	3.0382e-05	0.00111776	0.000928458	5491	tags=48%, list=16%, signal=41%	6696/3123/3115/283120/9636/7132/29887/5880/3106/1535/4615/8651/7852/10095/9837/10312/861/9319/28755/5698/355/5696/83706/958/1536/3569/1230/5551/100151683/4688/811/3718/4173/8974/3561/5873/23022/5788/4689/841/9508/653361/330/7133/9948/5580/4860/84061/7374/8737/3559/4893/7048/672/4282/5978/8915/3071/5293/54/6813/6850/695/3575/970/5692/8676/6774/3560/5771/2719/3586/8742/6773/26191/675/64170/6609/715…
HP_BRUISING_SUSCEPTIBILITY	147	0.616169	1.66434	3.0885e-05	0.00113231	0.000940539	3850	tags=40%, list=12%, signal=36%	1281/165/1277/1278/715/1290/5328/7042/716/4015/1289/2162/7132/81031/29887/2316/5351/59/10312/861/11014/7450/3039/355/2006/3040/3257/8985/5551/9103/2177/5580/2120/2175/7043/113189/4627/7048/3690/5566/7046/6813/2176/2934/7454/90411/8676/6915/6774/4638/5167/84062/84343/9509/29940/23218/5345/2629/2677
HP_GENERALIZED_MYOCLONIC_SEIZURE	146	-0.558438	-1.68559	3.1168e-05	0.00113871	0.000945861	3550	tags=40%, list=11%, signal=36%	6389/57526/144165/116931/23067/4204/3097/29072/1523/5728/83696/10765/5048/57465/2055/2554/55777/5530/56978/6326/57468/8831/6925/815/57551/343450/26960/26227/10522/55870/1106/23040/1778/5602/56479/6323/22858/6812/773/9024/10297/10771/112755/2566/23316/547/2563/10815/9568/7915/2902/6529/2562/10369/6833/3767/4983/28514
GOBP_REGULATION_OF_LEUKOCYTE_MEDIATED_IMMUNITY	228	0.566061	1.57666	3.21617e-05	0.00116577	0.000968335	3676	tags=36%, list=11%, signal=32%	3598/3122/3123/718/684/3162/2302/23529/3383/54209/7305/5880/7037/8673/3106/196/3689/3105/10865/54440/6688/84868/11314/567/3077/259307/4067/91543/2242/958/3606/7040/3569/64581/100507436/3965/3718/2213/3140/5788/3133/4843/3554/7133/5777/3134/10459/388325/6778/11006/5817/3566/2150/3553/84106/7855/10859/2268/54795/136/3071/3684/8772/5724/7409/6813/6850/695/3575/7454/8741/3136/7098/7784/1604/5272/3586…
GOBP_METAPHASE_ANAPHASE_TRANSITION_OF_CELL_CYCLE	65	0.723006	1.76542	3.22035e-05	0.00116577	0.000968335	2152	tags=37%, list=6%, signal=35%	11065/891/9212/10460/10403/9787/1063/699/10783/701/5347/990/7272/9319/11130/81620/4085/55055/9700/1062/1843/10459/26271/9735
HP_ARTHRITIS	201	0.59065	1.63251	3.22409e-05	0.00116577	0.000968335	3916	tags=37%, list=12%, signal=33%	6696/1281/165/1277/1290/3123/4323/3426/1289/7132/2212/4982/857/1299/3236/2706/3106/4313/4615/2487/11014/3107/2717/4000/5698/355/3077/10535/3569/1230/8974/4261/2213/4582/54829/55851/64135/1836/2261/124583/3251/5580/3507/29927/2643/7043/3559/90417/175/4282/5251/10269/5293/54/6850/695/51726/30061/7454/2132/7036/5692/6945/6578/3560/5771/3663/30011/3586/2629/26191/65992/1298/23509
GOCC_BASEMENT_MEMBRANE	94	0.670287	1.72697	3.28286e-05	0.00118295	0.000982609	1936	tags=40%, list=6%, signal=38%	7076/1282/1284/302/30008/304/7045/2335/255743/3912/5176/1289/3915/4016/64856/1295/4017/2192/977/1299/283/3691/3339/9510/3908/55214/7060/10319/1296/3913/80781/341640/3910/4811/22795/954/22854/1306
GOBP_MYELOID_CELL_DIFFERENTIATION	373	0.51466	1.48166	3.35712e-05	0.00120558	0.00100141	4799	tags=37%, list=14%, signal=32%	4057/302/4318/7130/3123/87/7422/972/3202/4015/56975/3976/9636/23601/29887/54209/7538/7305/3217/7037/3726/714/55509/10312/861/7097/182/1969/6688/3304/3725/3148/567/2353/1051/3059/7071/998/4055/6772/3665/1880/4067/4495/836/3204/2242/5971/135228/7040/1021/126014/2124/1230/338382/8444/3965/3718/1050/85477/10538/10370/55170/10221/841/920/8544/22904/10234/54892/5777/9948/3428/84959/10272/10019/4211/511…
GOBP_MITOTIC_CELL_CYCLE_PHASE_TRANSITION	433	0.505981	1.47003	3.45596e-05	0.00123686	0.00102738	5301	tags=35%, list=16%, signal=30%	301/11065/586/6241/10457/891/1031/6347/9133/2305/9212/1164/9833/890/10460/1033/7465/983/27338/11178/10403/9787/1017/1063/6790/699/10783/1869/113130/701/51512/128239/5347/990/9510/51514/7272/9319/1263/1163/26524/11130/4998/81620/84967/1026/4085/995/144455/55055/3688/2146/9700/5932/199/1111/1021/25959/6491/1062/11200/678/63967/1843/9088/4582/9928/641/10385/993/1019/5777/898/10926/51499/10459/8317/5…
GOBP_PRESYNAPTIC_ENDOCYTOSIS	61	-0.680976	-1.81957	3.56378e-05	0.00127112	0.00105585	4072	tags=51%, list=12%, signal=45%	1609/284697/6093/274/273/114781/8867/8674/85439/11037/6453/6857/57030/54413/5874/5532/6844/84162/6517/22871/9829/29993/6457/57555/6623/6855/6620/26052/4983/9892/6456
GOBP_NEGATIVE_REGULATION_OF_INNATE_IMMUNE_RESPONSE	72	0.715388	1.7828	3.78065e-05	0.00134392	0.00111631	3979	tags=44%, list=12%, signal=39%	710/9636/3106/4938/11221/11326/3105/9111/84868/56833/4940/6737/100507436/3965/2896/2/7128/3133/79594/3428/3134/10859/54625/51441/79132/84166/5771/11274/5272/6773/6223/5468
GOBP_TUMOR_NECROSIS_FACTOR_MEDIATED_SIGNALING_PATHWAY	102	0.65367	1.70506	3.87789e-05	0.0013717	0.00113939	4525	tags=46%, list=14%, signal=40%	7114/7132/114769/7805/55504/834/837/83483/83643/8764/3304/355/6772/29108/81/8717/8877/7128/84817/841/330/10673/7133/10293/7188/8737/149951/2150/7293/3987/6850/84888/970/7185/2621/3303/1984/5771/8784/3875/407040/2185/8996/7157/60401/407019/8792
GOBP_REGULATION_OF_LEUKOCYTE_CHEMOTAXIS	120	0.640004	1.69412	3.88487e-05	0.0013717	0.00113939	4106	tags=38%, list=12%, signal=34%	5054/5919/3627/7130/7422/972/6347/4192/3576/7057/728/5880/6352/23075/5764/6688/56833/7060/4067/63940/199/3569/1230/3965/811/1803/719/1843/196527/683/2150/79647/4282/80024/3071/11240/2621/7474/8740/5641/2185/5879/2358/51157/6354/83700
HP_AUTISM	201	-0.509055	-1.59016	3.94067e-05	0.00138541	0.00115078	4436	tags=45%, list=13%, signal=39%	29123/4128/79876/7461/2969/8243/210/2558/775/93627/2332/155382/55217/473/8242/523/4204/5885/25977/2561/6711/22866/5728/23097/26137/2906/8867/25970/9968/5290/774/5530/23096/5980/2258/7249/7290/100033413/6334/25836/6638/4212/51741/10743/8831/57680/85358/5590/8924/11141/80816/54551/10479/421/23013/22906/54413/1387/10659/9915/10522/7248/6657/8120/2033/9632/23389/4781/9126/6812/26999/7681/773/6658/221…
GOMF_GLUTAMATE_RECEPTOR_BINDING	40	-0.761134	-1.8673	3.95004e-05	0.00138541	0.00115078	2737	tags=50%, list=8%, signal=46%	10368/5775/1742/3092/815/85358/81832/2534/491/50944/388336/54550/5923/22941/8851/26052/27092/10369/729956/4983
HP_ABNORMAL_MORPHOLOGY_OF_THE_LIMBIC_SYSTEM	69	-0.677141	-1.83741	4.06458e-05	0.00141762	0.00117753	3696	tags=55%, list=11%, signal=49%	2904/57526/116931/23067/3097/1523/10765/57465/7025/2554/55777/5530/4750/6326/1630/8831/6925/815/57551/26960/9839/10522/55870/23040/23030/1778/738/56479/6323/6812/9024/10771/2566/547/10815/2902/10369/28514
GOBP_ANTIGEN_RECEPTOR_MEDIATED_SIGNALING_PATHWAY	226	0.566686	1.57869	4.07139e-05	0.00141762	0.00117753	7305	tags=52%, list=22%, signal=41%	3958/3123/3115/2633/3119/10451/80381/7805/3105/28526/3493/11314/3538/3514/23180/4067/7462/3937/3501/123920/9473/64332/3539/3783/3500/2213/581/28638/5788/10385/5777/150372/3507/11006/11118/25865/114625/84106/925/8915/3071/5293/80149/3502/28442/6850/695/29085/8891/3635/3494/4332/4773/5771/1845/30968/784/407040/9404/5074/23308/3503/28388/26191/28439/28394/54718/28468/3932/28448/29760/7334/8525/974/1…
GOBP_ALPHA_BETA_T_CELL_ACTIVATION	156	0.604759	1.63684	4.08619e-05	0.00141762	0.00117753	5741	tags=47%, list=17%, signal=39%	301/3122/3123/602/8651/3105/10312/861/8764/54440/3659/11314/57045/3077/1880/91543/4818/5971/3606/2000/3569/64332/84695/3965/3718/80758/1514/10538/9308/942/5788/5734/29126/2737/3133/4860/864/51176/6778/11006/3566/916/7048/10859/3071/80149/6850/3142/6774/51043/1604/30968/944/50856/26191/639/64926/6693/387/729230/1794/114836/7535/384/2625/3702/3594/4602/3600/10148/10808/3707/7292
HP_DILATION_OF_LATERAL_VENTRICLES	84	-0.648189	-1.82586	4.09576e-05	0.00141762	0.00117753	3696	tags=51%, list=11%, signal=46%	2904/83480/6651/116931/23067/3097/1523/90161/51244/10765/2639/55777/5530/25930/23291/4750/728294/6638/8831/6925/815/57551/80816/29968/26960/9839/57498/10522/55870/23040/4784/1778/738/56479/6812/9024/10771/6304/547/1641/2902/10369/28514
GOBP_INTEGRIN_MEDIATED_SIGNALING_PATHWAY	103	0.651207	1.69669	4.19984e-05	0.00144876	0.0012034	3919	tags=50%, list=12%, signal=45%	7076/1281/2335/3678/9636/81031/10451/7791/2192/3679/967/2316/3675/3691/3689/9510/5764/998/3673/83706/3688/5341/8829/84695/8754/3055/2013/683/3672/3683/4627/3676/84106/2268/3690/4739/3987/3684/1495/3693/9270/7409/6850/3687/3696/2530/55920/1307/8751/83605/9358/2185
GOBP_NEUROMUSCULAR_PROCESS	147	-0.545902	-1.64474	4.21328e-05	0.00144876	0.0012034	3962	tags=38%, list=12%, signal=34%	124093/1496/4747/4683/54715/4621/4204/1639/143187/3164/2946/5728/9543/7124/2906/5048/23543/84197/2055/25/1742/26058/5830/57680/51761/7138/8557/5881/7349/112476/64478/50944/79784/2905/2743/8925/6323/23077/844/4130/57555/429/111/116443/6547/2895/613/2257/28996/9378/4625/84502/65217/57338/10083/7143
GOBP_REGULATION_OF_CHROMOSOME_SEPARATION	72	0.713289	1.77757	4.25592e-05	0.00145866	0.00121162	2152	tags=36%, list=6%, signal=34%	11065/9232/891/5359/9212/10460/10403/9787/1063/699/10783/701/5347/990/7272/9319/11130/81620/4085/55055/9700/1062/1843/10459/26271/9735
GOBP_TOLL_LIKE_RECEPTOR_SIGNALING_PATHWAY	124	0.636757	1.69717	4.55083e-05	0.00155467	0.00129137	4555	tags=44%, list=14%, signal=38%	4057/857/929/23643/54209/1535/4938/4615/81622/7097/9111/1520/3659/84868/11314/3665/3656/23180/4067/91543/958/81035/338382/3965/3430/7096/7128/330/146722/388325/3661/2319/2150/10211/11027/8915/7867/51135/695/4814/118788/6197/7098/51311/51284/9261/10318/26191/121260/56927/3654/948/80231/81793
HP_ABNORMAL_URINE_CYTOLOGY	155	0.603152	1.62986	4.58992e-05	0.00156295	0.00129825	5707	tags=47%, list=17%, signal=39%	1282/6696/3123/3115/283120/3113/2335/3426/4069/718/3162/23630/10253/3106/3043/3691/2022/3075/9319/2717/5052/567/7056/3673/135228/84818/64581/25959/8974/3251/10413/4643/84823/3690/5978/94/54/5311/51726/90411/10568/6774/6390/79902/2719/80114/2271/629/4191/5345/2629/26191/675/3654/23193/55654/56606/23765/3998/10155/353/25974/6392/2625/3655/64859/7490/5657/50485/1497/1288/23607/9688
GOBP_DENDRITIC_CELL_DIFFERENTIATION	49	0.758088	1.77474	4.6765e-05	0.0015873	0.00131847	3371	tags=49%, list=10%, signal=44%	3958/3956/28959/55365/54209/3106/55509/6688/1051/4055/4067/5971/3965/2213/10538/2150/7048/116071/10859/10288/7226/3696/2621/10537
GOBP_REGULATION_OF_NEURON_DIFFERENTIATION	188	-0.523213	-1.62703	4.75127e-05	0.00160749	0.00133525	3381	tags=35%, list=10%, signal=32%	1840/274/85446/55079/596/5469/50937/2932/4760/6422/654/5629/7074/4099/5909/375567/5087/655/10363/56478/604/1656/4821/2624/6925/8648/2309/10220/5881/402117/55000/6657/652/55906/22871/57534/9043/23493/5979/339479/4851/6457/51704/57795/23462/3400/6658/1910/7732/429/1454/4610/6935/22882/388585/4674/6938/8851/2138/1620/221938/10215/28514/650/30812/6423
HP_ABNORMAL_NEPHRON_MORPHOLOGY	221	0.562661	1.56664	4.87892e-05	0.00164538	0.00136672	5900	tags=43%, list=18%, signal=35%	3123/3115/3113/2335/3426/718/760/2212/713/23630/286204/712/3675/10253/3106/8542/714/3691/8651/182/3075/5982/2717/4000/355/2006/9056/3913/1636/7462/1230/81/2213/4582/2184/653361/2013/2632/3984/5580/29927/54345/4643/79023/84823/26608/9275/55764/91147/27235/54/7454/8270/10677/51196/6390/79902/3586/83451/2271/4191/396/26191/4312/23165/5373/55654/5800/56606/51085/720/57122/3914/9997/4867/25974/7535/63…
GOMF_ENDOPEPTIDASE_ACTIVITY	429	0.50359	1.46161	4.93197e-05	0.00165206	0.00137226	4017	tags=24%, list=12%, signal=21%	4057/5327/4318/715/2152/5328/4323/3426/716/51279/8038/1522/726/4313/94031/834/837/1889/839/1075/9510/4327/11098/1520/6768/25825/80332/5698/826/717/1508/1513/64285/3240/5696/836/8728/5122/29108/1636/9700/3001/1675/4316/7345/1803/2923/3082/1514/841/9508/8754/840/57414/140766/11173/4320/649/1509/5664/81502/8192/5691/2999/5251/10269/9528/5690/9507/84938/79651/84888/835/7398/10026/1521/5692/4285/27299…
GOCC_INTRINSIC_COMPONENT_OF_POSTSYNAPTIC_DENSITY_MEMBRANE	51	-0.732835	-1.92192	4.94963e-05	0.00165206	0.00137226	2823	tags=55%, list=8%, signal=50%	2906/10368/729993/1742/1630/145581/5802/81832/491/401190/59284/388336/64084/1128/2066/26045/57689/116443/22986/64101/2895/347731/2894/114798/2890/53616/27092/10369
GOBP_NEGATIVE_REGULATION_OF_SYNAPTIC_TRANSMISSION	69	-0.672427	-1.82462	4.97465e-05	0.00165206	0.00137226	1618	tags=38%, list=5%, signal=36%	85358/27253/3356/80863/114/4763/590/84896/8398/6812/56853/57406/6860/22941/22986/2895/952/2890/869/2898/6529/4137/3745/41/2550/7143
GOCC_GABA_ERGIC_SYNAPSE	69	-0.672602	-1.8251	4.97465e-05	0.00165206	0.00137226	3169	tags=51%, list=10%, signal=46%	2561/22865/266727/26059/793/2554/388662/148/145581/1488/492/27253/54413/491/2560/347730/84631/2743/440073/22997/8927/57406/2066/57555/10675/26045/1008/3751/2566/2563/114798/23236/6529/2556/2550
GOBP_ERK1_AND_ERK2_CASCADE	330	0.52322	1.50067	4.97721e-05	0.00165206	0.00137226	4365	tags=35%, list=13%, signal=31%	1116/5322/3123/5320/10457/972/81848/6347/2633/2335/10252/255743/3976/5154/960/1847/11117/983/467/2192/1848/728/3383/81610/54209/10253/6352/55584/11221/128239/80310/10268/59/4504/6464/9590/1969/84868/3725/1880/6237/4067/399473/5028/200734/29108/8829/10636/2048/7040/5021/1230/3965/284/678/54206/8685/1846/5788/5734/10385/5908/161742/2887/920/50507/2261/5777/4838/5155/2064/388325/6364/2150/25865/3553…
GOBP_PEPTIDE_ANTIGEN_ASSEMBLY_WITH_MHC_PROTEIN_COMPLEX	18	0.911215	1.76125	5.18329e-05	0.00171505	0.00142459	1445	tags=83%, list=4%, signal=80%	3122/3123/3115/3113/3117/3127/3119/3108/3111/3109/3118/567/3120/811/2923
HP_AUTOIMMUNITY	181	0.586917	1.61265	5.37036e-05	0.00177138	0.00147138	5495	tags=45%, list=16%, signal=38%	6696/710/715/3123/3115/3113/716/718/3119/2212/857/713/712/4313/714/8651/10312/28755/84868/717/355/6772/10535/9056/3937/3569/4261/2213/3561/7128/64135/5580/4860/84061/8737/84823/3559/4893/4282/8772/29071/54/5184/695/27022/3575/7454/6774/3560/57217/5771/3663/1439/3586/8742/2215/2581/26191/79258/10068/8625/9138/6609/3932/3654/6909/6583/720/919/4790/1438/7535/3702/4791/6899/3594/843/1991/5657/6239/14…
GOMF_CARBOHYDRATE_BINDING	261	0.547052	1.53859	5.46725e-05	0.0017977	0.00149324	4834	tags=38%, list=14%, signal=33%	1116/1117/3958/3956/3122/5806/57124/3123/9902/5836/5634/23601/22918/59271/4017/4885/6515/2203/5351/5352/2022/3099/4973/55214/497190/2990/140578/27180/9976/130589/79660/8985/64175/81035/3101/7360/64581/2821/6320/3965/811/8974/2645/2590/9936/100049587/3964/26270/27036/10960/969/2632/89790/2591/6518/282969/2997/2539/5066/4125/388512/161198/947/5264/11227/721/971/648791/7784/5167/9563/10956/80216/682…
GOMF_POSTSYNAPTIC_NEUROTRANSMITTER_RECEPTOR_ACTIVITY	64	-0.686937	-1.85378	5.70667e-05	0.00187058	0.00155378	3565	tags=44%, list=11%, signal=39%	1815/2911/2561/2915/2906/2554/2899/8416/2560/1132/2905/2743/1128/1141/2900/116443/1137/2892/11255/2895/2566/2563/2894/2565/2890/2898/2556/2550
GOCC_NEURON_SPINE	171	-0.531572	-1.62683	5.93735e-05	0.00194015	0.00161157	2579	tags=37%, list=8%, signal=34%	4355/10152/23208/793/23181/729993/320/9572/5530/84687/9513/1742/26115/26232/815/85358/8499/9912/321/9762/56899/80315/491/112476/401190/50944/22871/9162/23109/388336/55619/55607/9127/477/9743/91752/2823/22941/124925/6547/2892/6543/64101/3751/2895/3781/613/1410/2890/8851/26052/2902/6505/4137/5662/83992/4915/729956/9026/4983/2891/2550/2893
GOBP_SYNAPTIC_VESICLE_EXOCYTOSIS	106	-0.595851	-1.74083	5.99873e-05	0.00195414	0.00162319	4694	tags=47%, list=14%, signal=41%	6622/488/9751/23621/1855/440279/9900/2332/26258/80331/140730/2932/134957/26059/8867/84961/8447/22999/9783/5582/320/28964/5217/148/63908/6857/8541/1488/3356/8573/112476/6844/143425/8618/22871/5864/5579/6812/9699/10675/6860/6855/116443/6616/6853/5027/112755/23025/10815/10814
HP_POOR_WOUND_HEALING	27	0.849709	1.77248	6.05031e-05	0.00196486	0.00163209	2595	tags=56%, list=8%, signal=51%	5054/1277/1278/715/1290/3426/1289/2162/5880/5351/3689/3075/1303/4921/25923
GOBP_EXTRACELLULAR_MATRIX_DISASSEMBLY	60	0.724972	1.74953	6.07432e-05	0.00196658	0.00163352	3849	tags=45%, list=12%, signal=40%	10630/4318/822/4323/3915/4313/1471/4327/1520/1513/6624/3936/4316/7040/3569/1803/4320/285590/64147/10211/4921/9507/2934/2191/8751/5045/4312
GOBP_PROTEIN_MATURATION	300	0.529421	1.50755	6.16003e-05	0.00198821	0.00165149	4198	tags=32%, list=13%, signal=28%	5054/165/302/5327/715/2152/871/5328/4323/6281/51279/4826/7057/114769/1522/834/837/1889/839/5552/861/83596/1520/25825/10549/3240/836/2619/8728/5230/5122/29108/2281/1636/63901/2280/2028/2023/811/831/1803/79094/2590/8530/1368/1514/55851/841/9508/840/2737/3428/54205/4627/5664/81502/26262/578/5566/5251/10269/9528/8772/60559/835/51726/2934/7036/79147/4285/2161/120892/64924/5125/1362/23557/30968/9509/82…
HP_ABSCESS	54	0.732198	1.73117	6.30328e-05	0.00202823	0.00168473	4350	tags=61%, list=13%, signal=53%	5880/1535/4615/3689/1075/2022/1536/3937/7040/4688/23022/3588/641/55851/4689/653361/9948/3557/8737/672/4921/94/5251/51135/3587/695/5167/57217/7319/675/7157/81839/23765
GOMF_SODIUM_ION_TRANSMEMBRANE_TRANSPORTER_ACTIVITY	150	-0.540964	-1.63734	6.353e-05	0.00203385	0.0016894	2387	tags=25%, list=7%, signal=23%	6512/8911/8912/2899/57282/6326/6334/6550/57030/10479/57657/84679/6339/9311/9962/610/6511/6323/123041/8671/6327/477/2900/6506/81539/6547/57419/6543/259232/55800/2898/6529/6505/478/6328/41/55515
GOBP_NEGATIVE_REGULATION_OF_CELL_ADHESION	296	0.536821	1.52714	6.3594e-05	0.00203385	0.0016894	4511	tags=38%, list=14%, signal=33%	301/5054/1277/3958/3123/7422/4323/10457/7045/972/81848/2633/4192/6385/2302/7057/285/2192/7805/4313/23075/8651/397/11326/91663/53827/445/2615/861/182/8764/3659/80380/6688/84868/10875/11314/8324/1051/57045/3077/6591/259307/836/3204/23129/8763/2048/7040/84695/114897/3965/284/3718/81/2213/10395/1843/4582/9723/942/5788/10385/6494/29126/2737/5777/2064/5580/84959/10019/79626/10459/864/3557/11006/3566/35…
HP_BLADDER_DIVERTICULUM	35	0.798778	1.74842	6.44347e-05	0.00205449	0.00170654	2280	tags=43%, list=7%, signal=40%	1281/1277/1278/30008/1290/1289/10516/5351/5982/2006/7462/653361/3984/26608/9275
GOBP_MODULATION_OF_EXCITATORY_POSTSYNAPTIC_POTENTIAL	39	-0.762352	-1.86723	6.59051e-05	0.00209503	0.00174021	2530	tags=59%, list=8%, signal=55%	1855/154/5649/5728/22999/1742/85358/5590/81832/66000/54413/50944/22871/56853/9699/57555/6547/6543/112755/23316/9378/869/2902
GOBP_REGULATION_OF_VIRAL_ENTRY_INTO_HOST_CELL	42	0.782572	1.78061	6.72828e-05	0.00213238	0.00177124	3272	tags=48%, list=10%, signal=43%	3956/5806/3123/972/10410/10581/6737/5034/10346/3965/4261/9830/85363/920/8519/4061/10475/2934/117854/8724
GOBP_SYNAPTIC_VESICLE_RECYCLING	73	-0.665776	-1.83264	6.83644e-05	0.00215732	0.00179196	4072	tags=47%, list=12%, signal=41%	1609/284697/6093/274/273/114781/8867/8674/85439/11037/6453/56850/6857/57030/54413/5874/5532/6844/84162/6517/22871/5864/9829/29993/6457/57555/6623/6855/6620/112755/26052/4983/9892/6456
GOBP_REGULATION_OF_NERVOUS_SYSTEM_DEVELOPMENT	432	-0.414976	-1.38201	6.84798e-05	0.00215732	0.00179196	3450	tags=32%, list=10%, signal=29%	9037/3815/5108/23105/274/22891/64689/55079/29882/22865/1523/5728/10507/2915/79791/7124/10419/4771/8867/23363/5803/23376/8864/57556/657/5048/7074/4099/443/9572/5530/2258/54437/8128/655/147381/2803/23405/222223/55198/26039/84376/1630/659/4155/22933/118813/6376/283659/4821/7804/5802/8831/57609/6091/84630/85358/11141/5270/654429/51199/23013/64218/10509/7473/4673/54413/4168/2637/9693/5364/10500/6258/3…
HP_ABNORMAL_MYELOID_LEUKOCYTE_MORPHOLOGY	322	0.521875	1.49601	6.87591e-05	0.00215889	0.00179326	5872	tags=43%, list=18%, signal=35%	4478/3123/3115/3113/1674/79717/5880/7037/3106/1535/4615/7852/10577/81622/219285/9837/10486/10312/861/55215/83879/4000/28755/5052/84868/355/204/6772/9056/958/1536/3937/55505/54809/3910/2821/5551/100151683/4688/4261/3561/5873/28956/2177/2720/4689/653361/9948/915/5580/6231/2120/4860/10459/2274/2175/3557/3507/29927/4627/4893/5664/1829/916/5159/1441/175/9464/9401/5293/51135/54/2937/6813/695/28962/7414…
GOCC_ENDOPEPTIDASE_COMPLEX	78	0.686469	1.73255	6.89971e-05	0.00215889	0.00179326	7118	tags=67%, list=21%, signal=53%	5328/3315/5329/3075/5698/826/7056/5696/5714/51604/5701/5704/5721/5688/5686/5691/5690/835/90637/10026/5692/5682/5683/11047/5711/5718/5689/9690/5685/5699/10213/5700/128869/5708/8547/5684/5720/5715/5719/9097/5702/9861/5694/5707/5713/7415/8733/10197/5695/23198/5717/2219
GOBP_DEFENSE_RESPONSE_TO_GRAM_POSITIVE_BACTERIUM	98	0.655417	1.70386	6.91451e-05	0.00215889	0.00179326	4244	tags=34%, list=13%, signal=29%	5919/5320/6036/4069/728/79792/283/4615/3105/2634/7097/8764/1969/84868/3148/6039/29108/3569/140823/3140/3133/6037/2268/284297/115361/54/3575/6170/944/9466/64170/10392/948
GOBP_ENDOTHELIAL_CELL_MIGRATION	270	0.540962	1.52823	6.94325e-05	0.00216145	0.00179539	4892	tags=36%, list=15%, signal=31%	301/4223/11167/27286/7422/3315/7114/1647/5176/3162/7057/4017/1948/285/57381/6781/7101/5606/4233/5764/1969/6672/6772/7026/6237/1634/2876/23129/958/3688/8829/7040/2821/811/284/1803/2896/6273/3964/161742/2013/2050/6776/5743/5155/5872/1942/10769/54345/2260/4627/25865/3728/54567/3690/1545/94/11156/55466/5293/80149/9270/7046/1003/161198/8503/51564/2246/6915/7474/2191/5025/7264/8742/5641/9404/56999/5294…
GOCC_CHROMOSOMAL_REGION	323	0.527257	1.51209	7.0656e-05	0.00219305	0.00182163	3862	tags=31%, list=12%, signal=27%	332/7153/891/55143/11004/9212/79682/147841/6990/983/1058/55355/10403/1017/64151/1063/4751/4171/699/83540/113130/5111/701/221150/220134/5347/10051/387103/10635/7272/79019/79980/64105/11339/11130/6672/5888/4998/1051/81620/201161/6615/4085/64946/10615/55055/55839/2146/4175/1111/81930/1062/11200/4173/23421/54820/4174/641/4172/5499/5424/91687/157570/57405/79023/9735/90417/5664/8655/5500/5001/27243/553…
GOCC_VACUOLAR_MEMBRANE	432	0.503362	1.4612	7.12677e-05	0.00220553	0.001832	6076	tags=40%, list=18%, signal=33%	302/3122/114990/3123/3115/972/10410/3113/3117/64114/3127/3119/684/2357/3108/3111/1356/3109/3118/440738/967/8673/7805/10581/1175/1889/112770/9516/84557/10312/1534/1291/55858/7056/1650/11010/3120/55686/81671/4067/533/4818/64116/8763/8905/51296/54918/2028/151636/1803/5476/719/2896/290/23646/55062/9545/79901/10542/51374/28956/4257/5908/6185/81618/51100/83547/2783/3134/150372/84061/9296/25798/2647/150…
HP_EEG_WITH_MULTIFOCAL_SLOW_ACTIVITY	44	-0.743702	-1.86155	7.24334e-05	0.00223503	0.0018565	3187	tags=61%, list=10%, signal=56%	2558/523/25977/2561/22866/23097/2906/8867/774/5530/2258/6334/51741/8831/22906/10659/8120/6812/26999/773/6506/2566/2257/3745/6328/4915/51412
GOBP_REGULATION_OF_NUCLEAR_DIVISION	139	0.605743	1.61956	7.41637e-05	0.00228173	0.00189529	3418	tags=36%, list=10%, signal=32%	991/891/51203/9212/3976/83987/10403/9787/1063/4751/6790/699/2827/701/5347/858/10635/7272/9319/11130/4288/10040/81620/998/157313/4085/995/9820/55055/9700/1111/811/1843/9088/8877/3481/5155/10459/26271/9735/3553/1104/5159/54998/51529/23636/7474/3552/4487/79866
HP_ABNORMAL_ORAL_MUCOSA_MORPHOLOGY	307	0.530467	1.51531	7.44666e-05	0.00228437	0.00189749	5900	tags=42%, list=18%, signal=35%	6696/1281/165/6288/715/4323/1031/716/3117/56975/3119/2162/2706/3106/4313/1535/3691/4615/9493/7852/3689/1075/2022/10312/5982/4001/2990/2121/355/2006/2535/1893/1026/54757/1536/7462/3257/84818/55505/54809/3569/1230/5551/4688/118429/9103/132884/7128/5788/2720/4689/9508/653361/4668/84876/3984/9948/5580/4854/3557/8737/285590/26608/9275/5159/23461/175/4921/3690/5978/94/4125/3587/6850/28962/3575/7454/904…
HP_SKIN_RASH	120	0.629061	1.66516	7.65939e-05	0.00233041	0.00193573	4519	tags=44%, list=14%, signal=38%	6696/3123/3115/3113/4069/7132/2212/1535/861/5698/567/204/1536/3937/84818/3569/64581/5551/4688/3718/4261/2213/3561/7128/641/653361/7133/3557/3507/8737/4282/54/6813/6850/695/5692/2697/8676/6774/5167/6390/84701/3141/26191/5699/8625/29760/3654/51371/6427/23765/58484/974
GOBP_POSITIVE_REGULATION_OF_TUMOR_NECROSIS_FACTOR_SUPERFAMILY_CYTOKINE_PRODUCTION	105	0.648544	1.69183	7.66117e-05	0.00233041	0.00193573	4473	tags=52%, list=13%, signal=45%	3315/7057/929/23643/7291/7305/1535/4938/10417/4615/4939/7097/9590/10865/54440/84868/4940/29108/1536/2048/3569/64581/3965/914/7096/942/5788/64135/3133/1191/4776/8737/7855/4282/11027/8915/8772/5724/6850/83786/6774/7098/120892/7474/3552/353514/113277/9261/64170/6693/10392/948/407019/8832/729230
HP_RECURRENT_LOWER_RESPIRATORY_TRACT_INFECTIONS	137	0.606134	1.61867	7.67734e-05	0.00233041	0.00193573	5317	tags=45%, list=16%, signal=38%	1292/30008/1289/10516/2302/2212/5880/1535/7852/5351/3908/4001/1291/1293/92749/3913/1536/7040/100151683/4688/3718/4261/3561/23594/653361/2737/9948/915/5580/4860/7374/3507/6809/916/6338/4921/5293/5184/695/3575/7454/2622/6774/55036/55343/4796/5879/8625/29760/2137/8547/974/8792/919/4790/7535/79650/4791/8701/1956/6340/1305
HP_MYOCLONIC_SEIZURE	176	-0.522234	-1.60249	7.68534e-05	0.00233041	0.00193573	4319	tags=41%, list=13%, signal=36%	80746/7957/23265/8243/51362/2558/55275/387119/2904/6389/57526/144165/116931/23067/4204/3097/29072/1523/5728/83696/10765/776/5048/57465/2055/2554/55777/5530/25930/56978/6326/57468/8831/6925/815/23312/57551/343450/26960/26227/10522/55870/1106/23040/1778/5602/56479/6323/22858/6812/773/9024/10297/10771/2571/112755/2566/23316/6304/547/2563/10815/9568/7915/2902/6529/2562/10369/6833/3767/4983/28514
HP_PROMINENT_DIGIT_PAD	66	-0.659277	-1.7846	7.81657e-05	0.00236339	0.00196313	3610	tags=58%, list=11%, signal=51%	84148/54880/116931/10664/3188/9968/284058/57492/55904/6942/25930/8085/23291/26115/9969/6228/1656/10075/23112/3720/1387/2186/23162/23040/23030/2033/23036/51322/8567/1795/23001/5063/8936/57178/6304/84628/51412/2893
GOBP_COLLAGEN_BIOSYNTHETIC_PROCESS	46	0.748974	1.74406	7.91081e-05	0.00238	0.00197692	2734	tags=43%, list=8%, signal=40%	1277/7431/871/1289/11117/2022/861/3673/57333/7040/3569/4261/54206/9508/90993/10609/7043/5159/9697/642658
GOCC_MAIN_AXON	61	-0.667794	-1.78435	7.91673e-05	0.00238	0.00197692	3611	tags=49%, list=11%, signal=44%	23136/57471/747/274/6711/4099/3747/1742/6326/6334/4155/22933/288/57731/3746/7881/7349/1740/6323/89796/56288/4130/10382/6506/26047/6695/3785/4133/4137/2550
HP_POOR_SPEECH	286	-0.454787	-1.47423	8.2371e-05	0.00246925	0.00205106	4226	tags=37%, list=13%, signal=32%	51185/8243/116442/3054/55823/2664/54664/2182/93627/473/4719/2904/83480/9439/523/80153/10128/7430/116931/23067/4204/9459/55572/132/3097/84342/22866/1523/90161/10735/50937/9354/7991/79791/83696/347344/81887/10765/3340/9968/284058/57459/84197/443/55777/5530/23096/7249/1741/388662/6595/6638/6857/9147/55691/56776/8831/6925/815/57551/54805/5590/11141/57194/55084/23013/26960/7994/23043/9839/84679/57570/…
HP_INTELLECTUAL_DISABILITY_PROFOUND	156	-0.522692	-1.58502	8.27104e-05	0.00247238	0.00205366	5459	tags=53%, list=16%, signal=44%	6785/171023/1013/7737/8481/3423/5631/7592/5160/2036/10585/8239/2218/84153/6904/29954/84188/9758/116442/3054/2664/55275/2182/2074/2904/83480/523/57526/116931/23067/4204/9459/3097/60558/22866/1523/347344/7343/8867/10765/9968/5048/55777/5530/23096/1741/26040/8831/6925/815/23312/57551/55704/11141/80816/10479/26960/84679/6709/10522/55870/389856/23040/1778/56479/22931/6323/6812/5063/7102/9024/6855/7552…
GOBP_NEUROMUSCULAR_PROCESS_CONTROLLING_BALANCE	48	-0.714732	-1.83616	8.30767e-05	0.00247261	0.00205385	3914	tags=48%, list=12%, signal=42%	4747/4683/54715/9543/5048/23543/2055/25/1742/26058/5881/50944/2905/8925/57555/111/613/9378/84502/65217/57338/10083/7143
GOBP_NEGATIVE_REGULATION_OF_CELL_CELL_ADHESION	194	0.570931	1.57493	8.3188e-05	0.00247261	0.00205385	3386	tags=34%, list=10%, signal=30%	301/3958/3123/7422/10457/972/4192/6385/2302/7805/23075/8651/11326/91663/53827/445/2615/861/182/8764/3659/80380/6688/84868/10875/11314/1051/57045/3077/259307/836/7040/84695/114897/3965/3718/2213/942/10385/29126/2737/5777/2064/5580/84959/10019/79626/10459/864/3557/11006/3566/3559/10859/928/3071/51441/80149/10288/5420/3142/51043/5771/1845/3586
GOBP_POSITIVE_REGULATION_OF_ADAPTIVE_IMMUNE_RESPONSE	107	0.643108	1.68161	8.56911e-05	0.00253984	0.00210969	3676	tags=39%, list=11%, signal=35%	3122/3123/718/6556/23529/54209/7037/3106/3105/10865/54440/567/91543/958/3606/29108/5321/7040/3569/64332/64581/3140/5788/920/29126/3133/10673/3554/3134/10459/6778/5817/3553/7855/8772/695/8741/3136/7784/1604/4436/9466
HP_SEVERE_MUSCULAR_HYPOTONIA	106	-0.587738	-1.71713	8.61196e-05	0.00254537	0.00211429	4131	tags=51%, list=12%, signal=45%	2036/10585/2218/29954/5193/200205/4534/55670/93627/2904/23299/9409/116931/23067/3097/5190/1523/51244/56947/6843/10765/57465/2639/55777/5530/6576/6638/5830/11041/8831/6925/57731/815/23312/57551/55704/84706/26960/51008/10522/55870/652/23040/1778/56479/6812/5813/9024/10771/18/547/2902/10369/28514
GOBP_POSITIVE_REGULATION_OF_CHEMOTAXIS	138	0.608804	1.62726	8.65834e-05	0.00255191	0.00211972	4043	tags=38%, list=12%, signal=34%	5054/5919/3627/2152/7422/972/3315/7114/4192/3576/7057/728/54209/5880/6352/23075/7852/80310/4233/5764/6688/7060/3673/8829/63940/7040/199/3569/1230/3965/811/719/196527/5155/6809/2260/2150/79647/25865/5159/7162/3071/2621/7474/5025/8740/5641/2185/5879/2358/51157/7857/6354
HP_ABNORMAL_SPUTUM	109	0.637393	1.67146	8.91595e-05	0.00262049	0.00217669	4456	tags=43%, list=13%, signal=37%	1281/1290/7042/3123/3115/3113/4015/1289/2302/2212/3106/59/2022/355/2006/92749/84818/7040/54970/64581/1230/51364/345895/1770/54919/7043/85478/7048/6674/6338/94/7046/10309/89765/2622/10568/221421/4638/6945/3586/55036/352909/26191/83538/23765/720/8076
HP_ABNORMAL_LATERAL_VENTRICLE_MORPHOLOGY	107	-0.584504	-1.70485	8.9683e-05	0.00262854	0.00218337	3696	tags=47%, list=11%, signal=42%	2904/83480/6651/116931/23067/3097/1523/90161/10735/51244/10765/2639/4659/55777/5530/25930/23291/4750/728294/6638/8831/6925/815/57551/80816/29968/26960/58499/9839/57498/1387/10522/55870/23040/4784/2033/8777/1778/738/56479/6812/9024/23522/10771/6304/547/1641/2902/10369/28514
GOBP_INTERLEUKIN_6_PRODUCTION	167	0.584517	1.58988	9.0164e-05	0.00263529	0.00218898	4360	tags=38%, list=13%, signal=33%	972/2302/3556/54209/7291/7305/3106/1535/10417/4615/7097/10865/84868/1051/29108/199/3569/91966/64581/338382/3965/8692/7096/3082/7128/64135/4843/5777/388325/11006/2150/3553/136/11027/8915/3071/80149/5724/6850/3635/10288/2621/6774/7098/7474/51311/361/5603/3552/51284/353514/3586/113277/2149/9261/9466/2629/26191/64170/10392/948/23765/8832
HP_NASAL_SPEECH	131	-0.561848	-1.673	9.0753e-05	0.00264516	0.00219718	2778	tags=40%, list=8%, signal=37%	6843/10847/9968/284058/5495/55904/10084/6942/25930/9499/23096/4649/23291/7290/26115/9969/6576/100033413/6638/1656/8924/11141/54551/421/10075/23112/3720/5339/2186/23162/652/23040/57822/23030/9632/8567/3977/1795/7681/23001/221037/8936/9993/6616/57178/4692/6304/8214/9244/259232/84628/51412/2893
GOCC_ENDOCYTIC_VESICLE	337	0.514793	1.47523	9.32393e-05	0.00271012	0.00225114	3329	tags=32%, list=10%, signal=29%	4057/7431/83871/6288/3122/5322/3123/9332/3115/972/3113/10981/4481/3117/3127/3119/6556/857/7791/30846/3118/5880/7037/8673/3106/1535/3043/1175/9610/1902/81622/3105/10312/7097/1520/3039/3107/567/2209/998/2535/3040/3120/126432/3240/4067/533/30844/1536/81035/338382/4688/9463/811/1803/8692/2923/7096/8877/1514/9830/8685/11151/23166/6608/4689/10578/752/7314/920/653361/3133/817/6890/55647/83547/4641/915/3…
HP_IMPAIRED_SOCIAL_INTERACTIONS	120	-0.566669	-1.6781	9.5846e-05	0.00277821	0.0023077	3934	tags=44%, list=12%, signal=39%	440138/6622/9758/22827/79876/8243/10564/2332/65018/51/4719/83480/57582/4204/55572/6711/56947/8867/200424/4723/25970/9968/23096/6576/6638/6857/54832/8831/85358/10243/23013/54413/1387/10522/1106/8120/22871/9829/2033/4763/8925/6323/9254/6812/26047/2892/23316/9568/259232/2902/6529/4915/4983
GOCC_NEURON_PROJECTION_MEMBRANE	56	-0.687462	-1.82202	9.85237e-05	0.00284798	0.00236565	4174	tags=46%, list=13%, signal=41%	3748/2558/23136/747/6711/4355/729993/3747/2554/84687/57468/3746/491/23109/388336/6506/26047/2566/2565/2890/90249/4137/2556/3745/729956/2550
GOBP_AGING	301	0.52863	1.5065	9.91265e-05	0.00285756	0.0023736	4318	tags=34%, list=13%, signal=29%	7076/3485/5054/1284/710/133/6648/7298/3488/2305/9212/5176/983/57817/4017/1017/10783/712/7291/9104/2706/7037/4313/706/1075/5606/445/7351/6688/4000/1268/51225/567/2353/8438/1026/1728/2876/5028/1636/1111/1021/140823/811/11200/8692/7412/2730/3159/29842/10370/55170/6185/50507/7133/22943/5743/5580/406/10769/7043/26271/51022/26272/7048/5159/3779/578/4282/10269/3987/1495/3635/8932/490/835/4904/493856/452…
GOBP_T_CELL_DIFFERENTIATION	261	0.539715	1.51796	9.96035e-05	0.00286347	0.00237851	4995	tags=40%, list=15%, signal=34%	301/3122/3123/972/4192/2207/2302/1958/3111/602/8651/11221/10945/10312/861/54440/3659/6688/10875/8324/567/1880/259307/91543/5971/3606/3569/1021/64332/84695/3965/3718/914/678/80758/3140/1514/10538/2177/9308/942/5788/5734/10385/920/2737/2064/915/4860/864/2175/51176/8325/6778/11006/3566/3559/3553/916/27166/7048/54567/7855/925/3071/5293/80149/8772/7409/6850/10288/3575/6932/3142/3955/6774/51043/3552/57…
HP_ACUTE_PHASE_RESPONSE	144	0.612423	1.6451	0.000101804	0.00291874	0.00242442	4389	tags=42%, list=13%, signal=36%	6696/55240/3123/3115/1031/3113/7132/57817/1356/2512/3106/3043/4615/81622/10095/5698/84868/3077/1026/9056/5696/54757/7040/3569/5551/100151683/8974/3783/4261/55388/5580/1594/3557/3559/4282/5251/6813/6850/30061/7036/5692/8676/2495/7098/3560/6390/5771/7421/3586/2271/6773/4191/26191/5699/9780/3654/51371/55654/6583/58484
HP_EEG_WITH_FOCAL_EPILEPTIFORM_DISCHARGES	138	-0.542943	-1.64162	0.000103208	0.00295096	0.00245119	3655	tags=42%, list=11%, signal=38%	57582/9439/8131/57526/80153/10128/7430/4204/6711/9354/7991/79791/9681/83696/10765/3340/284058/5290/57465/2554/5530/23096/6326/8218/6857/9147/8869/56776/8831/23312/29968/23229/8573/23043/112476/1106/23389/10000/5602/6323/6812/81603/477/773/1141/1137/23732/2775/2566/23316/6304/3785/10815/2257/2898/6529/2562/51412
HP_ABNORMALLY_LAX_OR_HYPEREXTENSIBLE_SKIN	164	0.588556	1.59816	0.000104363	0.00297589	0.0024719	4589	tags=37%, list=14%, signal=32%	1281/165/1277/1278/715/30008/1290/7042/9180/716/1289/10516/81031/2316/55165/5351/11014/5982/1475/2006/9056/29957/2146/7462/203068/1303/653361/1836/2261/3984/2783/113189/6913/285590/26608/9275/5159/2934/2296/6197/9791/79644/5167/6016/9333/9509/8260/83451/29940/2629/2677/10159/79053/126792/2879/51085/117581/8788/537/6497
HP_MACRODONTIA	67	-0.662642	-1.80424	0.000107708	0.00306298	0.00254424	2418	tags=46%, list=7%, signal=43%	57465/55904/10084/6942/55777/157680/25930/23291/26115/9969/1656/10075/23112/3720/2186/23162/23040/23030/738/8567/1795/5813/23001/8936/57178/2892/6304/84628/51412/2893/64093
HP_ABNORMALITY_OF_MOUTH_SHAPE	239	-0.476767	-1.52289	0.00011375	0.0032246	0.00267848	3651	tags=36%, list=11%, signal=32%	4858/1857/8473/84148/6651/116931/4621/23592/5885/90161/26137/51244/83696/23241/80204/11128/200424/6309/10847/9968/3756/284058/57465/374654/27125/6942/55777/157680/23096/5980/1822/57688/100033413/25836/317662/64359/6228/6638/10743/6925/23126/55704/8924/11141/80816/54551/10479/7994/51317/9839/10522/55906/55209/4784/3899/23030/22884/23389/51322/22931/3977/23258/9126/7681/5648/477/5813/773/5063/9993/…
GOBP_AXON_DEVELOPMENT	470	-0.399745	-1.3186	0.000114004	0.0032246	0.00267848	4071	tags=33%, list=12%, signal=30%	6477/3326/85458/200933/2664/5649/1496/4747/4756/5747/5080/152330/8022/9369/23499/128434/4858/9331/9037/8997/4744/23105/4548/1267/4884/55079/22853/29882/22865/5728/22876/596/6654/10507/27255/2932/10013/1943/3996/347/5803/57556/780/1944/5588/9344/5048/7074/9252/4099/6683/2909/25/23390/9499/2258/658/55740/54437/655/2803/1630/659/10439/4155/5797/288/118813/7155/51062/5802/8831/57609/57731/6091/51761/…
GOBP_NEGATIVE_REGULATION_OF_LEUKOCYTE_PROLIFERATION	88	0.665227	1.70698	0.000115166	0.00324874	0.00269854	4201	tags=45%, list=13%, signal=40%	3123/10457/6385/2302/7305/11326/2615/8764/80380/84868/11314/1051/57045/259307/4067/836/3965/51083/2213/7128/942/10385/29126/5777/2064/7940/11006/3559/10859/695/3635/10288/4332/51043/3586/5074/6355/3620/11146/6693
HP_DELAYED_ABILITY_TO_WALK	183	-0.496943	-1.53188	0.000118404	0.00333114	0.00276698	5259	tags=47%, list=16%, signal=40%	128486/80311/4841/7528/6558/64919/9725/7707/6134/80055/84188/9758/88/9382/22907/54496/27086/80208/8243/64432/80232/10283/2521/523/6651/5430/5977/4204/8036/7840/85021/22866/90161/10735/6095/83696/23241/80204/10765/57520/4047/57492/55904/6942/4649/6576/6595/57688/23321/6638/6857/10743/20/815/55149/8924/80816/54551/57194/10075/26960/8573/64131/9839/84679/1387/23162/55906/55209/8120/51780/6261/2033/1…
GOBP_REGULATION_OF_NERVOUS_SYSTEM_PROCESS	134	-0.549409	-1.64329	0.000119879	0.00336366	0.00279399	3412	tags=37%, list=10%, signal=34%	2911/85446/4884/5728/7124/2906/6714/22999/4099/56923/729993/1742/23405/85358/5590/81832/6348/66000/54413/10142/23467/23175/50944/22871/388336/80763/58512/27242/56288/56853/9699/57555/1910/6547/6543/18/11076/112755/23316/10810/2257/9378/27092/869/9229/2902/729956/118738/55273/7143
HP_TUBE_FEEDING	238	-0.469088	-1.49664	0.000120722	0.00337828	0.00280613	4319	tags=42%, list=13%, signal=37%	91574/10846/4841/7528/6558/5631/3176/10059/5160/2036/80267/80055/10157/22827/80746/7957/51185/80208/8243/673/80232/93627/26005/2904/2521/9439/6651/80153/10128/7430/116931/23067/3097/25828/1523/10735/50937/9354/7991/79791/10664/83696/56947/7343/1294/10765/3340/10847/57520/55037/51112/284058/2055/443/27125/55777/5530/25930/8218/253959/6638/26040/9147/56776/8831/6925/2222/1185/57731/815/57551/80816/…
GOMF_CYSTEINE_TYPE_ENDOPEPTIDASE_INHIBITOR_ACTIVITY	56	0.722261	1.72122	0.000121587	0.00338562	0.00281223	4182	tags=38%, list=13%, signal=33%	4057/9232/332/114769/1800/1471/4504/1475/6195/10406/831/8530/330/1476/25816/6197/2621/5272/8740/65264/8996
HP_ORAL_PHARYNGEAL_DYSPHAGIA	77	-0.637828	-1.76998	0.000121627	0.00338562	0.00281223	3696	tags=43%, list=11%, signal=38%	2904/116931/23067/3097/1523/6872/10765/443/55777/5530/10743/8831/6925/815/57551/26960/10522/55870/652/23040/57822/1778/56479/6812/477/773/9024/10771/547/2902/478/10369/28514
GOBP_SIGNAL_RELEASE	443	-0.41502	-1.37299	0.00012257	0.00339744	0.00282205	3076	tags=28%, list=9%, signal=25%	140730/84258/3667/2661/19/2932/134957/2822/4760/64840/7124/6422/55088/26059/8867/654/1080/4041/8864/399979/83849/10765/84961/6755/8447/22999/6343/51760/9783/5582/23208/57818/320/9572/5530/25930/7447/28964/5217/148/91608/63908/1394/5799/6857/6720/815/8541/1488/5781/8224/2668/5798/3356/3350/8573/7349/6934/5532/112476/6869/6844/143425/22841/57586/5213/6854/9627/4828/8618/22871/148281/5864/1908/114/4…
GOMF_ELECTRON_TRANSFER_ACTIVITY	112	0.627296	1.64844	0.000122698	0.00339744	0.00282205	6309	tags=58%, list=19%, signal=47%	4129/4017/1535/1346/1536/4688/8974/4725/1340/4696/653361/50507/1349/51022/9249/54205/7386/4697/10975/7388/100128525/4713/8574/4708/29796/1337/6390/51079/5447/84701/1329/7264/4707/1348/23498/8560/9377/4695/3620/2936/2230/231/4835/4728/22977/1351/4726/4711/128/4717/55967/6392/4694/4709/1588/4710/1347/4701/4729/4199/9167/57019/6715/4700/4712
GOCC_SPECIFIC_GRANULE_LUMEN	62	0.71554	1.73027	0.000123287	0.0034048	0.00282816	5335	tags=50%, list=16%, signal=42%	1116/4057/5806/4069/8836/1522/79792/567/25797/3240/126014/5873/6590/124583/5777/1509/3728/2919/23191/7414/1774/23071/1265/4758/56729/4790/1794/5768/820/10855/1991
GOBP_ADULT_BEHAVIOR	134	-0.549197	-1.64265	0.000123943	0.0034086	0.00283132	3700	tags=39%, list=11%, signal=35%	9369/1815/4204/1267/85446/340990/5728/22876/114781/285671/2906/5048/2055/1182/26058/583/57731/85358/4852/10919/80243/2668/27253/3356/54413/5465/51286/7248/50944/2743/64854/6323/477/57555/6623/1141/22941/6506/55636/124925/26047/1137/9379/18/2566/114798/3766/2257/28996/9378/6712/6505
GOCC_CHROMOSOME_CENTROMERIC_REGION	197	0.570867	1.57731	0.000124073	0.0034086	0.00283132	3517	tags=34%, list=11%, signal=30%	332/7153/891/55143/11004/9212/79682/147841/6990/1058/55355/10403/64151/1063/4751/699/83540/113130/701/221150/220134/5347/10051/387103/7272/79019/79980/64105/11339/11130/1051/81620/201161/6615/4085/64946/10615/55055/55839/2146/81930/1062/23421/54820/91687/157570/57405/79023/9735/90417/5664/8655/27243/55320/9918/2491/79172/54821/6612/55920/79075/91272/79902/3070/222229/54069
GOBP_POSITIVE_REGULATION_OF_MYELOID_LEUKOCYTE_DIFFERENTIATION	55	0.716685	1.6957	0.000125599	0.00344156	0.0028587	2792	tags=36%, list=8%, signal=33%	3123/972/3976/54209/7305/861/2353/3059/7071/2242/7040/2124/1230/10221/841/920/51176/8737/8772/169200
GOBP_POTASSIUM_ION_TRANSPORT	242	-0.468256	-1.49429	0.000133171	0.00363954	0.00302315	4585	tags=34%, list=14%, signal=30%	3741/88/480/27345/3761/3775/3752/51185/3748/11261/3750/285195/90134/287/388591/57582/10242/6549/274/25769/2273/10060/54207/65125/65267/776/3756/84286/3760/3747/3773/57468/6550/486/1027/288/54800/6560/81832/343450/3746/10479/11060/56660/7881/57657/3799/3356/3780/84679/10142/6844/7248/9990/10089/1804/6000/1908/610/56479/123041/477/65268/131096/57628/6616/9472/57419/3751/3777/3785/3781/3782/3766/487…
HP_ABNORMAL_CEREBRAL_ARTERY_MORPHOLOGY	66	0.705511	1.72486	0.000134932	0.00367813	0.00305521	4456	tags=47%, list=13%, signal=41%	1282/1281/1277/1290/633/7042/4015/1289/59/2022/2006/6772/10535/8985/54820/64135/5155/55901/7043/7048/5159/7046/5311/51726/4638/80114/4796/2677/83854/23193/8076
GOBP_CD4_POSITIVE_ALPHA_BETA_T_CELL_ACTIVATION	100	0.643946	1.67596	0.000136027	0.00369685	0.00307076	3365	tags=37%, list=10%, signal=33%	301/3122/3123/602/8651/10312/861/54440/57045/1880/91543/4818/5971/3606/3569/64332/84695/3965/3718/1514/10538/9308/942/5734/29126/864/51176/6778/3566/7048/3071/80149/3142/6774/51043/1604/30968
HP_INCREASED_BODY_WEIGHT	468	-0.399679	-1.31782	0.000136322	0.00369685	0.00307076	4374	tags=35%, list=13%, signal=31%	55023/54496/7461/129563/27086/2969/80208/8243/116442/154/3054/673/375056/8087/11020/2664/2182/9742/5080/2332/155382/23590/8022/473/6598/7874/8888/10594/1642/4204/8036/9459/7840/274/5885/22891/79798/9739/29072/55717/10461/6711/3483/5116/22866/2273/5728/6654/6872/23020/4760/26137/79068/10060/83696/347344/4771/23233/81887/9049/25970/9968/10210/26060/79738/5290/5949/27125/6942/157680/8085/23096/540/3…
GOBP_REGULATION_OF_APOPTOTIC_SIGNALING_PATHWAY	357	0.504906	1.45175	0.000139551	0.00377469	0.00313541	6334	tags=46%, list=19%, signal=38%	51330/5054/3958/50486/6280/4318/6648/972/3315/6279/2537/5329/64114/960/3162/7057/857/467/10449/3383/54209/4804/162989/2139/1075/8531/83596/5478/4000/3304/3148/6672/355/4055/6615/6591/2070/2876/29108/8829/5034/3065/2023/8692/2923/51060/581/3082/2730/4582/7128/220042/5788/1649/7314/624/1191/5499/10413/81618/5743/5580/51499/90993/4776/8382/8737/2260/8743/3553/27166/672/10134/4282/4193/8915/83787/149…
GOCC_AMPA_GLUTAMATE_RECEPTOR_COMPLEX	26	-0.818062	-1.83016	0.000140779	0.00379815	0.0031549	2893	tags=69%, list=9%, signal=63%	59283/64840/10368/729993/375567/1741/1742/402117/59284/388336/57406/2892/2890/27092/10369/729956/2891/2893
GOBP_POSITIVE_REGULATION_OF_INTERFERON_GAMMA_PRODUCTION	77	0.680779	1.7144	0.000143474	0.00386096	0.00320707	5198	tags=48%, list=16%, signal=41%	3115/3113/9636/6556/929/80381/602/3105/10865/54440/84868/3606/29108/64581/3965/914/3554/11118/2150/3553/916/7855/10859/8772/1054/7098/7784/7474/51311/51284/9466/26191/729230/11119/114836/51571/3594
HP_ABNORMAL_PHARYNX_MORPHOLOGY	174	0.586551	1.60236	0.00014463	0.00388214	0.00322466	5372	tags=41%, list=16%, signal=35%	710/1290/2214/4256/3123/3115/3426/1289/7132/2302/5880/3106/7852/10312/2990/2799/6772/5696/3718/8974/51364/4261/3561/345895/641/2720/4689/920/2737/6890/5580/54919/4860/84061/7374/3507/6809/2260/85478/6674/6338/5293/54/6813/3575/89765/7454/2622/2697/2161/6774/2588/30011/6448/8742/26191/6892/8625/7157/23765/974/4790/10755/7535/79650/246176/4791/1956/6340/4281/1991/6605
HP_TISSUE_ISCHEMIA	119	0.614997	1.62594	0.000145354	0.00389165	0.00323256	4456	tags=44%, list=13%, signal=38%	1282/1281/7042/3123/3115/3113/4015/81031/3106/1482/59/2022/5982/2717/4000/355/2006/7026/7462/1230/811/8974/10370/60/653361/2050/3984/10019/4854/55901/7043/26608/7048/9275/6338/94/10269/7046/71/4638/6945/5167/3586/83451/26191/2626/1499/83854/7157/51085/720/8076
GOMF_SERINE_HYDROLASE_ACTIVITY	193	0.569197	1.56852	0.000146928	0.00392379	0.00325926	4105	tags=26%, list=12%, signal=23%	4057/5327/4318/715/2152/5328/4323/3426/716/51279/54504/4313/94031/1075/4327/11098/1520/6768/717/1513/64285/3240/5122/1636/3001/1675/4316/59342/1803/5476/3082/57414/4320/57552/649/8192/2999/79651/29952/2161/5125/1362/2191/91039/629/5045/3003/4312/54933/5547/3002
HP_LONG_PHILTRUM	390	-0.41893	-1.38452	0.000148305	0.00395055	0.00328149	4459	tags=38%, list=13%, signal=33%	84667/9382/29123/55023/54496/7461/2972/3064/9181/1855/23265/2969/8243/116442/4337/3054/3295/673/2664/55670/5594/2182/93627/2074/155382/473/1857/523/84148/54880/4621/55790/4204/3815/9459/9321/5885/10020/22866/10735/5728/6872/2245/79659/10060/10664/347344/23363/80204/200424/867/6309/10982/9968/3756/9719/57492/55770/57465/374654/4659/28957/55904/27125/6942/25930/23096/1741/23291/1822/5745/7290/26115…
HP_ABNORMAL_ERYTHROCYTE_SEDIMENTATION_RATE	49	0.73726	1.72598	0.000153071	0.00406721	0.00337839	5491	tags=65%, list=16%, signal=55%	6696/3123/3115/3113/7132/3106/4615/10095/5698/5696/7040/3569/8974/4261/5580/3557/4547/3559/4282/5692/3560/5771/3586/26191/3654/51371/6583/919/3702/843/5657/144811
HP_BILATERAL_POLYMICROGYRIA	40	-0.729876	-1.79062	0.00015485	0.0041041	0.00340903	3696	tags=62%, list=11%, signal=56%	2904/116931/23067/3097/1523/10765/55777/5530/8831/6925/815/57551/26960/10522/55870/23040/1778/56479/6812/9024/10771/547/2902/10369/28514
GOBP_POSITIVE_REGULATION_OF_B_CELL_ACTIVATION	133	0.613945	1.63835	0.000156933	0.00414888	0.00344622	6315	tags=48%, list=19%, signal=39%	4323/972/23529/10451/7037/28526/3493/54440/3538/1026/1880/3514/958/2048/3501/7040/3569/3539/3500/28638/5788/10673/683/10459/3507/6778/4282/7293/3071/3502/28442/6850/695/3635/3494/8741/51293/4773/30011/8660/3586/4436/3503/3574/28388/28439/28394/28468/28448/28444/28434/28395/28392/4292/4208/28408/572/7292/148022/84433/28450/28423/100423062/30009
GOBP_TISSUE_REMODELING	175	0.576396	1.57506	0.000159967	0.00421849	0.00350405	4799	tags=40%, list=14%, signal=34%	7076/6696/4323/10457/4192/3488/64114/115908/3976/4982/57817/857/29887/2316/7037/4313/1471/10312/861/182/5764/1969/7060/1513/3200/3606/1636/7040/3569/581/9545/7128/50507/338773/84959/10609/7043/578/54567/4921/4193/3690/9464/94/54/6850/3635/169200/2296/2697/53832/51384/823/3552/7421/2149/407040/3574/2185/5468/1499/2324/8996/7157/407019/729230/8792/558/4846/1436
HP_GASTROSTOMY_TUBE_FEEDING_IN_INFANCY	132	-0.536848	-1.60172	0.000160835	0.00423075	0.00351424	4319	tags=41%, list=13%, signal=36%	80746/80208/8243/673/80232/93627/26005/2904/2521/6651/10128/116931/23067/3097/1523/10735/50937/7343/1294/10765/51112/2055/443/27125/55777/5530/25930/253959/26040/8831/6925/2222/1185/57731/815/57551/29968/26960/10522/55870/23040/1778/56479/6323/6812/9024/6509/10771/5727/547/2902/6328/10369/28514
GOBP_POSITIVE_REGULATION_OF_PRODUCTION_OF_MOLECULAR_MEDIATOR_OF_IMMUNE_RESPONSE	115	0.629474	1.65762	0.000163397	0.00428743	0.00356131	4244	tags=40%, list=13%, signal=35%	972/23529/7037/7805/10417/3105/8764/10865/54440/567/91543/958/3606/2048/7040/3569/64581/2821/942/5788/3133/3554/3134/10459/388325/6778/3566/2150/3553/9341/7855/10859/4282/7293/8915/8741/117854/7474/1604/3586/5245/4436/26191/8013/4189/948
GOBP_REGULATION_OF_INNATE_IMMUNE_RESPONSE	223	0.549531	1.53055	0.000165799	0.00433964	0.00360468	4421	tags=37%, list=13%, signal=33%	710/5322/5359/9636/54209/7305/6352/3106/4938/84282/8651/11221/839/11326/3105/9111/3075/83666/3659/6688/84868/3148/56833/4940/3665/4067/29108/6737/64581/100507436/3965/2896/2213/2/3430/7128/85363/841/3055/653361/330/3133/79594/5777/3428/5058/3134/3661/5817/10859/2268/9641/54625/11027/51441/8772/7409/79132/6850/115362/84166/4332/8780/117854/7474/51311/5771/11274/5272/146850/6773/6223/81844/26065/26…
GOBP_RESPONSE_TO_FUNGUS	64	0.702454	1.70743	0.000166686	0.00435204	0.00361498	3982	tags=36%, list=12%, signal=32%	4057/5919/6280/5806/5322/6279/57817/10417/4615/6688/2597/23406/64581/10578/388325/578/8915/6850/695/50856/6283/64170/84522
HP_ABNORMAL_PULMONARY_INTERSTITIAL_MORPHOLOGY	148	0.599591	1.61836	0.000170582	0.00444273	0.00369031	5518	tags=41%, list=17%, signal=34%	1281/3123/5265/3115/3113/3162/6556/2302/857/3675/5880/374393/355/3077/92749/3257/55505/7040/54970/2628/3783/51364/345895/1770/5580/54919/3557/2077/3559/85478/6674/4282/6813/10309/89765/2622/10568/221421/6774/91039/3663/1439/29893/55036/352909/2629/26191/23514/6609/83538/3431/57122/1438/246176/8701/200373/440275/843/5657/10056
GOCC_FICOLIN_1_RICH_GRANULE_MEMBRANE	57	0.709963	1.69652	0.000171462	0.00445463	0.0037002	4453	tags=51%, list=13%, signal=44%	3958/965/2207/6556/2357/22918/6515/3689/10312/11314/5269/79930/100049587/8655/3071/1729/10288/7226/3687/374395/1604/23218/10159/1315/5879/5547/2358/3916/387
GOBP_COLLAGEN_FIBRIL_ORGANIZATION	62	0.710564	1.71824	0.000172601	0.00447318	0.00371561	2859	tags=55%, list=9%, signal=50%	1281/165/1277/2331/1278/30008/1290/871/7042/4015/4060/1289/4016/11117/4017/60681/79709/8985/84695/50509/1303/9508/140766/7373/11173/10609/84171/4320/649/4921/1545/7046/642658/2296
GOBP_MUSCLE_CELL_MIGRATION	100	0.638877	1.66277	0.000176538	0.00455259	0.00378157	2995	tags=33%, list=9%, signal=30%	301/5054/6282/5327/3486/5328/4192/3488/5154/6352/80310/9510/7060/3673/3037/1636/8829/10092/199/6608/10221/2887/5155/79647/5159/3690/84466/1545/9270/85440/5031/51177/80031
HP_LARGE_FACE	272	-0.451354	-1.4654	0.000177042	0.00455259	0.00378157	4186	tags=37%, list=13%, signal=32%	84317/116442/4337/4534/673/5594/5567/2074/2332/57545/55252/84148/54880/4621/274/29072/9702/5728/4088/6872/51244/6843/80204/200424/9049/9968/284058/374654/4659/55904/10084/6942/25930/23096/5087/4649/23291/1399/7290/80184/26115/9969/6576/324/254065/317662/2317/1656/26040/4212/10743/8831/10479/421/23013/10075/23112/7703/7994/3720/84679/2186/10522/23162/9990/23040/4784/51684/6261/23030/9632/4763/9853…
HP_LYMPHOPENIA	126	0.61102	1.63044	0.000177068	0.00455259	0.00378157	5554	tags=49%, list=17%, signal=41%	6696/4478/5880/4615/7852/10312/83879/5698/355/204/6772/54809/3718/4261/3561/7128/11151/9723/5788/9508/55388/9948/915/5580/4860/84061/3507/8737/3559/1503/90417/916/925/5293/54/6850/695/3575/7454/92579/7036/5692/3070/8742/3574/8625/3932/3654/3431/2137/919/4790/1794/7535/6948/3702/4791/10320/843/1991/50485/81704
HP_DISINHIBITION	192	-0.494312	-1.54605	0.000177396	0.00455259	0.00378157	4430	tags=45%, list=13%, signal=39%	4128/79876/55023/3064/51185/23317/2558/54664/5649/2332/65018/2521/9439/523/7874/57526/80153/7430/1639/3097/25977/2561/6711/22866/50937/9354/7991/23097/79791/9681/83696/7343/2906/8867/10765/3340/10847/284058/2731/774/6683/2554/5530/2258/7249/23291/6326/6334/26058/9147/51741/54832/56776/8831/11141/54551/23013/22906/23043/2334/1387/10659/7248/8120/9829/2033/6653/6323/8398/6812/26999/477/773/6506/237…
HP_PLATYSPONDYLY	111	0.623003	1.63783	0.000183576	0.00469973	0.00390378	4799	tags=47%, list=14%, signal=40%	1277/1278/871/633/6424/2335/60681/1299/2316/3339/5351/5352/10312/11014/2990/9871/2517/29957/8985/64175/84695/100151683/2720/1836/2261/124583/649/2260/5479/175/4921/83452/4125/54/3764/3955/2588/3417/4796/166929/65992/1298/54187/126792/60561/860/2879/5373/2137/8792/26229/1436
GOCC_IMMUNOGLOBULIN_COMPLEX_CIRCULATING	63	0.694951	1.68429	0.000187682	0.00479319	0.00398142	9531	tags=73%, list=29%, signal=52%	28526/3493/3538/3514/3501/3539/28912/3500/28638/3507/3502/28442/3494/3503/28388/28439/28394/28468/28448/28444/28434/28395/28392/28408/28450/28423/100423062/28424/28458/3495/28449/28420/28410/28396/28467/28461/28454/28409/28455/28464/28391/28385/28426/28834/28412/28400
GOBP_REGULATION_OF_ALPHA_BETA_T_CELL_ACTIVATION	103	0.629268	1.63953	0.000191055	0.0048675	0.00404314	5741	tags=49%, list=17%, signal=40%	301/3122/3123/8651/3105/861/8764/54440/3659/11314/57045/3077/3606/64332/84695/3965/3718/9308/942/5788/29126/2737/3133/4860/864/11006/3566/916/7048/10859/3071/80149/6850/3142/51043/1604/26191/639/64926/387/729230/7535/384/2625/3594/4602/10148/10808/3707/7292
GOBP_RESPONSE_TO_TOXIC_SUBSTANCE	236	0.54514	1.52551	0.000193243	0.00491135	0.00407956	3277	tags=29%, list=10%, signal=26%	4129/6280/241/6648/7298/4499/283120/493869/6649/10516/6382/983/4493/2882/6352/5742/3043/196/4489/4504/2745/445/7097/3039/54996/5052/146802/5292/5888/2353/3040/10549/3240/1728/4067/4495/2876/4258/9588/4502/7295/5002/581/84817/4257/326343/373156/55244/5743/4496/2944/2643/83990/9536/5159/578/10715/1545/4494/4255/127700/2176/2053/1719/9446/9076/8683/1193
GOBP_BLOOD_VESSEL_ENDOTHELIAL_CELL_MIGRATION	170	0.573337	1.56362	0.000195487	0.00495643	0.00411701	5793	tags=36%, list=17%, signal=30%	301/4223/27286/7422/3315/7114/1647/3162/7057/1948/285/57381/7101/5606/1969/2876/958/3688/8829/7040/284/161742/2013/2050/6776/5743/5155/1942/10769/54345/2260/4627/25865/3728/54567/94/9270/1003/161198/8503/51564/6915/5025/2185/5547/5468/407006/407019/407018/387/79812/10519/4846/406992/406903/3791/4208/2303/407010/11235/7424/5335
GOCC_PHAGOCYTIC_VESICLE_MEMBRANE	75	0.67368	1.68702	0.000195984	0.00495708	0.00411755	3000	tags=39%, list=9%, signal=35%	83871/10981/6556/5880/8673/3106/1535/3105/10312/7097/3107/567/533/1536/338382/811/7096/11151/3133/6890/55647/83547/3134/9554/9341/23682/84329/4218/3136
GOMF_EXTRACELLULAR_MATRIX_STRUCTURAL_CONSTITUENT_CONFERRING_TENSILE_STRENGTH	41	0.778849	1.76197	0.000197338	0.00497936	0.00413606	1936	tags=44%, list=6%, signal=41%	1282/1281/1277/1292/1284/1278/1290/1289/1295/1299/1291/1293/1296/80781/50509/1303/7373/1306
HP_RECURRENT_SINUSITIS	55	0.709433	1.67855	0.000203012	0.00511026	0.00424479	4977	tags=49%, list=15%, signal=42%	1290/2214/4256/3426/1289/5880/5696/51364/345895/4689/5580/54919/84061/3507/85478/6674/5293/54/6813/89765/7454/30011/23765/4790/79650/246176/4791
GOBP_ENDODERMAL_CELL_DIFFERENTIATION	45	0.746075	1.72629	0.000205154	0.00515187	0.00427936	2553	tags=40%, list=8%, signal=37%	1284/4318/1290/4323/2335/3912/1289/3678/1295/3679/4313/3689/1291/1303/22943/4838/3676/3693
GOBP_NEGATIVE_REGULATION_OF_RESPONSE_TO_EXTERNAL_STIMULUS	418	0.499464	1.44415	0.000206846	0.00518198	0.00430436	3979	tags=29%, list=12%, signal=26%	4057/5054/6696/9021/710/5327/6288/7130/5328/3123/6347/55872/4192/5176/5154/9636/7132/7057/57817/285/114769/54209/7538/3106/4938/11221/11326/3105/9111/240/134/84868/5627/10875/56833/7056/4940/6405/4067/2876/135228/7035/6737/8829/199/10371/100507436/114897/3965/1803/2896/2213/1843/2/3082/8530/7128/9723/5788/5734/10221/3055/3133/284207/79594/7133/5155/3428/89790/3134/4277/5580/84959/10019/79626/2995…
GOBP_CELLULAR_RESPONSE_TO_CHEMICAL_STRESS	328	0.512222	1.46845	0.000212362	0.00530425	0.00440592	4876	tags=38%, list=15%, signal=33%	301/4318/358/6648/283120/3315/493869/9833/6649/3162/10516/362/983/857/2882/54209/2706/4313/5111/1894/706/80310/84557/4504/8531/4233/5478/240/3304/5052/3725/2353/355/1728/2861/51142/836/2876/8321/29957/5269/5971/2146/199/3569/5034/7295/140823/54206/3082/8877/54936/7128/2177/4257/1649/624/653361/5743/5580/8382/2119/8737/406/6778/2643/51022/2539/5978/1545/55364/80149/5163/7444/4255/695/5311/2176/722…
GOMF_EXOGENOUS_PROTEIN_BINDING	76	0.678794	1.70127	0.000212735	0.00530425	0.00440592	5179	tags=51%, list=16%, signal=43%	5359/3678/23601/983/1948/3383/7037/7852/8764/1969/50848/3304/3673/6510/3688/1234/1803/8692/290/942/920/5817/3690/10572/7293/3693/1525/79581/9076/3303/1604/682/3916/6404/9213/8372/558/1956/1605
GOCC_TERTIARY_GRANULE_MEMBRANE	71	0.675612	1.67996	0.000213603	0.00531332	0.00441346	3965	tags=48%, list=12%, signal=42%	5328/2207/6556/23601/22918/6515/8673/1535/3689/963/4973/11314/3903/84418/5269/1536/53831/28956/100049587/196527/5912/4893/8655/3684/5724/10288/7226/3687/945/23218/10159/1315/160364/2358
GOBP_REGULATION_OF_CELL_CYCLE_PHASE_TRANSITION	403	0.490452	1.41563	0.00021446	0.00532204	0.0044207	5272	tags=32%, list=16%, signal=27%	301/11065/6241/10457/891/1031/6347/9212/7465/983/10403/9787/1017/81610/1063/6790/8318/699/10783/1869/113130/701/51512/5347/990/9510/22809/51514/7272/9319/1263/11130/4998/81620/84967/1026/4085/995/144455/8914/55055/2146/9700/56241/199/1111/25959/8444/6491/1062/11200/678/63967/1843/4582/79968/9928/2177/641/10385/26270/993/1019/5777/10926/51499/10459/8317/146956/5721/4291/10769/26271/83990/9735/2627…
HP_HIGHLY_ARCHED_EYEBROW	205	-0.475314	-1.48946	0.000215293	0.00533015	0.00442744	2372	tags=30%, list=7%, signal=28%	374654/55904/27125/6942/55777/25930/8085/23291/1399/80184/26115/9969/6595/25836/317662/6228/1656/4212/55691/1185/80816/23013/10075/23112/58499/7994/3720/9839/1387/2186/9469/23162/55209/23040/51684/23030/2033/9853/818/8567/3480/403/9126/6812/26999/1795/5648/23001/8936/23090/55636/57178/2571/6304/9759/613/10815/84628/4330/51412/2893
GOBP_RESPONSE_TO_INTERFERON_BETA	28	0.813977	1.70783	0.000219063	0.0054028	0.00448778	3207	tags=54%, list=10%, signal=48%	10410/5359/684/4938/10581/3659/6772/54739/3428/8519/9641/4332/7098/117854/51079
HP_AUTOIMMUNE_ANTIBODY_POSITIVITY	69	0.684088	1.69608	0.000219254	0.0054028	0.00448778	5981	tags=54%, list=18%, signal=44%	6696/3123/2212/4313/8651/10312/355/6772/9056/4261/2213/7128/5580/8737/3559/8772/54/3560/5771/3663/1439/3586/2215/26191/79258/3654/6583/919/1438/4791/3594/843/1991/144811/1288/5336/51744
GOBP_MEMBRANE_INVAGINATION	130	0.60588	1.61688	0.000221013	0.00543342	0.00451322	4945	tags=45%, list=15%, signal=38%	4481/9212/718/55113/7057/54209/5880/3689/28526/3493/11314/2209/998/3538/3673/3514/3501/199/64581/3539/3500/2213/28638/8685/196527/54874/3507/9938/4627/2150/51429/27243/84466/391/3071/3684/3502/28442/3494/2934/8724/51411/3503/28388/28439/28394/5879/28468/375/28448/948/4240/387/28444/28434/28395/399/10347
GOBP_CELLULAR_OXIDANT_DETOXIFICATION	91	0.651972	1.67369	0.00022186	0.00544151	0.00451994	4244	tags=42%, list=13%, signal=37%	6280/241/6648/283120/493869/6649/10516/2882/5742/3043/4504/2745/3039/5052/3040/10549/3240/1728/2876/4258/9588/7295/84817/4257/373156/5743/2643/9536/2176/1719/9446/1193/83667/137902/4259/2936/2879/948
GOBP_REGULATION_OF_NEUROTRANSMITTER_TRANSPORT	96	-0.580103	-1.6645	0.000222731	0.00545018	0.00452714	3076	tags=38%, list=9%, signal=34%	140730/2932/134957/8864/84961/22999/9783/5582/23208/320/28964/5217/148/6857/815/2668/3356/8573/9627/2824/22871/5864/4763/5579/6812/477/10675/6860/6623/6855/116443/6853/112755/10815/41/10814
GOCC_CONDENSED_CHROMOSOME_CENTROMERIC_REGION	145	0.59347	1.59758	0.000223495	0.00545618	0.00453213	3322	tags=35%, list=10%, signal=32%	332/891/11004/9212/79682/147841/6990/1058/55355/10403/64151/1063/4751/699/83540/701/221150/220134/5347/387103/7272/79019/79980/64105/11130/1051/81620/201161/4085/64946/10615/55055/55839/81930/1062/23421/54820/57405/79023/9735/90417/5664/8655/27243/9918/2491/79172/54821/6612/91272/79902
HP_SPLENOMEGALY	349	0.508973	1.46021	0.000227646	0.00553213	0.00459521	5037	tags=39%, list=15%, signal=33%	55240/3123/4069/760/7132/57817/857/29887/3106/1535/3043/4615/8651/10577/219285/10312/861/3039/80270/4000/5698/2990/84868/567/355/1513/3040/2799/7167/3077/10535/9056/5696/83706/2517/1536/55505/7040/3569/2821/1230/344/5551/100151683/4688/811/4173/3783/3561/5873/2184/169792/2995/5788/2720/4689/2819/841/9508/653361/64135/7133/9948/5580/10019/4860/84061/10555/3557/8737/7389/4893/285362/2582/55630/175/…
GOBP_MITOTIC_METAPHASE_PLATE_CONGRESSION	53	0.727922	1.71116	0.000227658	0.00553213	0.00459521	3680	tags=36%, list=11%, signal=32%	84722/891/55143/11004/9212/3833/10403/83540/113130/55165/81620/81930/1062/9928/79998/27243/23636/91272/27436
GOBP_CHEMOKINE_PRODUCTION	96	0.647876	1.67611	0.000229654	0.00556778	0.00462483	5868	tags=50%, list=18%, signal=41%	972/3162/1958/54209/7291/4938/4615/54210/7097/1969/84868/4940/6591/3606/29108/199/3569/64581/3965/79594/11006/3566/2150/3553/2532/4282/136/6850/7098/7474/51284/3586/6372/3574/64170/23765/8832/59307/1436/384/247/116/59341/1991/2950/7292/255231/148022
GOBP_REGULATION_OF_COAGULATION	71	0.673816	1.67549	0.000234787	0.00567775	0.00471617	3419	tags=41%, list=10%, signal=37%	5054/710/5327/2152/5328/5154/7057/857/308/5627/7056/10544/79001/7035/2048/114897/196527/5155/5580/84959/10019/2150/928/947/6915/2161/6484/2191/2149
GOMF_POTASSIUM_ION_TRANSMEMBRANE_TRANSPORTER_ACTIVITY	154	-0.528212	-1.60563	0.000235269	0.00567775	0.00471617	4585	tags=37%, list=14%, signal=32%	3741/480/27345/3761/3775/3752/3748/3750/285195/90134/57582/10242/6549/25769/10060/54207/3756/84286/3760/3747/2899/3773/57468/6550/6560/343450/3746/10479/56660/7881/57657/3780/84679/9990/10089/610/56479/123041/477/131096/2900/6616/57419/3751/3777/3785/3781/3782/3766/2898/478/3765/3745/6833/3767/30818/30819
HP_INFECTION_RELATED_SEIZURE	101	-0.58226	-1.68116	0.00023606	0.00568382	0.00472121	4837	tags=55%, list=15%, signal=48%	6134/154881/6904/84188/4598/10157/11154/80746/55823/80232/387119/8131/57526/785/6711/22866/90161/9681/57465/8912/2554/55777/5745/8629/6326/6334/57468/23446/8831/23126/23312/8924/84706/8573/112476/1106/55209/4784/610/51322/6323/22858/6812/81603/477/773/2775/112755/2566/3785/2563/10815/6529/5138/2562/2891
GOCC_ENDOPLASMIC_RETICULUM_PROTEIN_CONTAINING_COMPLEX	120	0.612243	1.62064	0.00023764	0.00570878	0.00474195	7073	tags=68%, list=21%, signal=54%	23480/3105/58505/567/1650/51604/2280/5034/3309/811/100128731/2923/23753/6185/57414/10130/6890/29095/84061/29927/5479/6184/81502/58477/10952/60559/7184/55831/91319/51726/10026/2132/83460/6100/10956/746/165679/199857/3703/11124/6892/51141/54431/60561/128869/5279/23457/23193/550/51016/23204/8818/90701/23065/9761/171546/200185/10328/284361/55666/79071/28972/6726/1603/5033/51009/6748/5277/10525/6891/5…
HP_UNUSUAL_INFECTION_BY_ANATOMICAL_SITE	99	0.642837	1.67221	0.00024125	0.0057823	0.00480301	4519	tags=49%, list=14%, signal=43%	3123/3115/3113/3426/7037/3106/1535/4615/7852/81622/2022/355/6772/1536/1230/5551/4688/3718/8974/4261/3561/54820/4689/653361/54968/3507/3661/94/8915/3071/6813/695/7454/721/8676/7098/3586/55343/629/2215/3574/26191/64170/8625/29760/81839/58484/720/974
GOBP_ELECTRON_TRANSPORT_CHAIN	152	0.583828	1.57812	0.000242062	0.00578857	0.00480822	6367	tags=53%, list=19%, signal=43%	4129/6648/891/983/4017/1535/1534/10954/1346/51142/1536/4688/8974/4725/4696/2819/440567/653361/50507/27089/51022/9249/54205/7386/4697/7388/100128525/4713/8574/10165/4708/29796/1337/6390/51079/5447/1716/84701/1329/7264/388753/4707/1348/23498/8560/9377/2629/4695/3620/2936/2230/231/4835/4728/22977/11315/4726/9997/4711/128/4706/4717/10495/55967/6392/4694/406992/4709/1588/4710/4701/4729/790955/4199/916…
HP_ABNORMAL_T_CELL_MORPHOLOGY	72	0.684021	1.70463	0.00024381	0.00581717	0.00483198	5606	tags=61%, list=17%, signal=51%	3123/3115/5880/355/3937/3718/4261/3561/641/5788/841/55388/920/9948/915/5580/4860/84061/8737/3559/1503/90417/916/925/8915/3071/5293/54/6850/3575/7454/3574/10159/8625/3932/3431/2137/919/7535/3702/843/50485/81704/90268
HP_ABNORMAL_DIAPHYSIS_MORPHOLOGY	289	0.517946	1.47277	0.000245739	0.00584261	0.00485311	4589	tags=36%, list=14%, signal=32%	1277/4318/1278/871/633/6424/2335/56975/760/4982/60681/29887/1299/8318/2316/3043/3339/5352/10312/11014/5982/5376/2990/9871/55858/567/2121/4998/2006/9653/7462/63901/64175/7040/5034/7360/84695/80776/100151683/118429/23594/132884/2720/653361/64135/79867/1836/2261/2737/124583/3984/84314/157570/1594/9394/79600/55081/2260/285590/26608/9275/4921/6916/5566/55764/91147/5251/83452/4125/9401/7169/65062/54/51…
GOBP_PLATELET_AGGREGATION	70	0.693123	1.71908	0.000245987	0.00584261	0.00485311	2749	tags=44%, list=8%, signal=41%	10630/1192/87/3315/2335/10627/84034/2316/10398/3043/1465/5478/50848/83706/4067/5341/3569/114897/60/5912/5777/5580/84959/10019/4627/3690/928/22915/71/6850/7414
HP_HEMOLYTIC_ANEMIA	128	0.611898	1.63304	0.000246607	0.00584415	0.00485439	4977	tags=42%, list=15%, signal=36%	1282/6696/3123/3426/718/3162/2212/3043/8651/3075/3039/7056/355/3040/7167/6772/2876/5230/51604/3937/2821/3783/4261/2213/7128/2995/5580/4860/7389/3559/4893/2539/7293/54/2937/7454/6774/3560/57217/8742/629/669/26191/2936/8625/9780/3654/51251/226/919/4790/7535/3702/4791
GOBP_LIGAND_GATED_ION_CHANNEL_SIGNALING_PATHWAY	22	-0.83907	-1.8193	0.00024803	0.00586466	0.00487142	1383	tags=64%, list=4%, signal=61%	2899/80315/2900/116443/2892/5354/2895/2894/2890/8851/2898/2902/2891/2893
HP_CUTIS_LAXA	117	0.615338	1.62046	0.000248818	0.0058701	0.00487595	4890	tags=40%, list=15%, signal=34%	1281/165/715/30008/9180/10516/81031/2316/55165/5351/11014/5982/2006/9056/29957/2146/7462/653361/2261/3984/2783/113189/6913/285590/26608/9275/2934/2296/6197/9791/79644/6016/9509/8260/83451/29940/2677/10159/79053/126792/2879/51085/117581/8788/537/26229/5308
HP_ELEVATED_HEPATIC_TRANSAMINASE	245	0.534644	1.49319	0.000249957	0.00587186	0.00487741	5236	tags=37%, list=16%, signal=32%	55240/3939/5265/1890/3426/3117/5836/3119/57817/3106/9493/2203/182/3075/788/80270/5698/55858/1650/3077/10535/9056/5696/5551/435/23022/2184/2819/64135/29929/5424/5580/5236/10555/4547/4627/7355/672/54344/91147/79947/3155/8772/5184/6813/7036/5692/8676/79644/587/10165/11274/1716/191/8813/1798/8742/9377/675/286053/10159/5205/51473/10068/79053/4358/51067/6609/60561/34/7157/3431/5373/5256/8818/537/5825/1…
GOBP_CENTRAL_NERVOUS_SYSTEM_NEURON_DIFFERENTIATION	169	-0.507363	-1.55134	0.000250333	0.00587186	0.00487741	4079	tags=40%, list=12%, signal=35%	282991/3326/200933/6886/5080/143941/8022/4858/9331/25809/55079/7832/5728/6095/266727/79659/5629/5048/2909/2055/57282/57688/1630/26058/5830/26038/4821/2624/57731/85358/4852/51199/5881/85442/2637/9693/51286/2560/55906/166614/51684/8925/8861/4781/23077/6656/3400/429/1141/1996/64211/161357/57178/6695/6659/5727/2895/388585/4133/23017/869/4137/9760/4915/4983/10215/2047
GOMF_IMMUNOGLOBULIN_RECEPTOR_BINDING	66	0.695435	1.70023	0.000251232	0.00587186	0.00487741	8528	tags=62%, list=26%, signal=46%	2316/28526/3493/3538/3514/2242/3501/3539/3500/28638/3507/2268/3502/28442/3494/3503/28388/28439/28394/28468/28448/28444/28434/28395/28392/28408/28450/28423/100423062/28424/28458/3495/28449/28420/28410/28396/28467/28461/28454/28409/28455
HP_AIRWAY_OBSTRUCTION	109	0.62122	1.62904	0.00025148	0.00587186	0.00487741	5469	tags=50%, list=16%, signal=42%	4256/3123/5265/3115/3113/3162/2302/5880/1535/1482/2022/2717/4000/92749/1536/54970/4688/51364/10370/345895/641/1770/4689/653361/2261/54919/85478/6674/6338/10269/10309/89765/7454/2622/6662/221421/2161/5447/55036/352909/26191/65992/4312/2626/83538/4790/246176/6899/6452/8701/200373/1301/6340/5657/6239
HP_ABNORMAL_UTERUS_MORPHOLOGY	131	0.603443	1.613	0.000251683	0.00587186	0.00487741	5815	tags=51%, list=17%, signal=42%	1281/1277/1290/5320/29089/1289/6790/699/701/7852/7097/55215/5888/89891/341640/11200/10395/581/5157/2177/2261/4665/5424/157570/10459/2175/6778/83990/7516/4893/7048/672/5782/7046/2176/6197/4163/55159/6390/64220/25788/2271/4436/5915/675/57560/51339/1499/7157/4693/2294/1760/2189/6392/2625/6736/23556/2187/5426/7490/4292/6299/79228/1288/2188/27152/219844
GOCC_PEPTIDASE_COMPLEX	109	0.621106	1.62875	0.000254492	0.00592426	0.00492093	7118	tags=61%, list=21%, signal=48%	2152/5328/3315/5329/3075/5698/826/7056/5696/5714/51604/5701/5704/5721/5688/5686/5691/6883/5690/60559/835/90637/10026/5692/5682/5683/2191/11047/5711/5718/5689/9690/5685/5699/10213/5700/128869/5708/8547/56943/90701/5684/6880/5720/6881/5715/5719/9097/5702/28972/10474/9861/5694/157708/6878/5707/5713/9789/7415/8733/10197/23478/5695/23198/5717/2219
GOBP_REGULATION_OF_MITOTIC_CELL_CYCLE_PHASE_TRANSITION	315	0.507669	1.45116	0.000255067	0.00592454	0.00492116	4540	tags=30%, list=14%, signal=27%	301/11065/6241/10457/891/1031/6347/9212/7465/983/10403/9787/1017/1063/6790/699/10783/1869/113130/701/51512/5347/990/9510/51514/7272/9319/1263/11130/4998/81620/84967/1026/4085/995/144455/55055/2146/9700/199/1111/25959/6491/1062/11200/678/63967/1843/4582/9928/641/10385/993/1019/5777/51499/10459/8317/5721/10769/26271/9735/672/4193/79858/6118/5311/835/91607/29980/51529/3364/55920/5933/55159/6240/1053…
HP_ABNORMAL_URINE_METABOLITE_LEVEL	472	0.476905	1.39412	0.000257605	0.00597031	0.00495918	5910	tags=38%, list=18%, signal=32%	6696/6288/3939/7153/3115/3113/2335/3426/4069/5836/718/1806/3162/4982/23630/286204/3675/10253/8542/2203/5351/5352/445/3075/5982/3659/2717/4000/5052/2990/567/7056/2006/1650/2799/26873/3077/9056/5230/2517/3913/51604/7462/25959/2628/6491/81/3242/2645/435/2184/2720/1316/653361/2013/4668/54968/3251/1643/3984/2064/4860/1594/4643/79023/2260/4627/84823/1757/5092/4004/26608/9275/285362/55898/2582/175/2539/…
GOCC_PEPTIDASE_INHIBITOR_COMPLEX	11	0.948197	1.67891	0.000266291	0.00615235	0.00511039	1128	tags=82%, list=3%, signal=79%	5054/5327/5328/114769/5104/834/1475/1508/5269
HP_ABNORMALITY_OF_BLADDER_MORPHOLOGY	70	0.69133	1.71463	0.000266629	0.00615235	0.00511039	3421	tags=36%, list=10%, signal=32%	1281/1277/1278/30008/1290/1289/10516/10398/5880/3691/5351/5982/2006/7462/341640/72/653361/3984/7355/26608/9275/1009/4638/5447/83451
HP_STROKE	144	0.597177	1.60414	0.000272325	0.00626967	0.00520784	4792	tags=41%, list=14%, signal=35%	1282/1281/2318/241/7042/4015/10112/81031/2316/3043/4615/1482/59/2022/1471/445/182/5982/2717/4000/2006/7026/7462/811/10370/60/653361/3984/10019/4860/4854/55901/7043/26608/2997/7048/9275/54344/94/10269/7046/71/4638/5167/83451/1798/83605/126792/2626/3784/83854/7157/5373/51085/8076/3291/4846/25974/7535
GOBP_REGULATION_OF_SYNAPSE_ASSEMBLY	99	-0.57406	-1.65612	0.000273302	0.00626967	0.00520784	2170	tags=33%, list=7%, signal=31%	8128/147381/145581/11141/654429/64218/54413/347730/4916/55209/84631/22871/257194/5789/64084/10611/26050/57555/1141/26045/9231/57633/2895/23316/347731/375323/114798/9378/869/84628/4915/2047/6585
GOBP_SODIUM_ION_TRANSMEMBRANE_TRANSPORT	176	-0.503157	-1.54396	0.000273501	0.00626967	0.00520784	3590	tags=33%, list=11%, signal=30%	40/150159/3775/6546/254428/11261/285195/53373/1815/23171/6549/7402/2256/25769/65125/8911/65267/57520/8912/2259/2258/57282/388662/6326/6334/6550/486/288/54800/53822/23072/81832/57030/10479/57657/84679/6339/9311/610/5581/6323/123041/8671/6327/477/65268/6547/57419/6543/2257/259232/55800/6529/53826/478/6328/41/55515
GOCC_DENDRITE_MEMBRANE	41	-0.716934	-1.76339	0.000276809	0.00633171	0.00525938	2579	tags=51%, list=8%, signal=47%	3643/2557/3748/2558/747/4355/729993/3747/2554/84687/57468/3746/491/23109/388336/2566/2565/2890/2556/3745/729956
HP_ABNORMALITY_OF_NEUTROPHILS	265	0.526773	1.48567	0.000292836	0.00668377	0.00555181	6337	tags=45%, list=19%, signal=37%	4478/1674/79717/5880/7037/3106/1535/4615/7852/81622/219285/9837/10486/10312/861/55215/83879/4000/5052/355/204/6772/958/1536/3937/55505/54809/3910/2821/5551/4688/4261/5873/28956/2177/4689/653361/9948/5580/6231/2120/4860/10459/2274/2175/3557/3507/29927/4627/4893/5664/1829/1441/175/9464/9401/5293/51135/54/2937/6813/695/7414/2176/3575/7112/7454/2961/92579/7036/8676/91624/6774/2530/7098/7319/55343/307…
GOBP_LEUKOCYTE_MEDIATED_CYTOTOXICITY	129	0.604994	1.61185	0.000294242	0.00670133	0.00556639	3639	tags=41%, list=11%, signal=37%	3122/2214/3123/3383/7305/3106/4615/1075/3105/54210/6688/5052/84868/567/2209/10383/4818/3606/100507436/5551/3965/3500/80328/2213/5873/3140/127544/203068/11151/5788/2013/3133/4843/3251/5777/79465/3134/5817/2150/10859/6338/3071/3684/8772/7409/6813/1054/3575/3136/80329/5272/146850/6372
GOBP_REGULATION_OF_MITOTIC_NUCLEAR_DIVISION	111	0.61479	1.61624	0.000298878	0.00679221	0.00564189	3418	tags=39%, list=10%, signal=35%	891/51203/9212/83987/10403/9787/1063/4751/6790/699/701/5347/858/7272/9319/11130/4288/10040/81620/998/157313/4085/995/9820/55055/9700/1111/1843/9088/8877/3481/5155/10459/26271/9735/3553/1104/5159/54998/51529/23636/3552/79866
HP_FACIAL_EDEMA	130	0.601012	1.60389	0.000301111	0.00682822	0.00567179	4450	tags=42%, list=13%, signal=36%	1277/710/1290/3115/3113/1289/7132/286204/8542/4615/5982/26509/5698/84868/2006/7462/284/81/5723/60/9508/653361/2013/2050/3984/54345/4643/79023/90417/26608/9275/285362/9401/5293/3321/71/1009/2934/5692/51196/2161/79902/9509/83451/55343/396/26191/4758/23165/9780/51371/5800/51085/57122
GOBP_MACROPHAGE_ACTIVATION	102	0.624335	1.62854	0.000302442	0.00684365	0.00568462	3407	tags=39%, list=10%, signal=35%	972/6556/7057/57817/22918/728/54209/712/7305/3460/3689/1075/11326/7097/9111/84868/3725/5321/199/3569/1050/2896/2213/3430/7096/8530/8877/5788/22904/1191/3566/4282/3684/80149/6850/7098/120892/7474/3586/113277
GOBP_ZYMOGEN_ACTIVATION	63	0.6865	1.66381	0.000303446	0.00685164	0.00569125	3751	tags=41%, list=11%, signal=37%	5054/302/5327/715/5328/4323/6281/51279/7057/1522/861/3240/5230/29108/2023/1514/841/3428/54205/578/8772/2161/5045/5641/1718/5345
HP_ABNORMAL_ACETABULUM_MORPHOLOGY	77	0.667586	1.68118	0.000305229	0.00687712	0.00571242	4576	tags=43%, list=14%, signal=37%	1277/1278/633/7042/5176/60681/4313/3339/5351/11014/2990/2121/100151683/132884/2720/64135/1836/2261/124583/7048/23169/3207/57222/9179/51098/4796/54187/126792/60561/29928/2879/2137/10717
GOBP_POSITIVE_REGULATION_OF_MAPK_CASCADE	480	0.477419	1.39434	0.000309521	0.00695893	0.00578037	5335	tags=38%, list=16%, signal=32%	1116/7042/5322/3123/5320/7422/10457/972/6347/9518/255743/1647/3976/5154/960/7057/728/3487/3383/8826/54209/10253/6352/7805/55504/4615/128239/1902/80310/10268/858/59/5606/4504/6464/3489/9590/5478/134/6688/84868/3725/8324/998/4055/1880/2861/4616/5028/958/2146/29108/8829/56005/7040/3569/64581/10371/1230/114897/5008/3965/284/2213/3082/8877/28956/8685/5788/85363/8754/5908/3481/920/653361/50507/2261/229…
GOBP_REGULATION_OF_MONONUCLEAR_CELL_MIGRATION	112	0.614135	1.61385	0.000311748	0.00699406	0.00580955	5311	tags=43%, list=16%, signal=36%	5054/5919/3958/3627/4478/6347/4192/7057/728/6352/80310/8764/6688/56833/1893/4067/29108/199/1230/3965/811/719/1843/196527/3676/6364/79647/80024/8772/11240/2621/7474/8740/5641/9466/2185/2358/6354/6693/11035/387/729230/1436/708/284114/23143/59341/1524
GOMF_NEUROTRANSMITTER_RECEPTOR_ACTIVITY_INVOLVED_IN_REGULATION_OF_POSTSYNAPTIC_MEMBRANE_POTENTIAL	49	-0.695083	-1.79582	0.000313794	0.00701692	0.00582854	1196	tags=45%, list=4%, signal=43%	2561/2906/2554/2899/2560/2905/2743/1128/1141/2900/116443/1137/2892/2895/2566/2563/2894/2565/2890/2898/2556/2550
GOCC_SPINDLE	386	0.493656	1.42525	0.000314101	0.00701692	0.00582854	5018	tags=33%, list=15%, signal=29%	991/332/822/84722/891/22974/51203/3315/55143/11004/9212/24137/10112/10460/6990/983/3833/9787/81610/1063/4751/6790/25886/10783/9055/701/1894/9493/79801/221150/220134/5347/150468/990/7272/2669/1263/26524/642273/3161/998/201161/259266/4085/284403/10615/29127/56992/10636/9700/81930/80258/1062/3832/54820/10733/9928/115106/7283/5778/146909/10459/8317/10769/26271/9735/4627/90417/8655/79998/84902/27243/7…
GOMF_HISTONE_BINDING	238	-0.453351	-1.44642	0.000315913	0.00702642	0.00583643	4713	tags=42%, list=14%, signal=36%	25988/6830/6622/10157/54554/55023/54496/6597/221656/23468/65980/84656/6046/5585/10389/2332/57332/10951/54454/9425/80012/84148/8888/5977/9733/124359/23515/6599/8535/54617/10524/6944/1911/6872/10361/56254/23234/81550/90378/79685/11143/84289/10765/29117/10847/57713/55274/26013/55689/55904/7259/54737/8085/5252/55063/7158/23140/7290/6595/128854/84295/23774/10527/26038/11176/4300/169981/158880/57680/99…
GOBP_POSITIVE_REGULATION_OF_ALPHA_BETA_T_CELL_ACTIVATION	68	0.677967	1.66988	0.000316147	0.00702642	0.00583643	5918	tags=56%, list=18%, signal=46%	301/3122/3123/8651/3105/861/54440/3606/64332/3965/9308/942/5788/2737/3133/4860/864/11006/3566/916/7048/3071/6850/3142/51043/1604/26191/64926/387/729230/7535/3594/4602/10148/10808/3707/7292/865
GOBP_REGULATION_OF_T_CELL_MEDIATED_IMMUNITY	86	0.643304	1.64678	0.000316757	0.00702642	0.00583643	3324	tags=38%, list=10%, signal=35%	3122/3123/3106/196/3105/10865/54440/567/3077/259307/91543/3606/3569/2213/3140/5788/3133/3554/7133/3134/11006/5817/3553/7855/10859/54795/3071/8772/3575/7454/3136/7784/1604
HP_ABNORMAL_HAIR_WHORL	71	-0.632919	-1.73317	0.000317644	0.00702642	0.00583643	2620	tags=46%, list=8%, signal=43%	9968/55904/6942/25930/23291/26115/9969/100033413/6638/1656/8924/54551/10075/23112/3720/1387/2186/23162/23040/23030/2033/23389/8567/1795/7681/23001/8936/57178/4692/6304/84628/51412/2893
GOCC_SITE_OF_POLARIZED_GROWTH	161	-0.514786	-1.57219	0.000317865	0.00702642	0.00583643	4694	tags=48%, list=14%, signal=41%	6622/9860/3508/54536/5101/149371/11336/1855/23265/23064/1627/3326/8087/58155/4747/4756/2332/65018/22853/56104/2026/26059/867/50861/9344/5048/25/84687/2258/4649/9513/1630/10439/22933/118813/5802/1400/51199/5881/323/1809/80315/11075/7248/90060/23162/322/347730/116983/79784/65078/3800/4644/114134/114787/81551/10006/22902/5923/91752/2823/8941/1996/22941/10409/6616/5727/10129/4133/8851/3897/140767/413…
GOBP_CELLULAR_RESPONSE_TO_VIRUS	79	0.659407	1.66526	0.000320321	0.00706587	0.00586919	4909	tags=41%, list=15%, signal=35%	3627/283120/2537/6352/4938/84282/4940/3665/8638/3569/3965/581/3964/64135/330/3661/9641/80149/79132/8780/7098/117854/1984/51284/5245/7105/26065/375/55601/4790/708/23586
GOMF_LIGAND_GATED_CATION_CHANNEL_ACTIVITY	115	-0.559545	-1.64801	0.000321338	0.00707347	0.00587551	1400	tags=29%, list=4%, signal=28%	10060/2906/3709/3760/2899/3773/51555/3780/6339/9311/6261/2905/610/9127/1141/2900/116443/1137/2892/5027/3781/3782/3766/2890/2898/2902/3765/41/6833/3767/2891/2893/55515
GOBP_LOCOMOTORY_BEHAVIOR	190	-0.481102	-1.49757	0.000332631	0.00729657	0.00606083	3964	tags=36%, list=12%, signal=32%	5649/3358/6886/26258/1815/25946/4204/2911/1267/340990/55079/5728/22876/23259/114781/2915/2906/9099/5048/793/2055/320/57282/1742/28964/9112/1182/26058/20/57731/2784/80243/55084/89797/2668/5532/51286/10499/7248/347730/460/2743/114/257194/5581/6323/477/348/57555/6623/111/1141/1996/22941/6616/55636/124925/2571/18/3751/3766/2257/28996/1272/10882/6505/1826/7143
GOCC_CONDENSED_CHROMOSOME	240	0.533738	1.49269	0.000333235	0.00729657	0.00606083	3369	tags=28%, list=10%, signal=26%	332/7153/891/11004/9212/79682/147841/6990/1058/55355/10403/1017/64151/1063/4751/699/83540/701/221150/220134/5347/387103/7272/79019/79980/64105/11130/4288/3148/5888/1051/81620/201161/4085/64946/10615/55055/55839/1111/81930/493861/1062/23421/54820/2177/7283/641/10609/57405/79023/9735/90417/5664/8655/1104/672/27243/9918/2491/89765/79172/54821/100130958/6612/3364/91272/79902/29893
GOBP_POSITIVE_REGULATION_OF_LEUKOCYTE_CHEMOTAXIS	92	0.640315	1.64422	0.000333554	0.00729657	0.00606083	4043	tags=38%, list=12%, signal=34%	5054/5919/3627/7422/972/4192/3576/7057/728/5880/6352/23075/5764/6688/7060/63940/199/3569/1230/3965/811/719/196527/2150/79647/3071/2621/7474/8740/5641/2185/5879/2358/51157/6354
GOBP_POSITIVE_REGULATION_OF_IMMUNOGLOBULIN_PRODUCTION	46	0.72358	1.68493	0.000340072	0.00742373	0.00616645	4100	tags=46%, list=12%, signal=40%	23529/7037/54440/958/2048/7040/3569/2821/942/5788/3133/10459/6778/3566/9341/7293/8741/3586/5245/4436/4189
GOMF_CYTOKINE_BINDING	140	0.592847	1.58616	0.000352823	0.00765969	0.00636245	5895	tags=47%, list=18%, signal=39%	10630/5355/3598/114990/972/2633/9180/7132/7057/7538/7852/2022/2615/8764/3597/4052/57045/3688/135228/8829/1234/1230/8692/3561/2/920/3554/7133/3557/7043/3559/3676/7048/2532/1441/3690/94/3587/7046/53832/9034/3560/9466/7850/10068/948/729230/3579/8792/124857/11315/2826/1438/1436/147138/8200/2833/25987/3594/1524/1991/7837/10148/3685/10456/10663
GOBP_NEGATIVE_REGULATION_OF_VIRAL_GENOME_REPLICATION	54	0.703676	1.66373	0.000353777	0.00765969	0.00636245	3073	tags=48%, list=9%, signal=44%	4057/10410/5359/684/27350/9636/4599/6352/4938/10581/4939/60489/4940/91543/8638/63901/9582/3669/200316/6590/64135/3428/84875/8519/140564/117854
GOCC_EXCITATORY_SYNAPSE	51	-0.697146	-1.82833	0.000353781	0.00765969	0.00636245	3021	tags=63%, list=9%, signal=57%	27255/8867/10368/3760/23208/1742/6857/81832/57030/492/54413/491/246213/50944/22871/388336/114/8927/9127/57555/26045/6855/2892/64101/2895/2890/869/6712/2902/3765/729956/2891
GOBP_NEURON_CELL_CELL_ADHESION	17	-0.873011	-1.79069	0.000354557	0.00765969	0.00636245	1314	tags=65%, list=4%, signal=62%	54413/22871/460/5979/23245/57555/4685/9379/8851/9378/7143
GOBP_CYTOKINE_PRODUCTION_INVOLVED_IN_IMMUNE_RESPONSE	100	0.627159	1.63227	0.000354819	0.00765969	0.00636245	3386	tags=41%, list=10%, signal=37%	7042/972/684/3162/7805/10417/3105/54210/8764/10865/54440/567/3077/91543/3606/7040/3569/64581/284/3718/3133/3554/7133/3134/388325/11006/7043/2150/3553/7855/10859/4282/54795/8915/695/7098/89886/117854/7474/1604/3586
GOBP_REGULATION_OF_REPRODUCTIVE_PROCESS	174	0.574838	1.57036	0.000355249	0.00765969	0.00636245	5412	tags=36%, list=16%, signal=30%	7076/5327/991/7422/5176/3976/6790/9104/2827/7262/397/3239/85360/10635/7272/9319/1268/10549/6615/259266/995/5028/10184/5021/10371/811/1843/10370/993/4838/26271/4627/64147/51441/2683/5724/151056/6662/2697/3955/23213/7784/7474/3552/4487/994/56729/1499/27306/367/3625/22932/4880/8372/10519/708/225689/6736/7490/6788/7320/5810
GOBP_TISSUE_MIGRATION	357	0.493116	1.41785	0.000357674	0.00768051	0.00637974	4745	tags=32%, list=14%, signal=28%	301/4223/4318/7042/11167/27286/7422/3315/7114/1647/5176/3162/7057/4017/1948/285/57381/3675/6781/7101/11221/59/5606/4233/5764/1969/3725/6672/6772/7026/3673/6237/1634/5216/2876/3037/23129/958/3688/8829/7040/10371/2821/25959/811/284/1803/2896/72/6273/3964/8754/161742/2013/2050/6776/5743/5155/5872/1942/10769/54345/2260/4627/25865/3728/7048/54567/29941/3690/1545/94/11156/55466/5293/80149/9270/7046/183…
HP_THICKENED_SKIN	409	0.490895	1.41828	0.000357674	0.00768051	0.00637974	4364	tags=29%, list=13%, signal=26%	1277/1292/3122/3939/81848/362/857/1674/1848/79717/2706/4313/3691/5351/1075/9837/10486/1475/6768/2717/1291/4000/5698/5271/2353/1293/1893/3077/5696/2517/5122/64834/84818/55505/64581/10371/3910/25959/100151683/831/3832/118429/9325/3561/203068/1303/55851/2720/4053/4668/2261/7373/84876/7133/1643/5424/5155/2274/10555/9394/3557/79719/2077/54345/7389/2260/285590/3858/4893/5664/1829/3728/285362/5159/4921/…
GOBP_RECEPTOR_SIGNALING_PATHWAY_VIA_STAT	185	0.563219	1.54985	0.000360327	0.00772171	0.00641397	4473	tags=31%, list=13%, signal=27%	9021/132299/7422/6347/1647/3976/7132/23529/57817/857/8835/602/6352/8651/1489/9111/83666/11314/3059/6772/4067/958/3606/2048/7040/3569/5008/3718/3280/3588/5788/2261/6776/10019/6778/1545/54625/3587/5311/3575/6774/1020/54741/5771/8784/1439/3586/2149/6773/51094/23568/2185/5468/128869/407006/51379/729230
GOBP_B_CELL_PROLIFERATION	100	0.626931	1.63168	0.000361099	0.00772252	0.00641464	3757	tags=38%, list=11%, signal=34%	972/23529/10451/7305/7037/196/54440/11314/1026/1880/4067/836/958/2048/2213/581/202309/5788/10673/683/5580/51176/1503/4282/7293/3071/4064/695/3635/3575/970/4332/51293/4773/8660/3586/5074/3574
HP_INCISOR_MACRODONTIA	55	-0.659901	-1.75627	0.000365782	0.00780681	0.00648465	2418	tags=49%, list=7%, signal=46%	57465/55904/6942/157680/25930/23291/26115/9969/1656/10075/23112/3720/2186/23162/23040/23030/8567/1795/5813/23001/8936/57178/2892/6304/84628/51412/2893
HP_CIGARETTE_PAPER_SCARS	10	0.946193	1.63882	0.000369806	0.00786897	0.00653628	1643	tags=90%, list=5%, signal=86%	1281/1277/1292/1290/1289/1075/1291/1293/1303
GOMF_ANTIOXIDANT_ACTIVITY	78	0.659299	1.66398	0.00037019	0.00786897	0.00653628	3906	tags=40%, list=12%, signal=35%	6280/241/6648/493869/6649/2882/5742/3043/4504/2745/3039/5052/3040/10549/3240/1728/2876/4258/9588/7295/84817/4257/373156/5743/9536/9446/1193/83667/137902/4259/2936
GOCC_TERTIARY_GRANULE_LUMEN	55	0.69923	1.6544	0.000372548	0.00790313	0.00656466	3986	tags=49%, list=12%, signal=43%	4057/4318/5806/7130/4069/8836/79792/3043/1471/1520/567/25797/3240/126014/124583/5777/5236/1509/1476/2919/23191/2495/3417/1265/28988/5473/978
HP_ABNORMAL_SYSTEMIC_BLOOD_PRESSURE	439	0.484973	1.41182	0.000378259	0.00800814	0.00665189	5928	tags=38%, list=18%, signal=32%	1281/1277/710/6288/1290/4256/7042/3123/4323/3115/1031/283120/3113/2335/3426/4015/4069/718/1289/4982/81031/857/10253/3106/4313/3043/1482/1889/59/2022/861/3074/3075/9319/5982/4001/1534/788/2717/4000/567/7056/2006/6772/3077/1026/51142/1636/7462/811/81/72/4582/169792/653361/54968/54507/2632/3984/10019/4854/55901/4547/2643/7043/7355/26608/7048/9275/3779/54567/6338/4193/285203/5566/91147/5978/94/10269/…
GOCC_COPII_COATED_ER_TO_GOLGI_TRANSPORT_VESICLE	90	0.638667	1.63773	0.000385425	0.00814345	0.00676428	3559	tags=43%, list=11%, signal=39%	3122/3123/5265/3115/972/3113/3117/3127/3119/1522/3118/3106/1075/3105/3107/9871/567/3120/2348/54732/29097/50999/10960/3133/3134/149111/90522/553115/9554/10959/51614/90411/3136/10972/374/57222/113419/222068/23423
GOCC_ENDOSOME_LUMEN	37	0.755724	1.67011	0.000389212	0.00820699	0.00681706	4576	tags=38%, list=14%, signal=33%	8572/10981/967/1520/567/1508/1513/5551/1514/23682/9179/5641/4043/10717
HP_APRAXIA	223	-0.456802	-1.44078	0.00039052	0.0082181	0.00682629	4290	tags=34%, list=13%, signal=30%	55280/7957/3064/27086/23064/8243/55823/673/54664/5594/57545/2521/84148/7874/4204/10735/50937/6095/8867/25970/10847/284058/55904/6942/25930/4649/23291/1399/80184/26115/9969/1656/10743/23135/10075/23112/3720/2186/23162/55906/84162/23040/51684/23030/1107/6653/8567/8398/403/6812/1795/477/348/5813/23001/773/6658/8936/79152/22983/57178/23732/5354/5727/2895/6304/613/9568/84628/4137/478/51412/6833/3767/2…
GOBP_FIBRINOLYSIS	24	0.837216	1.70394	0.000399209	0.00838418	0.00696424	901	tags=29%, list=3%, signal=28%	5054/710/5327/5328/7057/5627/7056
GOBP_CYTOPLASMIC_MICROTUBULE_ORGANIZATION	56	-0.657047	-1.74141	0.000411374	0.00862247	0.00716218	4360	tags=54%, list=13%, signal=47%	7461/1855/11261/8312/10426/27229/7430/5108/1639/50861/27175/5048/23332/9748/84376/157922/10844/25999/79745/55704/85378/79187/23271/1778/122060/4926/667/11076/57662/4137
GOCC_PIGMENT_GRANULE	109	0.613464	1.60871	0.000414647	0.00867379	0.0072048	4367	tags=47%, list=13%, signal=41%	302/822/4323/10457/304/10981/5176/813/8836/967/9601/7037/5052/1508/6510/55686/51393/3688/5034/476/3309/2923/5873/10130/54843/483/6809/5479/1509/9554/10211/6184/3690/5901/7184/23682/6856/7534/126321/6386/10972/84062/4647/682/191/10961/311/5879/23385/23193/3916
GOBP_CELL_SUBSTRATE_ADHESION	358	0.494043	1.4213	0.000421584	0.0088014	0.0073108	4876	tags=38%, list=15%, signal=33%	10630/5054/1281/1277/30008/5328/87/7422/4323/81848/2633/2335/4192/6281/255743/6385/3912/3678/960/3915/10516/7205/11117/7057/1295/285/7791/2192/3679/967/2316/3675/5880/3691/79778/1842/3689/91663/182/7450/8324/998/10319/29984/3673/6237/83706/3204/3037/3913/6548/3688/8829/1021/5034/50509/4059/811/284/81/29780/7412/10395/4811/54749/9928/11151/9723/8754/22795/2013/683/5155/22854/3672/55901/64098/1942/…
GOBP_DNA_REPLICATION	272	0.518281	1.46366	0.000423125	0.00881609	0.007323	5705	tags=41%, list=17%, signal=34%	6282/6241/890/983/1017/4171/8318/51659/8208/5111/990/9837/51514/6119/116028/5982/374393/5888/4998/81620/998/5937/10535/144455/8914/10036/63901/4175/1111/4173/23594/3159/4174/641/55388/92667/4172/5424/898/10926/5427/157570/5983/8317/146956/10293/26271/11169/79733/11284/23649/84296/56655/5001/5984/84515/83743/94/10269/9401/3978/2237/6118/10189/86/91607/29980/10714/10856/6742/3399/79075/55159/2735/5…
GOBP_DENDRITE_MORPHOGENESIS	136	-0.525937	-1.584	0.000435579	0.00905764	0.00752364	3250	tags=51%, list=10%, signal=47%	170506/1855/1627/54664/5649/1496/26258/473/22891/64689/29882/1523/5728/10507/2932/10013/50488/79791/26012/23363/9344/5048/23543/57520/10152/4891/23098/23181/10084/5530/1742/26115/26039/80725/7804/23072/85358/8499/11141/2534/9912/80243/1501/25830/9762/221692/85442/23043/9693/57498/50944/22871/3397/55619/10006/5789/5063/10611/1141/1996/23542/23316/547/4133/8851/26052/5911/4038/1826/2047
HP_ABNORMAL_LARGE_INTESTINE_MORPHOLOGY	257	0.519401	1.45731	0.000440015	0.00913183	0.00758527	4472	tags=37%, list=13%, signal=32%	1277/1290/3123/5320/1289/2162/2212/6790/699/5880/3106/1535/701/3689/10095/2022/7097/9319/5982/4000/355/2006/26873/6772/1536/7462/3257/7040/3569/5551/4688/3718/11200/72/4261/10395/581/23022/7128/5157/3588/641/4689/653361/2261/7373/3984/5424/5580/6231/79719/8737/1349/51082/4893/26608/7048/9275/672/4193/5782/3052/10269/8915/9401/5293/3587/6813/6850/79651/7454/6197/8676/4163/4638/6390/57217/25788/300…
GOMF_PROTEASE_BINDING	131	0.59296	1.58498	0.000448041	0.00928009	0.00770842	4401	tags=39%, list=13%, signal=34%	7076/5054/1281/1277/302/1278/2152/304/5265/2335/114769/5104/3675/1471/7450/1475/1893/836/5269/3688/29108/1803/9325/2/7128/624/57414/54507/3554/10752/10211/1476/4282/3690/8915/9507/8772/91319/970/8780/10956/2191/5272/11047/5045/5345/675/8996/7157/58484/7316
GOBP_CELL_DIFFERENTIATION_IN_HINDBRAIN	22	-0.825971	-1.7909	0.000448969	0.00928105	0.00770921	3224	tags=64%, list=10%, signal=58%	25809/6095/5629/2624/85442/51286/8925/8861/64211/2895/23017/869/4983/9241
GOBP_INTRINSIC_APOPTOTIC_SIGNALING_PATHWAY	285	0.516207	1.46634	0.000454275	0.0093597	0.00777455	4707	tags=37%, list=14%, signal=32%	6280/4318/6648/972/3315/6279/2537/5329/9833/960/7132/3162/857/597/54209/1869/602/837/23645/839/8531/1969/23612/5478/1051/51246/1026/6615/6591/836/2876/29108/64782/5034/3065/2023/1870/11200/79094/51060/581/4582/220042/1649/7314/624/79073/7133/1191/5743/3428/5580/51499/90993/4776/8382/672/578/10134/4282/4193/9641/84944/1545/83787/8795/2810/5163/57761/79156/7161/835/3094/53832/120892/3303/51527/1984…
HP_INCOMITANT_STRABISMUS	58	-0.643701	-1.71493	0.000454553	0.0093597	0.00777455	2301	tags=45%, list=7%, signal=42%	55904/6942/25930/23291/26115/9969/1656/10075/23112/3720/1387/2186/23162/23040/23030/2033/8567/1795/23001/8936/57178/6304/84628/4330/51412/2893
GOBP_REGENERATION	182	0.558228	1.53248	0.000456225	0.00936401	0.00777813	3828	tags=35%, list=11%, signal=31%	301/6696/4837/133/7298/4192/84525/2596/5738/5634/890/3162/10404/983/57817/285/59352/6790/2316/9104/4313/5111/706/11221/861/7351/5764/3725/8324/1051/1026/2876/3913/2146/2281/1636/3936/3569/2348/2896/3082/2737/10413/29956/79647/7048/578/5782/928/1495/4814/2697/1719/2621/9076/2735/6895/3586/6209/2043/8751/688/4815/8013
GOBP_RESPONSE_TO_OXYGEN_LEVELS	311	0.511446	1.4625	0.000456542	0.00936401	0.00777813	2708	tags=26%, list=8%, signal=24%	10630/1277/5327/114990/358/133/5328/7042/6648/9124/7422/4323/5154/6649/768/890/3162/7057/1958/857/4017/285/10449/29923/51129/114769/54209/1869/7291/7037/4313/1535/205/6781/283/7852/5351/5352/3099/4504/7097/1263/7351/57085/134/4000/355/3673/51142/836/5230/2030/6548/1536/1636/5021/5034/5165/2023/9463/1803/81/7412/10370/4843/84709/5743/221074/7043/83990/26608/7048/5159/3779/4193/5978/5066/94/5163/71…
HP_ABNORMAL_THYROID_HORMONE_LEVEL	26	-0.796864	-1.78274	0.000463035	0.0094787	0.0078734	3737	tags=38%, list=11%, signal=34%	8022/7068/7840/6638/54551/8567/7253/1363/4692/7067
GOBP_IMMUNE_RESPONSE_TO_TUMOR_CELL	23	0.823049	1.66314	0.000464818	0.00949673	0.00788837	2117	tags=48%, list=6%, signal=45%	3123/196/3105/84868/259307/4818/100507436/5551/3140/29126/5817
GOBP_FATTY_ACID_TRANSPORT	97	0.626797	1.62567	0.000471574	0.00961609	0.00798751	5029	tags=39%, list=15%, signal=33%	301/2171/5947/5322/2173/5320/7057/123/11000/1382/788/1636/5321/54677/1381/624/2180/225/3553/9536/4282/6850/2806/3552/5025/8660/215/208/5468/10999/948/2170/8792/5825/22925/376497/1376/83758
HP_ABNORMAL_URINE_PROTEIN_LEVEL	215	0.538047	1.4931	0.000474906	0.0096653	0.00802839	5910	tags=46%, list=18%, signal=38%	6696/6288/3115/3113/2335/3426/4069/5836/718/3162/23630/286204/3675/10253/8542/3075/5982/2717/5052/567/7056/2006/1650/9056/3913/7462/25959/2628/6491/81/2645/653361/2013/3984/4643/79023/2260/4627/84823/26608/9275/55898/27235/54/5311/51726/2934/8270/51196/6774/6390/7546/79902/80114/83451/5625/2271/629/6773/4191/2629/396/26191/4758/23165/2736/3654/23193/5373/55654/5800/56606/51085/57122/353/4846/2597…
HP_ABNORMAL_ELASTICITY_OF_SKIN	208	0.539913	1.49827	0.00047808	0.00969563	0.00805359	4589	tags=34%, list=14%, signal=30%	1281/165/1277/1278/715/30008/1290/4256/7042/9180/716/1289/10516/81031/2316/55165/5351/11014/5982/1475/4000/2006/9056/29957/2146/7462/9325/203068/1303/653361/1836/2261/3984/5424/2783/113189/6913/285590/26608/7048/9275/5159/5566/10269/4125/7046/2934/2296/6197/9791/79644/5167/6016/9333/9509/8260/83451/29940/2629/2677/10159/1315/79053/126792/7157/2879/51085/117581/8788/537/6497
GOBP_NEGATIVE_REGULATION_OF_RESPONSE_TO_CYTOKINE_STIMULUS	88	0.635858	1.63162	0.000478239	0.00969563	0.00805359	4370	tags=35%, list=13%, signal=31%	9636/857/114769/54209/6352/4938/83643/4940/1893/3569/5788/79594/342979/10019/3557/10293/2150/54625/51441/11240/84166/2621/5771/11274/6773/7850/5468/8996/407019/407018/59307
GOBP_MICROTUBULE_CYTOSKELETON_ORGANIZATION_INVOLVED_IN_MITOSIS	146	0.582794	1.57111	0.000484428	0.00980221	0.00814212	3113	tags=34%, list=9%, signal=31%	991/4605/84722/891/22974/51203/10252/9212/24137/10460/3833/1058/10403/9787/4751/6790/10783/9055/2316/10253/83540/9493/5347/7272/3304/4085/64946/284403/3688/29127/56992/9700/80258/6491/1062/3832/11200/54820/7283/57405/10769/1104/79998/27243/5901/2697/6993/3303/23636
GOBP_HOMOPHILIC_CELL_ADHESION_VIA_PLASMA_MEMBRANE_ADHESION_MOLECULES	166	-0.483821	-1.47572	0.00049577	0.0100125	0.00831676	4193	tags=32%, list=13%, signal=28%	26167/56126/56110/56100/8641/152330/128434/57526/5793/5291/57575/56146/27255/56104/23363/56112/56127/25930/56147/56133/9499/56114/7216/56099/56101/5797/27328/2195/1012/6091/57863/27253/120114/56098/5098/56106/5979/1016/64084/64405/84966/5365/5099/1951/1008/91156/3897/11122/1826/28316/65217/92211/57453
HP_ABNORMALITY_OF_THE_PHARYNX	198	0.549367	1.51723	0.000498574	0.0100498	0.00834778	5554	tags=40%, list=17%, signal=33%	710/1290/2214/4256/3123/3115/3426/1289/7132/2302/5880/3106/3339/7852/10312/2990/2799/6772/5696/55505/3718/8974/51364/4261/3561/345895/641/2720/4689/920/2737/6890/5580/54919/4860/84061/7374/3507/6809/2260/85478/6674/6338/5293/54/6813/3575/89765/7454/2622/6662/2697/2161/6774/2588/30011/6448/8742/26191/6892/8625/7157/23765/974/4790/10755/7535/79650/246176/4791/6899/55135/1956/6340/4281/1991/6605/623…
GOBP_TRANSITION_METAL_ION_HOMEOSTASIS	135	0.58762	1.56848	0.000502043	0.0101004	0.00838979	4654	tags=36%, list=14%, signal=31%	4057/55240/6280/6648/4499/6279/3162/6556/57817/1356/4493/2512/7037/4489/4504/26872/1534/567/3077/4495/64116/4502/8692/79901/148867/326343/221074/4496/6536/55630/4494/1317/30061/7036/2495/64924/57217/51312/391059/150684/375/3932/475/56898/26234/537/7922/9997
GOMF_VOLTAGE_GATED_POTASSIUM_CHANNEL_ACTIVITY	90	-0.576154	-1.64267	0.000510829	0.0102387	0.00850467	5761	tags=49%, list=17%, signal=41%	9992/10021/3737/8514/3739/3768/3736/348980/3778/3757/3776/3741/3761/3775/3752/3748/3750/90134/57582/10060/3756/3760/3747/3773/343450/3746/7881/57657/3780/610/56479/131096/6616/3751/3777/3785/3781/3782/3766/3765/3745/6833/3767/30819
HP_NEPHRITIS	95	0.621578	1.60358	0.000511815	0.0102387	0.00850467	4450	tags=41%, list=13%, signal=36%	6696/30008/3426/718/10516/2212/713/977/286204/712/8542/714/8651/355/9056/81/2213/2013/5580/54345/4643/79023/4627/84823/5311/51726/8270/51196/79902/80114/396/26191/4312/23165/3654/23193/5800/720/57122
HP_CLUBBING	132	0.58652	1.56579	0.000511837	0.0102387	0.00850467	6423	tags=48%, list=19%, signal=39%	3123/29089/2302/2212/8318/3339/2022/55215/5888/5696/92749/7040/54970/51364/2177/345895/1770/54919/10459/2175/83990/7516/3858/85478/6674/672/6338/94/3071/10309/79651/2176/89765/2961/2622/10568/221421/8884/6578/55159/91039/7319/1604/55036/352909/675/83538/2189/246176/8701/200373/2187/440275/6340/136647/2188/27152/115948/2068/5889/79925/6103/1767
HP_RENAL_INSUFFICIENCY	365	0.496734	1.42688	0.00051585	0.0102994	0.00855508	6556	tags=44%, list=20%, signal=35%	1282/6696/6288/3939/3123/3115/3113/2335/3426/29089/718/857/977/23630/286204/3675/10253/3106/8542/3043/4615/1175/182/3075/5982/55215/2717/5052/5888/567/7056/355/2006/9056/9071/54757/5230/89891/3913/7462/3257/1230/2628/81/8974/4582/2184/2177/653361/2013/3251/3984/5580/10459/2175/29927/54345/4643/79023/83990/7516/4627/26608/9275/672/6338/4193/55764/91147/56052/79947/65062/54/5311/5264/2176/51726/293…
GOBP_SMOOTH_MUSCLE_CELL_MIGRATION	87	0.645911	1.65664	0.000520135	0.0103653	0.00860981	2995	tags=30%, list=9%, signal=27%	5054/6282/5327/3486/5328/4192/3488/5154/6352/80310/9510/3673/3037/1636/8829/10092/199/10221/2887/5155/5159/3690/1545/85440/5031/80031
HP_OLIGOHYDRAMNIOS	147	0.57452	1.55184	0.000521472	0.0103723	0.00861563	5839	tags=50%, list=18%, signal=41%	30008/283120/29089/10516/10398/701/55165/55215/3039/9871/5888/3040/9653/29957/1636/80776/100151683/72/9325/9928/2177/3481/79867/54968/2737/84314/10459/2175/79600/83990/7516/7355/3728/672/91147/27235/65062/2176/29980/29925/4638/55159/57222/5447/7319/1131/79583/675/57572/55152/79053/126792/84987/5325/284098/79770/2189/5393/708/1376/2187/51259/27077/8091/6045/10056/185/2200/253738/27315/2188/284086/…
GOBP_RESPONSE_TO_CORTICOSTEROID	154	0.572238	1.54612	0.000526369	0.0104499	0.00868013	3386	tags=32%, list=10%, signal=29%	3485/301/1277/4129/5327/358/133/7298/4192/5176/6382/8061/3490/1261/7538/2706/1535/5111/6781/2022/445/2353/836/5122/1536/1636/199/3569/678/2/54206/2720/8754/5743/114907/3557/5978/1545/5066/5106/5901/5724/387758/490/9076/374/361/5447/3586
HP_DEVELOPMENTAL_REGRESSION	339	-0.420872	-1.36676	0.000535369	0.0106086	0.0088119	4803	tags=40%, list=14%, signal=35%	23221/84153/154881/6904/79731/84188/25942/51360/10463/26275/5903/79641/79876/7084/3592/5193/7461/5378/3064/5191/8021/2969/8243/200205/3295/6224/2558/55670/93627/155382/55217/51/4719/2904/57582/523/9409/6651/6389/57526/10128/4204/100303755/84265/1267/5190/84342/25977/60558/2561/6711/22866/7507/23097/7508/26137/8879/56947/7343/2906/90624/3188/8867/11128/22909/4723/657/5048/79944/55037/2073/51112/52…
HP_SPEECH_APRAXIA	70	-0.607068	-1.65717	0.000548966	0.0108576	0.00901873	2684	tags=46%, list=8%, signal=42%	25970/10847/284058/55904/6942/25930/23291/26115/9969/1656/10743/23135/10075/23112/3720/2186/23162/23040/23030/1107/8567/1795/5813/23001/8936/57178/23732/6304/84628/4137/51412/2893
HP_OSTEOPENIA	257	0.51685	1.45015	0.000553386	0.0109135	0.0090652	4464	tags=33%, list=13%, signal=29%	165/1277/1290/871/4323/81848/5836/1289/60681/1848/54209/1593/4313/5358/3043/5351/5352/10312/11014/5982/4000/9871/2006/1650/6772/9056/51604/7462/64116/8985/64175/5034/100151683/118429/169792/10265/653361/4668/3984/10195/90993/9394/3557/4547/7389/6809/2260/285590/7355/90417/4893/26608/9275/5159/5566/91147/10269/4125/9401/5293/8642/2961/6774/2530/84701/29893/9509/83451/84634/4796/166929/2629/23514/4…
GOCC_LYSOSOMAL_LUMEN	94	0.629547	1.62201	0.000553869	0.0109135	0.0090652	5476	tags=60%, list=16%, signal=50%	2331/633/972/6385/4060/6382/3339/10577/3074/1520/2717/2990/1508/1513/2799/1634/2517/6383/2817/5476/23646/54749/1514/2720/8635/1509/5159/4125/410/27163/2588/10437/2719/6448/2262/5641/2581/53/5538/2629/10082/4758/6609/2239/1440/23324/3073/81567/6948/375790/3920/66005/10855/8029/9672/4969
HP_OSTEOARTHRITIS	61	0.68307	1.65007	0.00055616	0.0109382	0.00908567	5281	tags=52%, list=16%, signal=44%	1281/165/1277/1290/1289/4982/1299/3106/2487/11014/4000/54829/1836/2261/124583/7043/3559/5251/10269/30061/3560/5771/2629/26191/65992/1298/919/3081/8200/1301/59341/4322
GOBP_MEIOTIC_CELL_CYCLE_PROCESS	194	0.547888	1.51136	0.000558222	0.0109468	0.00909284	3390	tags=26%, list=10%, signal=23%	991/9232/7153/9133/1164/3976/10403/6790/699/23397/2827/83540/701/5347/10051/10635/7272/9319/5888/84057/8438/259266/995/9700/81930/811/55706/2177/7283/7314/993/898/146956/2175/10609/26271/83990/4627/10096/8900/84944/9918/51441/100130958/3364/7474/2067/25788/29893/4487
GOBP_SYNCYTIUM_FORMATION	58	0.687988	1.65197	0.000559719	0.0109468	0.00909284	3503	tags=40%, list=11%, signal=36%	3627/9518/5738/8038/30846/54209/7305/963/26509/4283/3688/135228/8754/22904/3566/4627/10211/928/51177/4773/2067/8740/6988
GOCC_PROTEASOME_COMPLEX	58	0.687987	1.65197	0.000559719	0.0109468	0.00909284	7071	tags=69%, list=21%, signal=54%	3315/5698/5696/5714/5701/5704/5721/5688/5686/5691/5690/90637/5692/5682/5683/11047/5711/5718/5689/9690/5685/5699/10213/5700/5708/5684/5720/5715/5719/9097/5702/9861/5694/5707/5713/7415/10197/5695/23198/5717
GOBP_CD4_POSITIVE_ALPHA_BETA_T_CELL_DIFFERENTIATION	82	0.641417	1.63134	0.000562235	0.0109756	0.00911677	3111	tags=37%, list=9%, signal=33%	301/3122/3123/602/8651/861/54440/1880/91543/5971/3606/3569/64332/84695/3965/3718/1514/10538/9308/942/5734/864/51176/6778/3566/3071/80149/3142/6774/51043
GOBP_METAPHASE_PLATE_CONGRESSION	66	0.68219	1.66785	0.000565137	0.0110118	0.00914685	3237	tags=35%, list=10%, signal=32%	84722/891/55143/11004/9212/3833/10403/81610/1063/83540/113130/55165/2669/81620/10615/81930/1062/9928/79998/27243/23636/91272/150465
HP_ABNORMAL_HEART_VALVE_MORPHOLOGY	324	0.508423	1.45763	0.000569015	0.0110669	0.00919259	4825	tags=37%, list=14%, signal=32%	10630/1281/165/1277/1278/1290/7042/4323/4015/29089/1289/10516/29887/23630/2316/3106/4313/84282/3339/1482/5351/59/10312/11014/7450/5982/55215/2717/4000/2990/5888/2121/2006/7026/6237/23129/29957/7462/6491/132884/10370/2177/7170/9723/2720/60/653361/64135/54968/3984/4854/10459/2175/1349/7043/83990/2260/113189/7516/285590/4893/26608/7048/9275/672/54567/285203/55764/3052/10269/8642/6533/7169/7046/5311/…
HP_LIMB_HYPERTONIA	114	-0.540899	-1.59077	0.000583236	0.0113167	0.00940014	5429	tags=51%, list=16%, signal=43%	171023/546/137492/5096/348980/5631/6687/440138/23221/84188/10463/5297/79876/5832/2972/80746/2558/2074/8242/523/6389/25977/2561/22866/23097/7343/2906/8867/11128/774/57599/5530/2258/6334/51062/51741/55691/8831/55149/5095/22906/7994/57498/10659/8120/6812/26999/773/111/79152/6506/2566/56521/2257/3745/6328/4915/51412
GOBP_DOPAMINE_TRANSPORT	50	-0.670531	-1.74294	0.000584282	0.0113167	0.00940014	3788	tags=40%, list=11%, signal=36%	65018/1815/6581/84258/83849/51760/23208/6857/2668/3356/143425/57586/148281/5864/6860/6623/1141/1137/18/2550
GOBP_PROTEIN_ACYLATION	255	-0.440727	-1.42413	0.000585089	0.0113167	0.00940014	5144	tags=43%, list=15%, signal=37%	5187/80018/55226/200186/9027/80764/1386/26471/7917/6622/26036/4089/25942/6874/79612/79829/6314/6877/23326/9862/51105/3054/85459/84656/2752/60560/9329/9425/8473/84148/6598/26122/8888/4204/10524/27097/6944/5494/10902/122830/79844/51230/6872/2932/4801/93624/57634/8202/10664/64840/11143/84289/51201/4800/29117/10847/55167/55689/9252/284058/23181/339287/5495/23390/10411/54386/340481/23774/26038/9397/84…
GOBP_RESPONSE_TO_REACTIVE_OXYGEN_SPECIES	198	0.546359	1.50892	0.000592391	0.011423	0.0094884	4122	tags=38%, list=12%, signal=34%	301/1277/4318/358/6648/283120/6649/3162/10516/6382/983/8061/4313/5111/3043/1894/80310/84557/4504/1263/4233/7351/3039/5052/3725/2353/3040/6772/3240/1728/2861/836/2876/2146/2281/3569/7295/140823/8692/3082/8877/54936/7128/8754/653361/23593/5580/8737/6778/2643/51022/5159/578/1545/55364/695/5311/2176/7226/1719/120892/374/5603/3552/3586/83667/407040/5074/8013/2185/10068/51157/4358/1421/55270/51526
GOBP_ACIDIC_AMINO_ACID_TRANSPORT	63	-0.639818	-1.72514	0.000592753	0.011423	0.0094884	2841	tags=38%, list=9%, signal=35%	6512/7124/8864/2055/320/57030/246213/4763/6511/6812/477/83733/6860/6509/6506/5027/11255/18/56262/3766/6529/6505/4915/2550
GOBP_REGULATION_OF_MITOTIC_SISTER_CHROMATID_SEGREGATION	46	0.713465	1.66138	0.00060794	0.0116942	0.0097137	2152	tags=39%, list=6%, signal=37%	9232/891/9212/10403/1063/699/701/5347/7272/9319/11130/81620/4085/55055/1843/10459/26271/9735
GOCC_PROTEIN_COMPLEX_INVOLVED_IN_CELL_ADHESION	43	0.734051	1.67804	0.000613812	0.0117856	0.00978963	5072	tags=63%, list=15%, signal=53%	3956/5328/5329/3678/11117/3679/3675/3691/3689/3673/4067/3688/3672/3683/3676/3690/22915/3684/3693/3687/3696/9358/83700/3682/8515/22801/3655
GOBP_ENDODERM_FORMATION	54	0.693704	1.64015	0.000621679	0.0119149	0.00989703	2553	tags=39%, list=8%, signal=36%	1284/4318/1290/4323/2335/3912/1289/3678/1847/1295/3679/4313/3689/1291/1843/1846/1303/22943/4838/3676/3693
GOBP_PROTEIN_LOCALIZATION_TO_SYNAPSE	66	-0.618574	-1.67442	0.000627382	0.0119811	0.00995201	3199	tags=47%, list=10%, signal=43%	4884/22865/23426/10368/51201/23096/1742/56850/5590/9912/3799/5874/1740/23162/347730/50944/59284/22871/2905/3800/8927/4130/3798/57555/6616/9379/112755/10815/9378/4137/10369
GOCC_SPECIFIC_GRANULE_MEMBRANE	89	0.635534	1.63002	0.000627732	0.0119811	0.00995201	4244	tags=43%, list=13%, signal=37%	5328/5329/64114/23601/22918/6515/8673/1535/3689/963/4973/3903/1536/54918/53831/719/28956/196527/683/7133/5912/10555/3683/6518/10970/3684/7226/84329/5906/221/64386/945/8560/121260/160364/2358/8907/948
GOBP_REGULATION_OF_DENDRITIC_CELL_DIFFERENTIATION	15	0.884201	1.65697	0.000628548	0.0119811	0.00995201	2752	tags=67%, list=8%, signal=61%	3958/3956/28959/55365/3106/1051/3965/2213/10859/10288
GOBP_CHROMOSOME_LOCALIZATION	81	0.657583	1.66931	0.000629976	0.0119839	0.00995427	3680	tags=36%, list=11%, signal=32%	84722/891/55143/11004/9212/3833/10403/9787/81610/1063/83540/113130/55165/2669/4000/81620/10615/81930/1062/54820/9928/10096/79998/27243/23636/91272/150465/25900/27436
HP_ABNORMAL_DELIVERY	95	0.618506	1.59565	0.000631132	0.0119839	0.00995427	3561	tags=31%, list=11%, signal=27%	5054/1277/1278/1290/4256/871/3939/1289/2162/308/3043/3339/5351/2022/4000/4998/3673/135228/4173/7170/1836/3690/10269/7169/2161/5167/57222/9509/2215
GOBP_RETINA_MORPHOGENESIS_IN_CAMERA_TYPE_EYE	56	-0.647148	-1.71517	0.000632108	0.0119839	0.00995427	2766	tags=32%, list=8%, signal=30%	23363/4041/5629/10210/793/5797/51761/23418/22882/91156/28996/6505/4915/1826/84465/28514/10083/30812
GOBP_SPROUTING_ANGIOGENESIS	180	0.55477	1.52212	0.000635907	0.0120342	0.00999609	5692	tags=35%, list=17%, signal=29%	301/4223/27286/7422/3678/3162/7057/4017/1948/11082/57381/4804/7101/2022/187/1969/240/998/144455/3688/8829/1870/284/9723/161742/2050/5743/5315/221074/90993/51176/10769/79733/54567/94/9270/161198/8503/51564/2246/6915/3586/407040/56999/2185/339123/2324/29924/407006/407019/407018/387/79812/10519/55742/406903/3791/2303/407010/185/90268/11235/7424
GOCC_T_CELL_RECEPTOR_COMPLEX	129	0.59195	1.5771	0.000638231	0.0120565	0.0100146	11499	tags=61%, list=34%, signal=40%	28755/28638/54518/920/5777/915/916/925/6850/28559/28646/919/7535/926/28626/28640/28589/8631/28567/28558/917/28568/28595/28586/28563/6976/28622/28629/28602/28673/28614/28619/28662/28620/50852/6984/28628/28616/28674/6978/28689/28601/28672/28617/28569/28581/28609/28583/28691/28677/28576/6977/28562/28671/28669/28625/28560/28680/28690/28611/28653/28557/28577/28642/28606/28692/28682/6974/28660/28663/28…
GOBP_POSITIVE_REGULATION_OF_EXCITATORY_POSTSYNAPTIC_POTENTIAL	25	-0.809203	-1.80005	0.000640455	0.0120768	0.0100315	4241	tags=72%, list=13%, signal=63%	1855/154/5649/5728/22999/1742/85358/5590/81832/54413/50944/22871/9699/57555/112755/23316/9378/2902
GOBP_REGULATION_OF_SYNAPSE_STRUCTURE_OR_ACTIVITY	208	-0.470432	-1.4827	0.000644906	0.012139	0.0100831	3199	tags=33%, list=10%, signal=30%	4884/29882/22865/5728/10507/266727/7124/58504/5048/10152/153090/25/8128/147381/26115/56850/145581/80725/7804/8831/85358/8499/57030/11141/2534/654429/9912/9762/64218/79012/54413/246213/347730/4916/55209/84631/22871/257194/5789/64084/348/5063/10611/91752/26050/57555/2823/1141/26045/22941/9231/112755/57633/2895/23316/547/347731/375323/114798/8851/9378/26052/869/84628/4038/83992/4915/2047/6585
HP_MUSCULAR_HYPOTONIA_OF_THE_TRUNK	220	-0.453184	-1.4245	0.000648459	0.0121841	0.0101206	3529	tags=26%, list=11%, signal=23%	4976/4204/2911/8050/25977/132158/374354/10735/50937/56947/2906/5048/51112/25930/777/1656/10844/51741/1185/5095/10243/29968/8573/7703/57498/6844/8120/6261/9853/22931/6323/8398/9254/23258/6812/55187/111/10382/285175/2892/2571/5354/5727/6304/3785/547/56521/23236/2257/259232/1641/2902/5138/51412/6833/3767/28514
HP_DILATATION_OF_THE_CEREBRAL_ARTERY	44	0.735011	1.69491	0.000656094	0.0123056	0.0102215	4456	tags=59%, list=13%, signal=51%	1282/1281/1277/1290/633/7042/4015/1289/59/2022/2006/6772/8985/55901/7043/7048/7046/5311/51726/4638/80114/4796/2677/83854/23193/8076
GOBP_CELLULAR_RESPONSE_TO_INTERFERON_GAMMA	114	0.615141	1.61974	0.000657871	0.0123169	0.0102309	4211	tags=41%, list=13%, signal=36%	7431/6347/2633/3113/965/7791/6352/834/8651/2635/2634/445/7097/9111/83666/3659/6672/998/6772/2597/199/338382/3965/3055/4843/55647/4641/6364/9341/10096/54625/115361/71/115362/84166/2934/7454/7098/9076/7474/361/5771/6355/1613/5468/6354/7157
GOBP_EMBRYONIC_ORGAN_DEVELOPMENT	448	0.468976	1.36646	0.000662607	0.0123836	0.0102863	5425	tags=39%, list=16%, signal=33%	5919/9021/133/7042/7422/4323/3202/3576/115908/3976/5154/157506/8463/6474/7005/3235/2019/286204/7291/4435/10253/3236/7262/3217/128344/3212/3726/7004/3221/55584/1482/1889/2487/2022/4237/3213/3201/2202/6768/187/1969/8323/1051/998/2535/7026/6615/144455/5013/3204/3200/2048/7040/27173/2348/3199/6491/1050/3225/5090/2/10733/3203/10370/3280/3214/10265/6608/841/3481/2737/10413/4838/2020/5155/10019/220/2219…
HP_PURPURA	107	0.612072	1.60046	0.00067195	0.0125359	0.0104128	3850	tags=40%, list=12%, signal=36%	1281/1277/1290/3115/3113/1289/2162/4615/3075/5627/717/3673/83706/135228/3937/54809/5551/811/5873/9103/23474/84876/5580/2120/10019/113189/3690/54/5184/6813/7454/7036/8676/6915/3207/6774/11274/9630/8742/2629/26191/4758/2677
GOBP_IMMUNE_RESPONSE_REGULATING_CELL_SURFACE_RECEPTOR_SIGNALING_PATHWAY	308	0.498057	1.42317	0.000674181	0.0125506	0.010425	4953	tags=35%, list=15%, signal=30%	3958/2214/3123/3115/2633/5359/3119/2207/2357/10451/728/80381/7305/7805/3105/28526/3493/11314/2359/3538/3514/23180/4067/958/7462/3937/3501/123920/9473/64332/64581/3539/3783/719/3500/2213/581/28638/5788/10385/3055/3984/5777/5058/4277/5580/150372/3507/11006/11118/25865/114625/84106/10859/64005/2268/925/11027/8915/3071/5293/80149/7409/3502/28442/6850/695/29085/8891/3635/10288/3494/4332/4773/4214/5771…
GOBP_REGULATION_OF_MRNA_PROCESSING	138	-0.505795	-1.5293	0.000675154	0.0125506	0.010425	5863	tags=52%, list=18%, signal=43%	54033/1859/55147/55677/27339/84872/57703/9584/1660/26576/23144/9939/3192/6830/55234/6625/22827/22916/7072/8241/10658/170506/6733/6431/84081/8087/9810/4691/246744/2332/123169/4858/6651/11051/54715/10284/55225/64506/135295/79066/7536/11052/56254/146713/79869/6433/1025/5936/23543/79811/10181/3178/58517/6294/9513/91746/9667/4857/10768/10656/4654/9444/10521/84530/10659/1153/56853/22849/57060/202559/60…
GOBP_GRANULOCYTE_ACTIVATION	46	0.710188	1.65374	0.000676633	0.0125506	0.010425	2666	tags=50%, list=8%, signal=46%	301/5320/3576/2207/7305/6352/8673/4615/3689/6688/11314/3606/2896/2213/5580/2150/84106/6338/11027/3684/5724/6813/6850
GOBP_AMEBOIDAL_TYPE_CELL_MIGRATION	471	0.467466	1.36609	0.000677507	0.0125506	0.010425	4032	tags=29%, list=12%, signal=26%	7076/301/4223/4318/7042/11167/9124/27286/7422/3315/2335/7114/6385/1647/5176/3162/7057/4017/1948/285/8826/57381/286204/3675/7291/6781/3691/7101/11221/397/59/2022/85360/5606/9590/4233/5764/1969/3725/6672/998/201161/6405/6772/7026/3673/6237/1634/5216/2876/3037/23129/958/3688/8829/7040/2348/10371/2821/25959/1947/811/284/1803/8692/2896/6273/28956/9723/6608/3964/8754/161742/2013/10487/2050/6776/4838/57…
GOBP_REGULATION_OF_SHORT_TERM_NEURONAL_SYNAPTIC_PLASTICITY	15	-0.878372	-1.713	0.000679969	0.012574	0.0104445	2340	tags=73%, list=7%, signal=68%	729993/57282/8541/5864/388336/9145/6860/6855/6543/2898/729956
GOBP_POSTSYNAPSE_ORGANIZATION	160	-0.494146	-1.50595	0.000681449	0.0125793	0.0104489	3250	tags=38%, list=10%, signal=34%	22891/4884/22865/22866/5728/10013/51201/58504/5048/10152/23181/1399/1742/26115/80725/7804/8831/85358/10243/8499/11141/2534/9912/1501/9762/2668/66000/54413/4916/50944/22871/388336/2743/55619/3480/5789/348/5063/10611/91752/57555/26045/22941/9379/64101/2895/23316/547/375323/8851/9378/26052/869/6712/84628/4038/729956/4983/2047/9118
GOBP_NEGATIVE_REGULATION_OF_METAPHASE_ANAPHASE_TRANSITION_OF_CELL_CYCLE	42	0.738404	1.68011	0.000683798	0.0126006	0.0104665	2152	tags=40%, list=6%, signal=38%	891/9212/10403/1063/699/701/5347/7272/9319/11130/81620/4085/55055/1843/10459/26271/9735
HP_GASTROESOPHAGEAL_REFLUX	415	-0.388591	-1.29417	0.000688069	0.0126571	0.0105135	4071	tags=36%, list=12%, signal=32%	6477/673/196528/2558/10564/80232/5594/2074/11231/2332/155382/10274/473/2904/523/6651/6440/7874/5430/10128/1642/116931/23067/5238/4204/9895/7840/3097/5831/5885/29072/25977/2561/22866/1523/10735/50937/6872/23097/10664/64840/2906/3188/6843/8867/4041/1294/10765/25970/65125/10847/9968/9719/51112/57465/774/443/7259/27125/55777/10144/5530/23096/2258/4649/1822/7290/6576/6595/57688/6334/25836/1027/6857/51…
GOBP_ANTIBACTERIAL_HUMORAL_RESPONSE	51	0.713007	1.66651	0.000690032	0.0126711	0.0105251	3430	tags=31%, list=10%, signal=28%	4057/6036/5266/10417/283/3105/3493/6039/10406/28912/6590/3133/3507/6037/3494/6170
GOBP_MITOTIC_SPINDLE_ORGANIZATION	119	0.588187	1.55506	0.000713142	0.0130726	0.0108586	4919	tags=44%, list=15%, signal=37%	991/4605/84722/891/22974/9212/24137/10460/3833/10403/9787/4751/6790/10783/9055/2316/83540/9493/5347/7272/3304/64946/284403/29127/56992/80258/6491/1062/3832/11200/7283/57405/10769/1104/79998/27243/5901/3303/23636/79866/26065/8480/54627/6905/729440/387/440145/9639/10540/49856/114327/6795
GOMF_CYTOKINE_ACTIVITY	232	0.530537	1.48392	0.000718152	0.013121	0.0108988	5099	tags=30%, list=15%, signal=26%	7076/6696/3627/9547/7042/7422/6347/10135/9518/3576/3976/23529/4982/6398/6352/1489/9235/4283/6373/10447/3606/123920/7040/55258/3569/2821/5008/2896/51192/10673/4838/7044/112616/3557/7043/649/8743/6364/3553/2919/4282/8741/970/58191/284415/51384/7474/374/3552/8740/3586/8742/944/6372/3574/6355/5473/7857/6354/3625/4693/1440/3589/10344/2921/3603/8200/4050/6362/152189
GOBP_REGULATION_OF_MITOTIC_CELL_CYCLE	471	0.466847	1.36428	0.000718881	0.013121	0.0108988	4359	tags=30%, list=13%, signal=27%	301/11065/6241/10457/891/1031/51203/6347/9212/1164/6990/7465/983/83987/10403/9787/1017/8826/1063/4751/6790/699/10783/1869/113130/701/51512/5347/858/990/9510/51514/7272/6119/9319/1263/1163/11130/4288/10040/4998/81620/998/10950/157313/84967/1026/4085/995/144455/2619/9820/55055/2146/9700/199/1111/25959/6491/1062/11200/678/63967/1843/9088/4582/8877/9928/2177/3280/641/10385/3481/993/1019/5777/5155/514…
GOBP_NIK_NF_KAPPAB_SIGNALING	141	0.573017	1.53366	0.00071952	0.013121	0.0108988	4453	tags=35%, list=13%, signal=30%	1116/7114/7205/929/54209/602/7805/9516/7097/9111/6688/5052/84868/5971/3606/3965/811/81/8717/3430/8877/5531/942/330/3553/9641/11156/3987/80149/8795/51564/55075/7098/117854/51284/8740/5245/7105/51094/26191/9020/9618/8996/10392/3654/407019/407018/11035/387
GOBP_RESPONSE_TO_HYDROGEN_PEROXIDE	125	0.590573	1.57278	0.00073205	0.0133264	0.0110694	4122	tags=41%, list=12%, signal=36%	301/1277/358/6648/3162/6382/983/8061/4313/5111/3043/1894/80310/84557/4233/3039/3040/6772/3240/1728/2861/836/2876/2146/2281/3569/7295/3082/8877/7128/8754/5580/8737/6778/51022/5159/578/1545/55364/7226/120892/374/5603/3586/407040/5074/8013/2185/10068/51157/51526
HP_RIGIDITY	182	-0.467991	-1.44432	0.000737049	0.0133942	0.0111257	4415	tags=42%, list=13%, signal=36%	79876/7084/25793/3752/3064/116442/23317/2558/2332/65018/523/57526/4204/1639/55572/25977/2561/22866/6872/51308/23097/7343/2906/8867/80821/5654/5582/55037/774/2639/2554/2747/443/5530/2258/6326/6334/26058/51062/51741/54832/8831/10243/22906/8573/112476/10659/9627/8120/6261/9829/2743/4644/10367/84896/6323/8398/6812/26999/477/773/10382/6506/23732/8622/2566/10501/1410/2257/4137/478/3745/6328/4915/51412/…
GOBP_CELLULAR_RESPONSE_TO_TOXIC_SUBSTANCE	113	0.603642	1.58715	0.000749411	0.0135954	0.0112929	4851	tags=41%, list=15%, signal=35%	6280/241/6648/283120/493869/6649/10516/2882/5742/3043/4504/2745/3039/54996/5052/5292/3040/10549/3240/1728/2876/4258/9588/7295/84817/4257/373156/5743/2944/2643/9536/10715/2176/1719/9446/1193/83667/137902/4259/2936/2879/948/11315/4846/128/10327
GOBP_HOMOTYPIC_CELL_CELL_ADHESION	91	0.631684	1.62161	0.000754379	0.0136619	0.0113481	2832	tags=42%, list=8%, signal=38%	10630/1192/87/3315/2335/10627/5329/84034/2316/10398/6352/3043/1465/5478/4267/50848/83706/4067/5341/3569/114897/60/5912/5777/5580/84959/10019/4627/1829/3728/3690/928/84466/22915/71/6850/7414/1525
GOBP_DEVELOPMENTAL_GROWTH_INVOLVED_IN_MORPHOGENESIS	231	-0.446251	-1.40848	0.000766377	0.0138554	0.0115088	3142	tags=32%, list=9%, signal=29%	29882/84258/5469/10507/2932/10013/6422/57556/780/10765/9968/5048/22999/51760/4099/84445/25/2258/54437/8128/2803/1630/659/10439/118813/6857/5802/57609/1901/5590/10479/51199/64218/66000/10509/7473/54413/5532/10500/652/9962/59284/65078/1908/56920/9043/4851/26999/9699/348/57715/22902/6860/8936/57699/223117/4692/8153/10501/23025/214/4133/8851/3897/85407/4137/1826/23769/7477/6456/6585/7143/6423
HP_ABNORMAL_NASAL_MUCOSA_MORPHOLOGY	59	0.682351	1.63979	0.000767914	0.0138593	0.0115121	6642	tags=59%, list=20%, signal=48%	3123/2302/2212/2022/1893/92749/7040/54970/51364/345895/1770/6890/54919/85478/6674/94/10309/89765/2622/221421/55036/352909/6892/83538/246176/8701/200373/6891/115948/30009/5732/79925/6103/1767/123872
GOBP_NEGATIVE_REGULATION_OF_INFLAMMATORY_RESPONSE	176	0.554575	1.51583	0.000772011	0.0138889	0.0115367	3979	tags=27%, list=12%, signal=24%	9021/6288/7130/3123/55872/4192/5176/7132/57817/54209/7538/11221/240/134/56833/4067/2876/2896/2213/3082/8530/7128/5788/5734/3055/284207/7133/89790/5580/79626/10769/3559/2268/54/1003/6850/79651/64838/5692/5682/5771/3586/5045/6223/2629/2358/5468
GOBP_SYNAPTIC_TRANSMISSION_GLUTAMATERGIC	91	-0.569147	-1.62913	0.000772192	0.0138889	0.0115367	2957	tags=42%, list=9%, signal=38%	2915/59283/7124/2906/10368/2899/1182/63908/6857/85358/57030/5270/3356/54413/7349/246213/59284/22871/9162/4763/84896/8398/6812/477/57555/6509/2900/23542/2895/23025/2894/9378/27092/2898/10369/4983/2891/7143
HP_ABNORMAL_ADIPOSE_TISSUE_MORPHOLOGY	200	0.542172	1.49653	0.000780623	0.0140166	0.0116427	4364	tags=36%, list=13%, signal=31%	1281/1277/1278/1031/6347/857/1674/79717/54209/2316/7305/1175/10486/4000/5698/84868/2353/355/1650/1026/10535/5696/2517/29957/400916/5122/7040/3910/3832/641/60/161742/64135/5424/5580/10195/2274/10555/54345/7043/2260/84823/5664/1829/5159/9464/5566/10269/7414/7112/2961/5692/91624/5167/55154/6390/7421/9509/79827/8260/1798/2271/79188/208/57798/5468/79053/3932/5373/81839/2010
GOBP_REGULATION_OF_CHEMOTAXIS	220	0.52922	1.47326	0.000791696	0.0141885	0.0117856	5381	tags=42%, list=16%, signal=36%	5054/5919/3627/2152/7130/7422/972/6347/3315/7114/4192/3576/7057/1948/285/728/54209/5880/6352/23075/7852/80310/4233/5764/6688/56833/7060/6405/3673/1880/4067/8829/63940/7040/199/3569/10371/1230/3965/811/1803/719/1843/9723/196527/683/5155/6809/2260/2150/79647/25865/5159/7162/4282/6092/80024/3071/11240/2246/80031/2621/7474/5771/1845/5025/8740/407040/5641/347733/2185/5879/2358/51157/7857/6354/83700/64…
HP_FRONTAL_CORTICAL_ATROPHY	54	-0.656652	-1.73952	0.000792897	0.0141885	0.0117856	2301	tags=44%, list=7%, signal=41%	55904/6942/25930/23291/26115/9969/1656/10075/23112/3720/2186/23162/23040/23030/8567/1795/23001/8936/57178/6304/84628/51412/4983/2893
HP_DOWNTURNED_CORNERS_OF_MOUTH	143	-0.502109	-1.52517	0.000808436	0.0144421	0.0119962	3651	tags=36%, list=11%, signal=32%	4858/1857/84148/6651/116931/23592/5885/90161/26137/83696/23241/80204/11128/6309/10847/3756/57465/27125/6942/55777/57688/100033413/25836/64359/6638/23126/8924/54551/7994/51317/55906/55209/3899/23030/22884/23389/51322/22931/9126/7681/5648/477/773/5295/4692/9759/10815/84628/478/6833/3767
GOCC_INTRINSIC_COMPONENT_OF_PRESYNAPTIC_MEMBRANE	72	-0.59871	-1.64737	0.000816612	0.0145165	0.012058	1984	tags=33%, list=6%, signal=31%	6326/148/3746/492/27253/3356/491/112476/401190/114/5789/1128/2066/2823/1141/2900/6506/1008/1272/84628/6529/53826/3765/2550
GOMF_POTASSIUM_CHANNEL_ACTIVITY	121	-0.525596	-1.56078	0.000817179	0.0145165	0.012058	2906	tags=27%, list=9%, signal=25%	10060/54207/3756/84286/3760/3747/2899/3773/343450/3746/56660/7881/57657/3780/10089/610/56479/131096/2900/6616/3751/3777/3785/3781/3782/3766/2898/3765/3745/6833/3767/30818/30819
GOBP_PHAGOCYTOSIS_RECOGNITION	88	0.626198	1.60683	0.000817351	0.0145165	0.012058	4728	tags=38%, list=14%, signal=32%	5806/5322/54209/10417/28526/3493/3538/3514/3501/81035/64581/3539/3500/28638/3507/84466/3502/28442/3494/721/78989/3503/28388/28439/28394/28468/28448/948/4240/8547/28444/28434/28395
GOBP_REGULATION_OF_ENDOTHELIAL_CELL_MIGRATION	221	0.524141	1.45938	0.000818124	0.0145165	0.012058	5692	tags=36%, list=17%, signal=30%	301/4223/27286/7422/3315/7114/1647/5176/3162/7057/285/57381/6781/7101/5606/4233/5764/1969/6672/7026/6237/1634/958/8829/7040/2821/811/284/2896/161742/2013/6776/5743/5155/1942/10769/2260/25865/3728/54567/3690/94/55466/5293/80149/9270/51564/2246/6915/7474/5025/7264/5641/56999/5294/2185/5879/5547/5468/51157/2324/64094/407006/407019/407018/387/79812/10519/4846/2625/406992/406903/284361/3791/4208/2303/…
HP_CONGENITAL_NYSTAGMUS	57	-0.635841	-1.69162	0.000821507	0.014552	0.0120875	2738	tags=49%, list=8%, signal=45%	5080/26258/84148/4041/57465/55904/6942/25930/23291/26115/9969/1656/10075/23112/3720/2186/23162/23040/23030/8567/1795/23001/8936/57178/6304/84628/51412/2893
GOBP_GAMMA_AMINOBUTYRIC_ACID_SIGNALING_PATHWAY	26	-0.781214	-1.74772	0.00083071	0.0146903	0.0122024	2329	tags=50%, list=7%, signal=47%	2561/2554/23228/3350/2560/5334/2566/2565/9568/2562/2556/729956/2550
GOBP_NEURON_PROJECTION_EXTENSION	170	-0.481758	-1.47448	0.000834471	0.0147321	0.012237	3142	tags=34%, list=9%, signal=31%	29882/84258/10507/2932/57556/780/5048/22999/51760/4099/25/54437/8128/2803/659/10439/118813/6857/5802/57609/5590/10479/64218/66000/10509/7473/54413/5532/10500/9962/59284/65078/1908/56920/9043/26999/9699/348/57715/22902/6860/8936/57699/223117/4692/10501/23025/214/4133/8851/3897/4137/1826/23769/6456/6585/7143
HP_FACIAL_HYPOTONIA	40	-0.685989	-1.68295	0.000836038	0.014735	0.0122395	3678	tags=48%, list=11%, signal=42%	8242/4204/10735/200424/157680/9499/5455/23126/7703/23030/8925/818/477/5813/773/285175/57178/2892/478
GOBP_CATECHOLAMINE_SECRETION	55	-0.63512	-1.69032	0.000843089	0.0148338	0.0123216	3074	tags=36%, list=9%, signal=33%	84258/83849/51760/23208/6857/2668/3356/143425/57586/148281/5864/6860/6623/1141/1137/11255/18/3745/1113/2550
HP_ATROPHIC_SCARS	34	0.774115	1.68828	0.000844466	0.0148338	0.0123216	2124	tags=47%, list=6%, signal=44%	1281/165/1277/1292/1278/715/1290/716/1289/3691/5351/1075/1291/1293/1303/113189
GOBP_POSITIVE_REGULATION_OF_CELL_CYCLE	323	0.496593	1.42414	0.000857857	0.0150439	0.0124961	4549	tags=29%, list=14%, signal=26%	301/11065/84722/7042/6241/891/51203/5359/9212/1164/6990/983/8061/10403/9787/81610/6790/113130/1894/9493/7101/990/9510/10635/51514/1163/81620/998/201161/84967/4085/995/144455/10615/2146/29127/6737/9700/199/1111/8444/6491/811/11200/8877/10733/9928/10370/3280/3481/993/151195/1019/5155/10926/8317/221908/26271/79733/1978/3553/5159/4193/2237/5311/51529/3955/55920/23636/7474/2735/150465/3552/440/1845/62…
GOMF_FIBRONECTIN_BINDING	30	0.770958	1.63174	0.000873899	0.0152998	0.0127086	2394	tags=67%, list=7%, signal=62%	7130/3486/7422/3488/6385/7057/2192/3675/4313/3489/1520/1513/3688/84695/1514/10272/11006/3676/284297/3690
GOMF_IMMUNE_RECEPTOR_ACTIVITY	144	0.58005	1.55814	0.000886017	0.0154862	0.0128634	5651	tags=46%, list=17%, signal=38%	3598/3122/2152/2214/3123/972/3113/9180/3117/3119/960/2207/2357/3111/728/3118/3556/3460/7852/2209/2359/3597/3120/84818/1234/1230/719/2213/3561/3140/3588/920/3554/3566/3559/1441/10859/11027/3587/10288/3575/53832/9034/3560/1439/353514/163702/9466/7850/11025/2358/11024/23765/729230/3579/2826/3601/1438/2210/2833/3594/1524/3455/79168/27202/10148
GOMF_GLUTAMATE_RECEPTOR_ACTIVITY	27	-0.778278	-1.75298	0.000894323	0.0156054	0.0129625	3696	tags=63%, list=11%, signal=56%	2904/2913/2911/2915/2906/2899/2905/2900/116443/2892/2895/2894/2890/2898/2902/2891/2893
HP_INTRACRANIAL_HEMORRHAGE	134	0.590024	1.57544	0.000900507	0.0156873	0.0130305	4477	tags=40%, list=13%, signal=34%	5054/1282/1281/1284/7042/2335/3426/4015/2162/59/2022/1471/11014/3075/4000/5627/79709/2006/3673/135228/54809/54820/9103/6608/5155/10019/4854/55901/7043/7048/3690/94/10269/7046/7454/90411/4638/6390/11274/100131801/1798/2271/84231/6773/4191/83605/5345/2629/83854/5373/55654/8076/3998
GOBP_REGULATION_OF_CYSTEINE_TYPE_ENDOPEPTIDASE_ACTIVITY	227	0.522931	1.45801	0.000916501	0.0159322	0.0132339	4453	tags=38%, list=13%, signal=33%	4057/6280/4318/2152/358/332/7422/6279/2537/5329/960/7057/114769/4804/7805/834/837/1800/4504/83596/5698/355/6195/1611/2876/29108/64581/2821/3965/831/10395/581/80758/3082/8530/10542/400410/841/330/79594/9141/4838/5743/3428/51499/55081/54205/8743/1509/578/10134/5978/8915/8772/2810/4255/6850/25816/835/2934/6197/6478/55075/2621/51079/5447/5272/8740/3336/2149/489/10049/5641/1718/10550/64170/5468/8996/3…
HP_ABNORMALITY_OF_THE_SYNOVIA	315	0.490314	1.40155	0.000917594	0.0159322	0.0132339	4239	tags=33%, list=13%, signal=29%	1281/165/1277/1292/1278/30008/1290/633/7042/29089/53834/5176/1289/10516/81031/83987/60681/7050/2192/1299/3679/2316/4313/3339/5351/11014/55215/1291/4000/2990/5888/2121/2535/1293/3077/2619/9820/6628/100151683/132884/2177/7170/6608/1303/2720/64135/1836/2261/2737/124583/4838/10459/2175/56896/83990/2260/7516/84823/3559/6913/7355/64374/7048/6536/672/4921/10269/9401/7169/145258/23169/2176/2132/6662/2697…
GOBP_APOPTOTIC_CELL_CLEARANCE	51	0.706253	1.65073	0.000922244	0.0159866	0.0132791	4945	tags=53%, list=15%, signal=45%	301/6347/718/55113/7057/54209/7305/5880/717/8685/146722/3690/84466/391/721/2621/7052/5879/948/720/4240/8547/729230/558/399/81567/10347
HP_PAPULE	87	0.633918	1.62588	0.000928531	0.0160475	0.0133297	4885	tags=46%, list=15%, signal=39%	165/1277/1290/3939/3115/3113/1289/362/2706/3106/1475/4000/84868/355/1893/84818/64581/1230/118429/55851/4668/7373/79719/10269/5184/6774/9333/6390/3586/3574/26191/2677/23509/63910/11146/23765/720/10519/147138/6392
HP_AORTIC_DISSECTION	38	0.744417	1.65805	0.000928806	0.0160475	0.0133297	3091	tags=53%, list=9%, signal=48%	1281/633/7042/3123/4015/81031/3106/1482/5351/59/2022/11014/2006/8974/55901/7043/7048/7046/4638/5167
GOBP_CALCIUM_ION_REGULATED_EXOCYTOSIS	63	-0.626882	-1.69026	0.000936608	0.0161557	0.0134196	3074	tags=44%, list=9%, signal=40%	84258/83849/8911/8447/22999/51760/9783/23208/8912/6857/5532/6844/143425/57586/6854/8618/148281/5864/4851/6812/9699/8941/6860/192683/112755/23025/11069/3745
HP_MALABSORPTION	215	0.526626	1.4614	0.000954502	0.0164374	0.0136536	4553	tags=33%, list=14%, signal=29%	6288/3123/5265/1890/3117/3119/3162/6556/2212/857/2316/3106/1535/4615/861/5982/83879/80270/2717/355/2006/204/3077/9056/5122/1536/7462/55505/7040/4175/1230/4688/118429/3783/4261/170302/4689/9508/653361/3984/3507/4547/26608/7048/9275/55630/175/4282/9401/695/493856/5167/6578/3663/1604/30011/84701/79827/3586/83451/3070/4436/5205/8625/1499/29760/6427/51085/720/974/8309
GOBP_PRODUCTION_OF_MOLECULAR_MEDIATOR_INVOLVED_IN_INFLAMMATORY_RESPONSE	98	0.61454	1.5976	0.000973596	0.0167388	0.013904	5218	tags=42%, list=16%, signal=35%	5054/241/283120/54209/8673/4615/11221/240/56833/4067/2146/29108/63940/2048/3569/64581/2896/23646/653361/4843/11006/3566/225/9341/80149/6850/115362/695/6774/215/6223/7850/64170/948/407006/23765/122618/8723/23633/66005/923
HP_ABNORMALITY_OF_THE_2ND_TOE	41	-0.682768	-1.67935	0.000982287	0.0168607	0.0140052	4994	tags=63%, list=15%, signal=54%	7592/8239/9758/116442/3054/2664/2182/54880/4204/9459/22866/347344/9968/57465/23096/658/1741/11141/84679/389856/5063/7102/6855/7552/3782/650
GOBP_POSITIVE_REGULATION_OF_SYNAPSE_ASSEMBLY	59	-0.629878	-1.67738	0.00099052	0.0169743	0.0140996	2170	tags=39%, list=7%, signal=37%	8128/147381/11141/654429/64218/54413/347730/84631/22871/5789/64084/57555/26045/9231/57633/2895/23316/347731/114798/9378/869/4915/2047
HP_ABNORMALITY_OF_THE_CEREBROSPINAL_FLUID	486	0.455897	1.33297	0.000994372	0.0170127	0.0141314	5815	tags=41%, list=17%, signal=34%	1282/3123/6347/1890/29089/56975/3912/3119/53834/2302/29887/7050/1063/2512/286204/54209/2316/7305/701/3339/81622/10312/11014/4001/55215/83879/3039/5376/5052/2990/9871/5888/1513/3040/10535/92749/2619/29957/63901/64116/8905/80781/54809/5034/54970/5551/80776/6491/51364/1340/2177/345895/6608/1770/64135/79867/2261/2737/2050/4838/5155/84314/54919/157570/10459/60386/2175/2077/2643/1349/79600/83990/2260/7…
GOBP_REGULATION_OF_VIRAL_GENOME_REPLICATION	83	0.637342	1.62334	0.00100139	0.0171049	0.0142081	3266	tags=39%, list=10%, signal=35%	4057/7153/10410/3576/5359/684/27350/9636/4599/6352/4938/10581/4939/5478/60489/4940/91543/8638/63901/9582/3669/10465/200316/6590/64135/3428/84875/8519/10475/140564/117854/6895
GOBP_ANAPHASE_PROMOTING_COMPLEX_DEPENDENT_CATABOLIC_PROCESS	17	0.856013	1.63369	0.00100759	0.0171829	0.0142728	599	tags=29%, list=2%, signal=29%	11065/991/27338/1017/5347
GOBP_CHLORIDE_TRANSMEMBRANE_TRANSPORT	67	-0.608676	-1.6573	0.0010163	0.0173034	0.0143729	2756	tags=34%, list=8%, signal=32%	2561/1080/121601/2554/203859/57468/1182/10861/6560/1185/7439/2560/9990/2743/8001/2566/56262/2563/2565/6529/6505/2562/2556
HP_HYPOREFLEXIA	339	-0.41302	-1.34126	0.00101989	0.0173248	0.0143906	4444	tags=35%, list=13%, signal=31%	91137/79876/7084/5193/9531/57716/3752/9181/5191/23064/200205/81545/3295/65057/64837/2558/4747/84892/93627/2074/2332/124997/8022/51/23299/2521/523/65055/8888/5238/4744/5190/340990/25977/2561/22866/2273/7507/19/23097/81790/9987/2906/6843/8867/90678/3030/11155/65125/38/5582/4099/2731/57465/774/84197/7259/5530/9499/23096/2258/4649/1822/6576/57688/3032/22880/6334/50717/6638/5830/51741/8869/8139/10743/…
HP_HEPATOSPLENOMEGALY	135	0.572623	1.52844	0.00102085	0.0173248	0.0143906	4792	tags=39%, list=14%, signal=34%	55240/760/2212/857/5880/3043/10312/861/3074/84868/6772/10535/9056/83706/7040/5551/100151683/811/3718/5476/5873/23022/2720/64135/2632/915/5580/3559/916/672/4125/3071/6813/3575/970/6774/10165/3560/5771/8813/2629/26191/65992/675/4758/2584/7157/3431/6427/8788/919/7504/7535
HP_ABNORMAL_EPIDERMAL_MORPHOLOGY	74	0.646488	1.6186	0.00102864	0.0174289	0.0144771	3195	tags=28%, list=10%, signal=26%	3939/9180/3106/1475/4000/5271/831/3832/7373/3557/79719/3559/3858/3728/10269/64377/3575/2697/5167/9076/9333
HP_DUODENAL_STENOSIS	28	0.783184	1.64322	0.00103119	0.0174441	0.0144897	5675	tags=71%, list=17%, signal=59%	29089/8318/55215/5888/2177/10459/2175/83990/7516/672/2176/55159/57217/64220/5915/675/2294/2189/2187/2188
GOBP_REGULATION_OF_MYELOID_LEUKOCYTE_DIFFERENTIATION	116	0.592899	1.56146	0.001048	0.017659	0.0146683	4137	tags=35%, list=12%, signal=31%	4057/7130/3123/972/3976/54209/7305/714/861/2353/1051/3059/7071/3665/4067/3204/2242/7040/1021/2124/1230/10221/841/920/10234/84959/10272/51176/8737/11006/10859/8772/3635/169200/7098/5771/6988/4920/11025/677/1499
GOBP_POSITIVE_REGULATION_OF_VASCULAR_ASSOCIATED_SMOOTH_MUSCLE_CELL_DIFFERENTIATION	13	0.897824	1.63689	0.00104823	0.017659	0.0146683	657	tags=23%, list=2%, signal=23%	30008/6648/2022
GOBP_CELL_CELL_ADHESION_VIA_PLASMA_MEMBRANE_ADHESION_MOLECULES	270	-0.424884	-1.37297	0.00104893	0.017659	0.0146683	3202	tags=26%, list=10%, signal=23%	57575/22865/56146/9080/27255/266727/56104/23363/65125/4099/56112/56127/25930/56147/56133/9499/56114/7216/56099/4155/56101/5797/27328/145581/2195/6376/5802/1012/6091/11141/57863/421/27253/120114/56098/5098/84631/22871/56106/5979/5789/1016/64084/64405/23418/84966/10893/5365/57689/8404/5099/1951/1008/64101/2895/91156/114798/214/869/3897/84628/11122/1826/28316/65217/6402/92211/57453/650
HP_ABNORMAL_FINGERTIP_MORPHOLOGY	108	-0.522453	-1.52635	0.0010528	0.0176958	0.0146988	3610	tags=44%, list=11%, signal=40%	84148/6440/54880/116931/7092/5728/10664/3188/1080/10847/657/9968/284058/57492/55904/6942/10144/25930/8085/23291/5745/26115/9969/6228/1656/6925/10075/23112/3720/1387/2186/23162/21/23040/23030/2033/23036/51322/8567/1795/23001/5063/8936/57178/6304/84628/51412/2893
GOBP_PROTEIN_FOLDING	203	0.532429	1.47209	0.00106637	0.0178952	0.0148645	5694	tags=41%, list=17%, signal=34%	11328/126393/972/3315/3310/5480/9601/3311/3337/2289/5478/10954/3304/567/10549/2281/64175/2280/5034/3309/811/2896/2923/51364/10465/908/23753/10130/1191/81572/9141/3324/5479/64374/55898/3327/55466/23640/7184/51303/79031/51726/51398/548645/10856/3303/23071/121506/3336/6902/10049/10961/285755/134266/1861/27348/10190/54431/10694/6905/64215/81562/4880/3998/7190/131118/5768/10450/3338/55768/5611/4802/10…
GOBP_POSITIVE_REGULATION_OF_CELL_CYCLE_PROCESS	242	0.522063	1.46184	0.00107452	0.0180034	0.0149543	5248	tags=33%, list=16%, signal=28%	301/11065/6241/891/51203/5359/9212/983/10403/9787/81610/6790/113130/1894/9493/990/9510/10635/51514/81620/998/201161/84967/4085/995/144455/10615/2146/29127/9700/199/8444/6491/11200/8877/10733/9928/3481/993/1019/5155/10926/8317/221908/26271/79733/3553/5159/4193/2237/51529/55920/23636/7474/2735/3552/6240/4487/29766/83695/994/65992/286053/6840/54627/6909/407006/51434/387/348654/131870/10755/23137/679…
GOBP_DEVELOPMENTAL_CELL_GROWTH	222	-0.447061	-1.41141	0.00107649	0.0180077	0.0149579	3142	tags=31%, list=9%, signal=28%	29882/84258/10507/2932/10013/10038/57556/780/5048/22999/51760/4099/25/8085/2258/54437/8128/2803/148/1630/659/10439/118813/6857/5802/57609/5590/10479/51199/64218/66000/10509/7473/54413/5465/5532/10500/9962/59284/65078/1908/56920/9043/4092/26999/9699/348/57715/22902/10611/6860/8936/57699/223117/9472/4692/8153/10501/23025/214/4133/8851/3897/4137/1826/23769/6456/6585/7143
GOBP_POSITIVE_REGULATION_OF_NF_KAPPAB_TRANSCRIPTION_FACTOR_ACTIVITY	153	0.558936	1.50834	0.00108072	0.0180242	0.0149717	4652	tags=39%, list=14%, signal=33%	4057/6280/6279/857/114769/3556/7037/4615/7097/5478/3304/3656/958/3606/29108/6737/3569/64581/10346/338382/3965/8717/10542/8877/9830/85363/1191/7188/8737/2319/10211/25865/3553/8915/10475/121268/695/4919/7185/6774/7098/117854/3303/7474/65992/6283/64170/10392/3654/948/367/60401/7334/11035/58484/64320/8792/10519/219790
GOBP_DOPAMINE_SECRETION	36	-0.735465	-1.76508	0.00108091	0.0180242	0.0149717	3074	tags=47%, list=9%, signal=43%	84258/83849/51760/23208/6857/2668/3356/143425/57586/148281/5864/6860/6623/1141/1137/18/2550
GOBP_RESPONSE_TO_PROTOZOAN	27	0.79747	1.66351	0.0010897	0.0181421	0.0150696	3386	tags=44%, list=10%, signal=40%	6556/602/4615/2634/4818/958/64581/10538/3566/116071/115361/3586
HP_ABSENT_TOE	104	-0.537987	-1.56997	0.00109417	0.0181878	0.0151075	2906	tags=39%, list=9%, signal=36%	10060/64840/50515/3756/57492/55904/6942/25930/658/23291/4750/26115/9969/324/1656/10075/23112/3516/7994/3720/2186/23162/23040/23030/8567/4851/1795/23001/57514/8936/57178/6304/10815/3782/84628/4038/51412/2893/9241/650/64093
GOBP_POSITIVE_REGULATION_OF_SYNAPTIC_TRANSMISSION	160	-0.484628	-1.47694	0.00110585	0.0183241	0.0152207	3980	tags=38%, list=12%, signal=34%	2752/5649/5594/2332/65018/2904/4204/10858/25769/5728/2932/59283/7124/2906/10368/51201/4355/22999/9783/5582/793/25/1742/148/6857/85358/5590/5270/3799/54413/80863/6869/6844/11170/347730/59284/22871/2905/114/23373/4763/5581/6812/64084/9699/348/57555/26045/22941/6616/6547/6543/112755/9378/27092/2898/6505/4915/10369/729956/7143
HP_SECONDARY_MICROCEPHALY	160	-0.484525	-1.47663	0.00110585	0.0183241	0.0152207	4800	tags=42%, list=14%, signal=37%	84153/6904/84188/22827/9382/79876/80746/8243/55823/2558/10564/1496/55275/2074/4719/83480/523/22796/4204/55572/122553/1267/84342/132158/2561/83696/56947/3188/5048/51112/55770/57465/774/84197/4659/23096/57688/6334/57468/6638/10844/51741/55704/57194/29968/84706/8573/50/9839/6709/1387/9915/22884/2033/3800/9853/22931/6323/9126/6812/91452/6509/6304/2257/9568/1641/4915/2891
HP_2_3_TOE_SYNDACTYLY	101	-0.548065	-1.58243	0.00111659	0.018473	0.0153444	4155	tags=46%, list=12%, signal=40%	116442/3054/2664/2182/93627/10274/54880/55790/4204/9459/3590/29072/10020/22866/10664/347344/11128/9968/23096/658/1741/23291/25836/1656/6857/4212/10743/2222/85358/11141/3516/84679/9990/389856/55209/23387/5063/7102/6855/4613/7552/10297/57178/6304/9241/650
GOBP_REGULATION_OF_LYMPHOCYTE_MEDIATED_IMMUNITY	167	0.542684	1.4761	0.00112401	0.0185664	0.015422	3817	tags=33%, list=11%, signal=29%	3122/3123/718/2302/23529/54209/7037/3106/196/3105/10865/54440/84868/567/3077/259307/91543/958/3606/7040/3569/100507436/3965/2213/3140/5788/3133/3554/7133/5777/3134/10459/6778/11006/5817/3553/7855/10859/54795/3071/8772/7409/695/3575/7454/8741/3136/7784/1604/5272/3586/146850/4436/9466/121260
GOBP_PLASMINOGEN_ACTIVATION	24	0.807904	1.64428	0.00113153	0.0186321	0.0154766	1367	tags=42%, list=4%, signal=40%	5054/302/5327/5328/6281/7057/1522/861/5230/2023
HP_TRANSIENT_ISCHEMIC_ATTACK	57	0.674016	1.61063	0.00113153	0.0186321	0.0154766	4456	tags=49%, list=13%, signal=43%	1281/7042/4015/1482/59/2022/2717/4000/2006/7026/811/10370/60/10019/4854/55901/7043/7048/94/10269/7046/71/4638/5167/2626/83854/7157/8076
HP_INCREASED_SUSCEPTIBILITY_TO_FRACTURES	207	0.522924	1.44896	0.00114237	0.018773	0.0155936	4354	tags=33%, list=13%, signal=29%	1277/1278/30008/4323/81848/1031/2335/760/5176/10516/4982/60681/29887/1848/6611/54209/7305/1593/4313/3043/5352/10312/861/11014/1134/9871/567/1513/1026/9056/8985/64175/55505/5034/10371/2628/11200/118429/9325/7170/22943/1594/9394/2260/5479/4893/55898/175/5566/9401/25923/6662/2710/6774/5447/7421/3417/389549/166929/2629/126792/4358/6609/1499/7157/860/6427/8878
HP_ABNORMAL_FORM_OF_THE_VERTEBRAL_BODIES	313	0.486771	1.392	0.00114365	0.018773	0.0155936	5296	tags=40%, list=16%, signal=34%	1277/1278/871/633/4323/6347/6424/2335/53834/5176/83987/60681/1299/2316/7291/1593/4313/3339/5351/5352/10312/182/11014/5982/2990/9871/4998/2006/2535/2799/9820/2517/29957/7462/8985/64175/5034/84695/100151683/6491/9723/2720/653361/79867/1836/2261/2737/124583/3984/4854/2077/79600/649/2260/5479/6913/285590/26608/9275/285362/175/4921/6916/91147/83452/4125/65062/54/23169/2176/64802/1009/3764/6197/2697/80…
GOBP_REGULATION_OF_CELL_MIGRATION_INVOLVED_IN_SPROUTING_ANGIOGENESIS	75	0.643013	1.61023	0.00115709	0.018964	0.0157523	5633	tags=36%, list=17%, signal=30%	301/4223/27286/7422/3162/7057/57381/7101/8829/161742/5743/10769/54567/9270/51564/6915/407006/407019/407018/387/79812/10519/406903/3791/2303/407010/11235
GOCC_COMPLEX_OF_COLLAGEN_TRIMERS	22	0.812984	1.62073	0.00116488	0.019062	0.0158337	1352	tags=45%, list=4%, signal=44%	1282/1281/1277/1284/1278/1290/4060/1289/1295/50509
GOBP_CELL_ADHESION_MEDIATED_BY_INTEGRIN	82	0.621737	1.58129	0.00118416	0.0193173	0.0160458	4189	tags=56%, list=13%, signal=49%	5054/5328/7042/255743/3976/3678/3383/3679/3675/6352/3691/23075/3689/1969/3673/6591/83706/4067/3688/1803/4582/8754/5777/3672/1942/3683/3676/916/3690/1545/22915/3071/3684/3693/9270/6850/3687/3696/5420/1307/9404/5294/9358/9780/83700/3682
GOBP_NEGATIVE_REGULATION_OF_TUMOR_NECROSIS_FACTOR_SUPERFAMILY_CYTOKINE_PRODUCTION	76	0.647451	1.62271	0.00118416	0.0193173	0.0160458	3799	tags=30%, list=11%, signal=27%	4057/10457/54209/7291/602/706/84868/3965/54206/7128/29126/5777/11006/10859/80149/54/947/2621/3586/945/50856/9466/26191
HP_ABNORMAL_RENAL_CORTEX_MORPHOLOGY	186	0.543006	1.49392	0.00118761	0.0193437	0.0160677	5866	tags=40%, list=18%, signal=33%	3115/3113/2335/3426/718/2212/713/23630/286204/712/3675/10253/3106/8542/714/3691/8651/182/3075/2717/4000/355/9056/3913/1230/81/2213/4582/2184/3481/2013/5580/29927/54345/4643/79023/84823/91147/27235/28962/7454/8270/10677/51196/6390/79902/3586/2271/4191/396/26191/4312/23165/3784/55654/5800/720/57122/4867/25974/7535/6392/2625/7490/843/2303/5657/50485/23607/9688/112858/4552/284086/7225/5828
HP_TOE_CLINODACTYLY	94	-0.559194	-1.59557	0.00119762	0.019458	0.0161626	4262	tags=49%, list=13%, signal=43%	3064/116442/3054/2664/2182/84148/4204/9459/84342/22866/347344/9968/55904/6942/25930/23096/1741/23291/26115/9969/1656/51741/11141/10075/23112/64131/3720/84679/2186/23162/389856/23040/23030/8567/1795/23001/5063/7102/8936/6855/7552/57178/6304/84628/51412/2893
GOMF_MHC_PROTEIN_COMPLEX_BINDING	34	0.765231	1.66891	0.00119833	0.019458	0.0161626	2934	tags=59%, list=9%, signal=54%	3122/3123/3115/972/3113/3117/3127/3119/3108/3111/3109/3118/567/3120/920/5315/10859/925/10288/55080
GOBP_POSITIVE_REGULATION_OF_CD4_POSITIVE_ALPHA_BETA_T_CELL_DIFFERENTIATION	32	0.757813	1.62249	0.00120694	0.0195677	0.0162537	3111	tags=44%, list=9%, signal=40%	301/3122/3123/8651/54440/3606/64332/3965/9308/942/3566/3071/3142/51043
GOBP_INTERLEUKIN_10_PRODUCTION	61	0.666514	1.61008	0.00121382	0.0196489	0.0163212	3382	tags=41%, list=10%, signal=37%	3123/9636/54209/7305/602/7097/54440/80380/29108/3569/64581/3965/3718/2213/3082/9308/29126/28951/11006/2150/10859/6850/947/6774/353514
HP_SCALING_SKIN	30	0.762958	1.6148	0.00122056	0.01971	0.0163719	3195	tags=40%, list=10%, signal=36%	3939/9180/1475/4000/831/3832/3559/3858/10269/64377/3575/9333
HP_PROTRUSIO_ACETABULI	14	0.889316	1.63704	0.00122134	0.01971	0.0163719	722	tags=64%, list=2%, signal=63%	1277/1278/7042/5176/60681/4313/3339/5351/11014
HP_ABNORMAL_SOCIAL_BEHAVIOR	191	-0.460974	-1.43712	0.00122669	0.0197407	0.0163974	4694	tags=38%, list=14%, signal=33%	6622/9758/22827/11154/79876/7461/2969/8243/51362/10564/2332/155382/65018/51/4719/83480/57582/57526/4204/55572/29072/6711/56947/8867/200424/4723/25970/9968/284058/8912/2554/23096/7249/8629/6576/6595/6638/6857/26040/54832/8831/85358/10243/23013/54413/1387/10522/7248/1106/8120/22871/9829/2033/4763/23389/8925/6653/6323/9254/6812/10297/26047/2892/2566/23316/9568/259232/2902/6529/2562/4915/6833/4983
GOBP_REGULATION_OF_EPITHELIAL_CELL_MIGRATION	281	0.50501	1.43279	0.00122699	0.0197407	0.0163974	4617	tags=30%, list=14%, signal=26%	301/4223/4318/7042/27286/7422/3315/7114/1647/5176/3162/7057/285/57381/3675/6781/7101/11221/5606/4233/5764/1969/3725/6672/7026/3673/6237/1634/5216/3037/958/8829/7040/10371/2821/811/284/2896/8754/161742/2013/6776/5743/5155/1942/10769/2260/25865/3728/7048/54567/3690/94/55466/5293/80149/9270/1839/51564/6662/2246/6915/4163/7474/5025/7264/152007/5641/56999/51094/5294/2185/5879/5547/5468/51157/2324/382/…
HP_ABNORMALITY_OF_FEMUR_MORPHOLOGY	252	0.519626	1.45174	0.00123514	0.0198415	0.0164811	4221	tags=34%, list=13%, signal=30%	1277/4318/1278/633/2335/29089/5176/81031/60681/1299/25886/2316/1593/3339/990/5352/10312/11014/55215/2717/4000/5888/4998/2535/9653/2517/2146/8985/64175/7040/100151683/11200/23594/2177/9723/2720/64135/1836/2261/2737/124583/10459/1594/2175/7043/83990/7516/6913/7355/64374/672/55898/6916/91147/5251/10269/83452/4125/2176/3764/2961/2132/6197/6662/2697/5167/7474/55159/2588/5447/7421/9509/4796/579/166929/…
GOBP_NEGATIVE_REGULATION_OF_CELL_CYCLE_PHASE_TRANSITION	245	0.51073	1.4264	0.00124805	0.0199981	0.0166112	4540	tags=32%, list=14%, signal=28%	10457/891/6347/9212/7465/983/10403/1017/1063/8318/699/1869/701/51512/5347/990/22809/51514/7272/9319/1263/11130/4998/81620/1026/4085/144455/8914/55055/2146/56241/1111/25959/11200/678/63967/1843/4582/79968/2177/641/10385/26270/51499/10459/146956/10769/26271/83990/9735/26272/672/4193/79858/6118/5311/835/91607/29980/3364/5933/55159/4436/83695/10106/677/51339/60561/57099/10263/7157/51065/131601/29933/…
GOBP_VIRAL_GENOME_REPLICATION	128	0.582832	1.55547	0.00124989	0.0199981	0.0166112	3926	tags=34%, list=12%, signal=30%	4057/7153/10410/6347/3576/5359/684/27350/9636/4599/6352/4938/10581/4939/5478/60489/998/4940/91543/8638/63901/9582/10542/3669/10465/200316/6590/64135/3428/5479/84875/8519/3429/80149/10475/140564/2621/117854/6895/5245/10318/6355/56829
HP_JOINT_SWELLING	50	0.704257	1.64817	0.00125059	0.0199981	0.0166112	5606	tags=60%, list=17%, signal=50%	1277/1290/3123/1289/7132/4982/3077/3569/11200/4261/2783/3557/3559/4282/4921/54/6850/30061/6578/3560/5771/3586/26191/7157/6583/919/3081/5925/144811/90268
GOBP_T_CELL_ACTIVATION_VIA_T_CELL_RECEPTOR_CONTACT_WITH_ANTIGEN_BOUND_TO_MHC_MOLECULE_ON_ANTIGEN_PRESENTING_CELL	10	0.923132	1.59888	0.00125838	0.0200921	0.0166893	2345	tags=90%, list=7%, signal=84%	3958/3383/3109/84868/10875/3965/54518/3683/10859
GOBP_METENCEPHALON_DEVELOPMENT	102	-0.534854	-1.54779	0.00126275	0.0201097	0.0167039	3726	tags=40%, list=11%, signal=36%	473/340719/4204/22891/25809/596/6095/4760/5629/1152/8455/25/1399/146057/3746/5270/5781/85442/2637/51286/2648/8925/8861/3480/23026/8941/429/64211/124925/18/2895/2662/8851/1272/23017/869/6712/6752/6751/4983/28514
GOBP_REGULATION_OF_IMMUNOGLOBULIN_PRODUCTION	68	0.65137	1.60437	0.0012633	0.0201097	0.0167039	4100	tags=37%, list=12%, signal=32%	3598/23529/7037/54440/958/2048/7040/3569/2821/2213/942/5788/3133/10459/6778/3566/9341/7293/8741/3586/5245/4436/9466/121260/4189
GOBP_NEGATIVE_REGULATION_OF_T_CELL_PROLIFERATION	65	0.659195	1.60961	0.00127711	0.0202987	0.0168609	4201	tags=45%, list=13%, signal=39%	3123/10457/6385/2302/11326/2615/8764/80380/84868/1051/57045/259307/836/3965/942/10385/29126/5777/2064/11006/3559/10859/10288/51043/3586/5074/3620/11146/6693
GOBP_POSITIVE_REGULATION_OF_FIBROBLAST_PROLIFERATION	47	0.716307	1.6697	0.00128554	0.0203644	0.0169155	3136	tags=49%, list=9%, signal=44%	358/891/972/6277/2335/5154/890/1869/4804/80310/990/2355/3725/1026/1021/8877/1019/5155/5159/4282/4921/2621/7474
GOMF_CHEMOKINE_BINDING	33	0.763325	1.64609	0.00128832	0.0203644	0.0169155	6245	tags=64%, list=19%, signal=52%	10630/5355/7538/7852/3688/1234/1230/2/3676/2532/3690/9034/729230/3579/2826/2833/1524/3685/10663/1236/57007
GOBP_REACTIVE_OXYGEN_SPECIES_METABOLIC_PROCESS	215	0.52227	1.44932	0.00129018	0.0203644	0.0169155	5951	tags=48%, list=18%, signal=40%	4129/6648/873/283120/2537/2305/1647/6649/10516/7057/7305/5880/1535/3043/706/3689/3099/4504/3039/240/5052/3040/10549/1026/3240/1728/9263/2876/1536/7040/64581/5165/140823/4688/5873/654817/4689/653361/50507/683/4843/5155/378/5580/8737/2643/285590/2150/225/7048/672/5159/2539/1545/3684/80149/255027/7409/54/2773/6850/2176/84329/1719/654816/120892/51079/57580/55312/215/83667/3692/137902/2185/5879/5547/2…
HP_FUNCTIONAL_ABNORMALITY_OF_MALE_INTERNAL_GENITALIA	234	0.507721	1.41806	0.00129018	0.0203644	0.0169155	6553	tags=41%, list=20%, signal=33%	55240/81848/29089/2302/1848/25886/5982/55215/5888/2006/3077/92749/7462/54970/10371/51364/2177/345895/641/1770/201134/653361/2261/3984/54919/10459/2175/9394/83990/2260/7516/26608/85478/6674/9275/672/84515/8915/5311/10309/2176/89765/51726/2622/6662/493856/221421/4214/55159/2067/5447/80114/55036/215/83451/84634/352909/2629/675/6342/2626/83538/23193/367/51085/6866/1760/2189/246176/6795/89876/8701/200…
GOBP_T_CELL_MIGRATION	65	0.658502	1.60792	0.00129092	0.0203644	0.0169155	5237	tags=49%, list=16%, signal=42%	3627/4478/6347/3383/6352/8764/4267/50848/1893/1880/6373/29108/199/3683/3676/6364/64005/5293/8772/58191/7474/8740/9466/5294/6693/11035/387/729230/10344/7535/284114/23143
GOBP_DEFENSE_RESPONSE_TO_FUNGUS	53	0.694959	1.63367	0.00130112	0.0204943	0.0170234	4350	tags=34%, list=13%, signal=30%	4057/5919/6280/5322/6279/57817/10417/6688/2597/23406/64581/10578/8915/50856/6283/64170/84522/23765
GOBP_NEGATIVE_REGULATION_OF_NUCLEAR_DIVISION	55	0.667872	1.58021	0.001305	0.0204943	0.0170234	2152	tags=36%, list=6%, signal=34%	891/9212/3976/10403/1063/699/701/5347/7272/9319/11130/10040/81620/4085/55055/1111/1843/10459/26271/9735
GOMF_OXIDOREDUCTION_DRIVEN_ACTIVE_TRANSMEMBRANE_TRANSPORTER_ACTIVITY	60	0.664674	1.60402	0.001305	0.0204943	0.0170234	6920	tags=67%, list=21%, signal=53%	1346/4725/79901/1340/4696/1349/7386/4697/7388/11068/100128525/4713/4708/29796/1337/51079/84701/1329/4707/9377/4695/4728/1351/4726/4711/4717/55967/4694/4709/4710/4701/4729/9167/4700/4712/284613/7384/220002/4731/4702
GOBP_POSTSYNAPTIC_MEMBRANE_ORGANIZATION	35	-0.715639	-1.69466	0.00131398	0.0206047	0.0171151	2716	tags=51%, list=8%, signal=47%	51201/1399/1742/85358/10243/2668/54413/22871/388336/2743/348/57555/9379/64101/375323/9378/4038/729956
GOBP_ASSOCIATIVE_LEARNING	79	-0.580983	-1.61874	0.00132764	0.0207878	0.0172672	3998	tags=42%, list=12%, signal=37%	2558/5649/143941/4204/3815/7832/23259/2055/25/10411/4212/8831/81832/3156/7349/6869/64478/7248/65009/50944/4763/477/4130/1141/1996/22941/6616/2902/6529/6505/41/6833/7143
GOBP_REGULATION_OF_CD4_POSITIVE_ALPHA_BETA_T_CELL_ACTIVATION	64	0.661699	1.60837	0.00133917	0.0209372	0.0173913	3324	tags=36%, list=10%, signal=32%	301/3122/3123/8651/861/54440/57045/3606/64332/84695/3965/3718/9308/942/29126/864/3566/7048/3071/80149/3142/51043/1604
HP_COXA_VARA	58	0.670079	1.60896	0.00134847	0.0210513	0.0174861	4221	tags=41%, list=13%, signal=36%	1277/1278/2335/5176/81031/60681/1299/3339/10312/11014/2535/100151683/23594/1836/124583/2132/5167/7474/9509/4796/579/65992/1298/860
HP_IMMUNODEFICIENCY	218	0.522789	1.45288	0.0013574	0.0211594	0.0175758	5209	tags=39%, list=16%, signal=34%	2214/5265/53834/9636/3162/6556/5880/3460/7037/1535/3043/701/4615/81622/83879/998/204/6772/3665/3077/958/1536/3937/55505/7040/4688/3718/118429/3783/3561/5873/28956/11151/5788/60/55388/653361/84876/7133/915/5580/4860/84061/7374/3507/84823/3559/1503/90417/916/4282/7293/56052/4125/8915/5293/51135/54/695/3575/7454/7098/3560/6390/57217/3070/8742/64170/3932/29760/3431/6905/2137/974/919/4790/1794/6392/79…
GOBP_HISTONE_MODIFICATION	478	-0.379158	-1.25229	0.00136419	0.0212338	0.0176376	5158	tags=40%, list=15%, signal=34%	55183/5187/166968/6421/7469/7786/200186/54093/80764/648/10782/1386/56916/27005/4591/6830/6622/26036/4089/25942/10157/54554/91748/6874/54496/79829/6314/221656/6877/23326/9862/6015/94104/51105/57602/3054/84656/84108/5585/9810/55758/2332/55578/65018/123169/8242/57332/9329/26993/8473/84678/84148/79447/6598/7874/26122/8888/23410/54880/1642/9733/23067/9869/4204/23168/10524/27097/6944/55818/1911/84333/9…
GOBP_NEGATIVE_REGULATION_OF_REPRODUCTIVE_PROCESS	63	0.657632	1.59385	0.00136751	0.021254	0.0176545	3247	tags=32%, list=10%, signal=29%	7076/5327/5176/3976/9104/397/7272/9319/10549/6615/811/1843/4838/26271/4627/2697/23213/7784/7474/3552
GOBP_ALPHA_BETA_T_CELL_DIFFERENTIATION	111	0.587071	1.54337	0.00139193	0.0216016	0.0179432	3111	tags=33%, list=9%, signal=30%	301/3122/3123/602/8651/861/54440/3659/1880/91543/5971/3606/3569/64332/84695/3965/3718/80758/1514/10538/9308/942/5734/2737/4860/864/51176/6778/11006/3566/7048/3071/80149/6850/3142/6774/51043
HP_EEG_WITH_ABNORMALLY_SLOW_FREQUENCIES	73	-0.603833	-1.66214	0.00139656	0.0216415	0.0179763	3998	tags=49%, list=12%, signal=43%	2558/54664/523/10128/4204/25977/2561/22866/23097/2906/8867/774/2055/5530/2258/6334/51741/8831/22906/10659/1106/8120/6323/6812/26999/773/6506/5354/2566/2257/6529/4137/3745/6328/4915/51412
GOBP_NEGATIVE_REGULATION_OF_GLYCOPROTEIN_METABOLIC_PROCESS	29	0.778475	1.64553	0.00140169	0.0216891	0.0180158	2614	tags=28%, list=8%, signal=25%	5806/81031/1471/25825/3718/81618/9528/1839
GOMF_GABA_RECEPTOR_BINDING	17	-0.842513	-1.72814	0.00140971	0.0217579	0.018073	4288	tags=76%, list=13%, signal=67%	152789/2558/10564/11345/11337/23710/23228/22906/2560/5334/375323/2565/729956
GOBP_SUPEROXIDE_METABOLIC_PROCESS	70	0.657441	1.63058	0.00141062	0.0217579	0.018073	3345	tags=47%, list=10%, signal=43%	6648/283120/6649/10516/7305/1535/3689/4504/5052/1728/1536/7040/64581/4688/654817/4689/653361/50507/683/4843/5580/2643/285590/2150/3684/54/2773/6850/2176/84329/1719/654816/57580
GOMF_IONOTROPIC_GLUTAMATE_RECEPTOR_ACTIVITY	19	-0.808306	-1.69921	0.00141368	0.0217579	0.018073	982	tags=68%, list=3%, signal=66%	2906/2899/2905/2900/116443/2892/2895/2894/2890/2898/2902/2891/2893
HP_PROMINENT_FOREHEAD	233	-0.440815	-1.39733	0.00141441	0.0217579	0.018073	3850	tags=38%, list=12%, signal=34%	1801/9742/2332/8022/1857/84148/6651/10128/5977/1028/4621/8036/9321/5831/29072/9702/10020/6872/10060/23363/9968/57520/6777/374654/55904/6942/25930/23291/5745/26115/9969/57688/254065/317662/728294/2317/1656/5830/26040/8831/80816/23135/10075/23112/8573/3720/57498/1387/2186/9915/9469/1106/23162/23040/202018/4784/6261/23030/2033/23036/1778/23389/8925/1107/51322/8567/6323/8398/1795/5813/23001/10472/893…
HP_BROAD_FINGER	150	-0.486827	-1.47348	0.00143163	0.0219907	0.0182664	2628	tags=31%, list=8%, signal=28%	657/9968/3756/57459/55904/6942/25930/23291/26115/9969/6595/6326/64359/2317/1656/4212/23312/4488/10075/23112/8573/64131/3720/1387/2186/9469/23162/55209/23040/23030/2033/8567/6812/1795/81603/23001/8936/57178/2775/6304/84628/51412/2893/9241/650/64093
HP_PSYCHOGENIC_NON_EPILEPTIC_SEIZURE	84	-0.57849	-1.62952	0.0014365	0.0220333	0.0183018	2301	tags=51%, list=7%, signal=48%	27161/6622/2034/3064/8243/25792/65018/84148/6389/4204/8867/55904/6942/25930/23291/26115/9969/1656/54832/10075/23112/3720/1387/2186/23162/23095/23040/9829/23030/2033/4763/8567/5979/6812/1795/23001/8936/57178/6304/9568/84628/51412/2893
GOCC_POTASSIUM_CHANNEL_COMPLEX	89	-0.576581	-1.64066	0.00145471	0.0222801	0.0185068	5121	tags=47%, list=15%, signal=40%	9992/10021/3737/8514/3739/3736/348980/3778/3757/3776/3741/27345/3761/3775/3752/3748/3750/10242/10060/3756/3760/3747/2899/3773/3746/7881/3780/10142/1804/610/56479/57628/2900/26047/3751/3785/2898/3745/6833/3767/30818/30819
HP_RECURRENT_OTITIS_MEDIA	148	0.565014	1.52503	0.00145723	0.0222863	0.0185119	5162	tags=42%, list=15%, signal=36%	2214/4256/3426/2302/2316/5880/2006/5696/92749/5971/56992/54970/100151683/3718/51364/345895/1770/7314/920/2261/915/5580/54919/84061/3507/916/85478/6674/9411/3071/54/6850/695/10309/89765/7454/2622/221421/55329/3560/30011/4487/8260/55036/55343/352909/5718/5879/84522/113179/83538/29760/23765/51085/8788/974/79650/246176/4791/8701/200373/6736
HP_ABNORMALITY_OF_HAND_JOINT_MOBILITY	30	0.757839	1.60397	0.00146612	0.0223565	0.0185702	2925	tags=37%, list=9%, signal=33%	1281/1292/1278/1289/6611/1291/1293/1303/2783/6197/9791
GOCC_MOTILE_CILIUM	206	0.521307	1.44495	0.00146968	0.0223565	0.0185702	6607	tags=37%, list=20%, signal=30%	301/1043/6676/54558/7802/204/259307/25876/92749/1636/53340/476/345895/1770/83659/79819/84223/54919/8382/483/1069/64147/25790/85478/84902/83853/5566/5901/5311/89765/2622/5906/221421/55329/26074/4957/51098/8751/832/123811/585/146845/84221/91978/83538/84229/8878/8372/4867/122481/200894/89876/8701/200373/387712/135138/4117/343521/80217/27152/441531/57821/200162/117144/27285/64518/154865/144406/23002/…
GOBP_POSITIVE_REGULATION_OF_CD4_POSITIVE_ALPHA_BETA_T_CELL_ACTIVATION	38	0.733791	1.63439	0.00146999	0.0223565	0.0185702	3324	tags=42%, list=10%, signal=38%	301/3122/3123/8651/54440/3606/64332/3965/9308/942/3566/7048/3071/3142/51043/1604
HP_PROPTOSIS	241	0.519748	1.45434	0.00147032	0.0223565	0.0185702	4168	tags=37%, list=13%, signal=32%	1281/1277/30008/871/633/3115/3113/2335/29089/56975/53834/8318/6611/2316/7291/1593/4313/3339/4615/1482/150468/182/55215/4000/9871/5888/1513/2535/259266/6237/5696/29957/8985/64175/7040/5034/100151683/54820/10733/10370/2177/6608/3481/2261/124583/5424/5155/157570/4854/10459/2175/2077/56896/7043/83990/2260/7516/285590/4893/7048/672/5159/7545/4921/10269/4125/9401/7046/5184/2176/1009/2296/6662/7474/6016…
GOBP_CELL_CYCLE_DNA_REPLICATION	43	0.715292	1.63515	0.00147628	0.0224027	0.0186086	2863	tags=44%, list=9%, signal=40%	4171/8318/5111/9837/5888/81620/144455/4175/4173/641/4172/10926/8317/26271/79733/10269/3978/2237/29980
GOCC_TERMINAL_BOUTON	48	-0.654435	-1.68126	0.00147761	0.0224027	0.0186086	2770	tags=33%, list=8%, signal=31%	8867/793/57465/3747/2899/4852/64780/5864/6855/23025/10815/2898/2902/4915/4983/10814
GOBP_MRNA_PROCESSING	475	-0.377162	-1.25009	0.00148728	0.0225167	0.0187033	5384	tags=38%, list=16%, signal=32%	57703/10949/55599/10421/7737/26828/9584/4841/54439/9169/57794/51755/6421/9129/1660/988/26576/23144/8189/9924/9939/57461/3550/85437/3192/6830/55285/81608/57721/55339/55234/6625/153527/22827/57187/10929/22916/8570/5356/53981/8731/54496/7072/134353/154007/9716/80746/55280/8241/10658/170506/23064/94104/51362/9904/23398/24144/6733/6431/84081/57805/8087/144983/64062/58155/9810/4691/23451/255967/246744/…
GOBP_POSITIVE_REGULATION_OF_INTERLEUKIN_10_PRODUCTION	40	0.733974	1.65438	0.00149533	0.0226061	0.0187776	3382	tags=42%, list=10%, signal=38%	9636/54209/602/7097/54440/29108/3569/64581/3965/3082/9308/29126/2150/6850/947/6774/353514
GOMF_NUCLEOSIDE_TRIPHOSPHATASE_REGULATOR_ACTIVITY	478	-0.377293	-1.24613	0.00149948	0.0226364	0.0188027	4300	tags=32%, list=13%, signal=28%	11214/117289/27352/9181/116984/23362/116985/5924/84986/9882/2665/2664/29899/10564/93627/11033/9515/140775/119016/216/9605/29/116988/8131/9135/9771/8997/96459/9459/23365/115703/55738/23263/22894/23677/414189/10260/79735/6654/2245/134957/9681/3996/9462/23527/6002/58504/23348/9826/26084/57584/22999/7074/84253/55103/57465/23158/5909/5900/2909/153090/60682/10144/10411/1936/23096/7249/4649/55667/57139/…
HP_CHRONIC_SINUSITIS	55	0.665595	1.57482	0.00150495	0.0226863	0.0188442	6642	tags=58%, list=20%, signal=47%	4256/2302/2212/92749/7040/54970/51364/345895/1770/6890/54919/85478/6674/10309/89765/2622/221421/55036/352909/6892/83538/29760/974/246176/8701/200373/6891/115948/79925/6103/1767/123872
GOBP_CELL_CYCLE_CHECKPOINT_SIGNALING	163	0.544217	1.47613	0.00152994	0.0230301	0.0191298	3151	tags=29%, list=9%, signal=27%	891/9212/983/10403/1017/1063/8318/699/1869/701/51512/5347/990/51514/7272/9319/1263/11130/4998/81620/1026/4085/8914/55055/1111/11200/63967/1843/4582/79968/2177/641/26270/51499/10459/146956/10769/83990/9735/26272/672/4193/79858/6118/835/29980/3364/55159
GOBP_NEGATIVE_REGULATION_OF_HEMOPOIESIS	105	0.59418	1.55001	0.00153764	0.0231129	0.0191985	3503	tags=34%, list=11%, signal=31%	4057/301/7130/972/28959/4192/55365/2302/714/8651/861/3659/10875/4067/3204/1021/84695/3718/2213/10221/10234/2737/2064/84959/10272/864/11006/3566/10859/80149/3635/3142/7098/51043/5771/6988
GOBP_POSITIVE_REGULATION_OF_ALPHA_BETA_T_CELL_DIFFERENTIATION	50	0.699988	1.63818	0.00154341	0.0231666	0.0192431	3111	tags=42%, list=9%, signal=38%	301/3122/3123/8651/861/54440/3606/64332/3965/9308/942/2737/4860/864/11006/3566/7048/3071/6850/3142/51043
GOBP_PROTEIN_ACETYLATION	214	-0.443233	-1.39719	0.00154857	0.023211	0.01928	5211	tags=45%, list=16%, signal=38%	26151/5187/80018/55226/200186/9027/80764/1386/26471/7917/6622/26036/4089/25942/6874/79612/79829/6314/6877/23326/9862/51105/3054/85459/84656/60560/9329/8473/84148/6598/26122/8888/4204/10524/27097/6944/10902/122830/51230/6872/2932/4801/93624/57634/8202/10664/11143/84289/4800/29117/10847/55167/55689/9252/284058/23181/339287/10411/54386/23774/26038/8464/4300/2624/57609/8648/57551/4654/54799/23558/233…
HP_HEMOPTYSIS	65	0.653709	1.59621	0.00156786	0.0234666	0.0194923	4456	tags=48%, list=13%, signal=41%	1281/1290/7042/3123/3115/3113/4015/1289/2212/3106/59/2022/355/2006/84818/7040/64581/1230/7043/7048/6338/94/7046/10568/4638/6945/3586/26191/23765/720/8076
GOBP_MATERNAL_PROCESS_INVOLVED_IN_FEMALE_PREGNANCY	58	0.667504	1.60278	0.00157226	0.0234883	0.0195104	3401	tags=43%, list=10%, signal=39%	6696/51673/3976/285/3675/2706/3726/6781/5764/1268/84868/1508/7026/3965/10370/4838/5743/23780/1594/5066/10959/5997/7319/7421/682
HP_OTITIS_MEDIA	260	0.500623	1.40746	0.00157463	0.0234883	0.0195104	5554	tags=40%, list=17%, signal=34%	2214/4256/3115/3113/3426/2302/29887/2316/5880/1535/7852/10312/5982/2006/204/5696/92749/5971/1536/56992/7462/54970/100151683/4688/3718/51364/4261/3561/345895/641/5788/1770/4689/7314/920/653361/2261/6890/3984/915/5580/54919/4860/84061/3507/26608/916/85478/6674/9275/175/9411/4125/3071/54/6850/695/10309/3575/89765/7454/2622/221421/6774/55329/3560/30011/2314/4487/8260/55036/83451/55343/352909/8742/571…
GOBP_RESPONSE_TO_INTERLEUKIN_1	136	0.564905	1.50692	0.00157601	0.0234883	0.0195104	5081	tags=38%, list=15%, signal=33%	1116/301/6347/2633/3576/1958/4435/6352/4313/1535/4615/2635/2634/9590/1051/3656/3037/958/5122/29108/3569/3965/8692/3280/3554/11173/3557/6364/3553/80149/51135/7444/6662/361/5603/7850/6355/6354/6609/3654/407018/3625/10010/8792/8564/8372/6880/4790/10344/8986/820/6362
GOBP_PYRIMIDINE_NUCLEOSIDE_METABOLIC_PROCESS	23	0.797151	1.61081	0.0015805	0.0235219	0.0195383	4379	tags=52%, list=13%, signal=45%	7083/1890/7378/1806/27350/60489/1841/9582/200316/140564/978/51251
GOBP_REGULATION_OF_NEUTROPHIL_MIGRATION	45	0.708734	1.63988	0.00158572	0.0235548	0.0195655	6794	tags=71%, list=20%, signal=57%	7130/972/4192/3576/728/5880/4615/4267/56833/7060/1803/719/683/3554/391/3071/3552/5879/83700/2526/708/399/27202/1236/3929/101/7499/9353/64127/4354/51561/158747
GOBP_NEGATIVE_REGULATION_OF_MITOTIC_CELL_CYCLE_PHASE_TRANSITION	177	0.537355	1.47087	0.00158718	0.0235548	0.0195655	4540	tags=36%, list=14%, signal=31%	10457/891/6347/9212/7465/983/10403/1017/1063/699/701/51512/5347/990/51514/7272/9319/1263/11130/4998/81620/1026/4085/144455/55055/2146/1111/25959/11200/678/63967/1843/4582/641/10385/51499/10459/10769/26271/9735/672/4193/6118/5311/835/91607/29980/3364/5933/55159/10106/677/51339/60561/57099/10263/7157/51065/131601/29933/51379/348654/3275
GOBP_NEGATIVE_REGULATION_OF_VASCULATURE_DEVELOPMENT	139	0.561196	1.50045	0.00159478	0.0236342	0.0196315	4485	tags=27%, list=13%, signal=24%	5054/1284/3627/7042/3202/1647/5176/11117/7057/285/10253/3339/9510/1969/240/7060/641700/6772/1634/5230/1870/9723/23166/161742/2828/90993/10769/2296/23213/3087/407040/56999/5468/1499/29924/407006/729230/7058
HP_OSTEOLYSIS	78	0.62911	1.58779	0.00160129	0.0236694	0.0196607	4525	tags=50%, list=14%, signal=43%	1281/3123/4323/1031/857/699/2316/2706/4313/701/1075/861/9319/4000/1513/1026/11200/118429/64135/4854/3557/7389/2260/285590/5159/4921/10269/4125/25923/6578/3663/7421/3417/2629/1499/7157/6427/8878/8792
GOBP_POSITIVE_REGULATION_OF_LYMPHOCYTE_DIFFERENTIATION	106	0.585485	1.52856	0.00160165	0.0236694	0.0196607	5741	tags=49%, list=17%, signal=41%	301/3122/3123/4323/972/4192/8651/11221/861/54440/259307/3606/64332/3965/9308/942/5788/10385/2737/4860/864/51176/11006/3566/3559/7048/3071/6850/695/3635/10288/3575/3142/2621/51043/3586/146850/3574/2736/387/3601/558/7535/399/2625/3594/8876/4602/3600/572/3707/7292
HP_ABNORMAL_INCISOR_MORPHOLOGY	87	-0.565837	-1.60411	0.00160652	0.0236895	0.0196774	2418	tags=39%, list=7%, signal=36%	57465/55904/4040/6942/157680/25930/7039/8313/23291/4750/26115/9969/1656/10075/23112/3720/1387/2186/23162/652/23040/23030/2033/8567/1795/5813/23001/8936/57178/2892/6304/84628/51412/2893
GOBP_POSITIVE_REGULATION_OF_MYELOID_CELL_DIFFERENTIATION	99	0.609121	1.5845	0.00160752	0.0236895	0.0196774	3107	tags=33%, list=9%, signal=30%	3123/972/3202/3976/9636/54209/7305/861/182/3304/3148/2353/3059/7071/6772/2242/7040/2124/1230/338382/85477/10221/841/920/51176/8737/3276/3071/8772/3635/169200/6774/3303
HP_SEVERE_GLOBAL_DEVELOPMENTAL_DELAY	203	-0.453314	-1.42443	0.00161801	0.0238108	0.0197782	4567	tags=39%, list=14%, signal=34%	27183/149371/91137/5193/80746/3064/8243/10804/55823/2752/5649/80232/55670/1496/55275/93627/2074/51/9409/84148/4204/9037/2911/132/5190/84342/132158/25828/5331/3756/2073/51112/55770/55904/6942/25930/2258/23291/26115/9969/8218/253959/1656/5830/6857/80816/10479/51199/1501/10075/23112/221692/26227/8573/50/3720/2186/9915/10522/23162/23040/23030/738/8567/6812/1795/5813/23001/8936/285175/57178/2566/6304/…
GOBP_T_CELL_MEDIATED_CYTOTOXICITY	49	0.689719	1.61468	0.00162144	0.0238279	0.0197924	3000	tags=45%, list=9%, signal=41%	3122/3123/3106/1075/3105/567/100507436/5551/2213/5873/3140/5788/2013/3133/3251/3134/5817/10859/3071/8772/3575/3136
HP_MITRAL_VALVE_PROLAPSE	106	0.584528	1.52607	0.0016261	0.0238631	0.0198217	4589	tags=42%, list=14%, signal=36%	1281/165/1277/1278/1290/7042/4323/1289/2316/4313/5351/11014/7450/5982/4000/2006/7462/7170/653361/3984/1349/285590/26608/7048/9275/3052/8642/6533/7169/7046/5311/51726/5167/1193/80114/83451/29940/126792/9158/23193/51085/2137/8076/6497
GOBP_REGULATION_OF_MYELOID_CELL_DIFFERENTIATION	193	0.529426	1.45892	0.00165257	0.0242177	0.0201162	3970	tags=33%, list=12%, signal=29%	4057/7130/3123/972/3202/4015/3976/9636/54209/7538/7305/714/861/182/6688/3304/3148/567/2353/1051/3059/7071/6772/3665/4067/3204/2242/7040/1021/2124/1230/338382/85477/55170/10221/841/920/10234/84959/10272/4211/51176/8737/11006/1441/10859/3276/3071/8772/3635/169200/3218/3205/6774/7098/3303/5771/6988/116151/3692/4920/11025/2185/677
GOBP_REGULATION_OF_RNA_SPLICING	153	-0.484006	-1.47153	0.00166385	0.0243492	0.0202254	5557	tags=46%, list=17%, signal=39%	10137/27339/8227/84872/57703/1198/9584/54407/51755/9939/3192/55234/6625/22827/57716/7072/8241/10658/23064/6733/6431/84081/8087/58155/4691/246744/2332/2521/4858/6651/5430/54715/10284/55225/135295/79066/7536/389677/146713/6433/3188/22927/6207/5936/23543/1195/10181/3178/58517/10084/9513/91746/6430/4857/10656/57396/4654/9444/10521/84530/2334/10659/3189/1153/56853/57060/202559/79026/5295/60680/11189
GOMF_RAGE_RECEPTOR_BINDING	10	0.91874	1.59127	0.00167135	0.0244249	0.0202883	1522	tags=70%, list=5%, signal=67%	6275/6280/6279/6284/2357/3148/6285
HP_MACULAR_PURPURA	68	0.645566	1.59008	0.00167886	0.0244595	0.020317	3850	tags=44%, list=12%, signal=39%	1281/1277/1290/1289/2162/3673/83706/135228/3937/54809/5551/811/5873/9103/23474/2120/113189/3690/5184/6813/7454/8676/6915/3207/6774/11274/9630/2629/4758/2677
HP_ABNORMAL_MITRAL_VALVE_PHYSIOLOGY	149	0.558676	1.50708	0.00168023	0.0244595	0.020317	4654	tags=36%, list=14%, signal=31%	1277/1278/1290/2318/633/4015/1289/10112/10516/2316/3106/1482/5982/2717/4000/355/2006/7026/7462/1230/10370/10265/4053/653361/3984/1349/7043/57538/26608/5500/9275/175/3052/10269/4125/8642/92579/6197/2697/6016/1193/7319/3586/83451/29940/23498/2629/126792/2626/51085/720/6497/9997
GOBP_NEGATIVE_REGULATION_OF_CYSTEINE_TYPE_ENDOPEPTIDASE_ACTIVITY	85	0.618204	1.58082	0.00168069	0.0244595	0.020317	3711	tags=40%, list=11%, signal=36%	4057/4318/358/332/7422/2537/5329/960/7057/114769/1800/4504/83596/6195/2876/2821/831/3082/8530/10542/330/5743/3428/51499/2810/25816/6197/6478/2621/5447/5272/8740/10049/1718
GOMF_OXIDOREDUCTASE_ACTIVITY_ACTING_ON_THE_CH_NH2_GROUP_OF_DONORS_OXYGEN_AS_ACCEPTOR	16	0.853382	1.60946	0.0017198	0.0249941	0.0207611	2047	tags=50%, list=6%, signal=47%	4129/4015/4016/4017/259307/84695/7412/84171
GOMF_FATTY_ACID_BINDING	49	0.688911	1.61279	0.0017383	0.0252198	0.0209486	5029	tags=41%, list=15%, signal=35%	2171/5947/6280/241/2173/6279/1382/1381/341/80758/6809/57834/5468/6342/2170/8309/338557/128/4706/83758
HP_ABNORMALITY_OF_EPIPHYSIS_MORPHOLOGY	253	0.507781	1.42078	0.00174012	0.0252198	0.0209486	4239	tags=31%, list=13%, signal=27%	1277/4318/1278/4256/633/2335/760/53834/1806/81031/29887/1299/8318/25886/54209/2316/7305/3339/150468/990/10312/2990/55858/2121/4998/1513/81620/2535/9653/89891/56992/8985/5932/84695/6628/100151683/1062/23594/10733/132884/2720/64135/1836/2261/124583/1594/10293/90417/64374/55898/4921/55764/5251/83452/5293/5264/64802/6197/6578/7474/2588/5447/7421/9509/51098/4796/579/65992/4758/2677/286053/1298/57560/5…
HP_UNUSUAL_FUNGAL_INFECTION	63	0.651664	1.57938	0.00175167	0.0253522	0.0210586	5749	tags=52%, list=17%, signal=43%	7037/1535/6772/1536/84818/7040/64581/4688/3718/4261/3561/653361/9948/915/3559/90417/916/55630/5293/3575/6774/3663/64170/79258/8625/3431/23765/919/7535/4791/3594/81704/5336
GOBP_POSITIVE_REGULATION_OF_ERK1_AND_ERK2_CASCADE	214	0.517099	1.43518	0.00176201	0.0254441	0.0211349	5334	tags=39%, list=16%, signal=33%	1116/5322/3123/5320/10457/972/6347/255743/5154/960/728/3383/54209/10253/6352/80310/10268/59/4504/6464/9590/84868/3725/1880/5028/29108/8829/7040/1230/3965/284/8685/5788/5908/920/50507/2261/4838/5155/388325/6364/2150/25865/5159/7162/4282/9464/5031/4919/5906/2246/2621/3552/2149/5245/152007/5345/4920/26191/6355/2185/64170/2358/6354/2626/2324/10392/948/407006/407019/407018/8792/338557/10519/10344/1436…
HP_RECEPTIVE_LANGUAGE_DELAY	54	-0.63877	-1.69215	0.00176285	0.0254441	0.0211349	2684	tags=48%, list=8%, signal=44%	25970/55904/6942/25930/23291/26115/9969/1656/58508/10075/23112/3720/2186/23162/23040/57822/23030/8567/1795/23001/8936/57178/6304/84628/51412/2893
HP_EEG_WITH_FOCAL_SHARP_SLOW_WAVES	10	-0.914712	-1.63303	0.00177141	0.0255086	0.0211885	2422	tags=80%, list=7%, signal=74%	5290/1106/10000/5602/6323/773/23316/2562
GOBP_RESPONSE_TO_STEROID_HORMONE	322	0.482303	1.38257	0.00177217	0.0255086	0.0211885	3828	tags=29%, list=11%, signal=26%	3485/301/6696/1277/4129/5327/358/133/7042/7298/4192/4015/5176/6382/7057/8061/857/3490/1261/7538/2706/1535/5111/6781/706/7101/2022/445/7097/3304/3148/2353/836/5122/7035/1536/1636/7040/5021/199/3569/3065/2821/25959/476/811/26508/678/9325/2/54206/2720/8754/81606/56937/84709/10413/4838/5743/5058/7533/114907/3557/406/7043/7048/672/6502/5978/1545/5066/5106/5901/5724/11240/387758/490/10498/9076/3303/374…
GOBP_MEIOTIC_CELL_CYCLE	251	0.507031	1.41747	0.00178152	0.0255771	0.0212454	3402	tags=24%, list=10%, signal=22%	991/9232/7153/9133/1164/3976/10403/1017/4751/6790/699/23397/2827/83540/701/5347/10051/10635/7272/9319/9156/5888/84057/8438/259266/995/9700/5932/81930/811/55706/1843/9088/2177/7283/7314/993/898/146956/2175/10609/26271/83990/7516/4627/10096/8900/84944/9918/51441/89765/100130958/3955/55329/3364/7474/2067/25788/29893/4487/143689
HP_ABNORMAL_TRACHEOBRONCHIAL_MORPHOLOGY	305	0.487752	1.39143	0.00178179	0.0255771	0.0212454	5187	tags=38%, list=16%, signal=32%	4256/3123/3115/29089/2302/2212/5880/1535/7852/3239/5982/55215/3659/5888/567/2006/6772/92749/1536/7462/55505/7040/54970/341640/6628/4688/51364/5002/3561/23594/2177/9723/345895/641/1770/4689/841/653361/1836/6890/3984/9948/2064/5580/54919/4854/10459/84061/2175/3507/8737/2077/51082/6809/83990/2260/7516/26608/85478/6674/9275/672/5159/6338/4921/925/3071/5293/8642/6850/10309/2176/89765/2622/6662/5077/10…
GOCC_MITOCHONDRIAL_PROTEIN_CONTAINING_COMPLEX	241	0.517024	1.44672	0.00178765	0.0256229	0.0212834	7699	tags=53%, list=23%, signal=41%	56901/64960/6183/1346/400916/140823/4725/581/1340/51373/84419/4696/51253/440567/27089/64981/64979/1349/7386/26521/4697/10452/55052/28998/10975/5163/64983/57129/7388/64968/55168/100128525/3028/4713/84769/4708/29796/1337/6390/51079/29088/128308/79135/84701/5245/1329/10295/4707/1348/63875/10989/29093/9377/7416/10440/4695/134266/54927/7818/55173/29928/65003/64928/64951/54148/51069/4728/1351/387338/61…
GOBP_ANIMAL_ORGAN_REGENERATION	65	0.649887	1.58688	0.00178986	0.0256229	0.0212834	3389	tags=42%, list=10%, signal=37%	4837/133/7298/5634/890/3162/983/57817/285/6790/9104/5111/7351/1051/2146/1636/3936/3569/3082/2737/7048/578/2621/9076/2735/3586/6209
GOBP_DENDRITIC_CELL_MIGRATION	33	0.753705	1.62535	0.001797	0.0256903	0.0213394	4838	tags=61%, list=15%, signal=52%	6352/7852/240/6688/56833/998/1880/1234/1230/3965/811/196527/2059/54795/7226/2621/5294/729230/3579/708
GOBP_INFLAMMATORY_RESPONSE_TO_ANTIGENIC_STIMULUS	73	0.642527	1.60608	0.00180048	0.025705	0.0213517	3631	tags=37%, list=11%, signal=33%	2214/3123/718/54209/1268/3148/2209/4067/2876/3500/2213/2/3055/3133/3557/10769/3559/2268/6850/695/79651/5692/5682/7784/3586/968/5045
GOBP_PEPTIDYL_LYSINE_ACETYLATION	185	-0.455838	-1.41223	0.00181418	0.0258656	0.021485	5144	tags=45%, list=15%, signal=39%	5187/200186/9027/80764/1386/7917/6622/26036/4089/25942/6874/79829/6314/6877/23326/9862/51105/3054/84656/9329/8473/84148/6598/26122/8888/4204/10524/27097/6944/10902/51230/6872/4801/93624/57634/8202/10664/11143/84289/4800/29117/10847/55167/55689/9252/284058/23181/339287/10411/23774/26038/8464/4300/2624/57609/8648/4654/54799/23558/23338/27154/7703/7994/8850/408/1387/51562/10014/322/55209/80314/2033/…
GOBP_POSITIVE_REGULATION_OF_MONONUCLEAR_CELL_MIGRATION	65	0.64963	1.58625	0.0018176	0.0258793	0.0214964	6215	tags=51%, list=19%, signal=41%	5054/3958/3627/6352/80310/8764/6688/29108/199/1230/3965/811/196527/3676/6364/8772/2621/7474/8740/5641/2185/2358/6354/6693/387/729230/708/284114/1524/81704/6846/10563/1236
HP_ABNORMAL_BRONCHUS_MORPHOLOGY	152	0.548245	1.48194	0.0018241	0.0259368	0.0215441	5283	tags=40%, list=16%, signal=34%	4256/3123/2302/2212/5880/7852/567/6772/92749/7040/54970/51364/3561/23594/345895/641/1770/1836/6890/9948/5580/54919/84061/3507/8737/2077/6809/2260/85478/6674/6338/925/3071/5293/6850/10309/89765/2622/6662/10568/221421/5447/91039/55036/352909/8742/65992/6892/5879/9138/83538/29760/23765/974/4790/246176/4791/8701/200373/1956/6340
GOBP_PROTEIN_NITROSYLATION	16	0.847773	1.59888	0.00183739	0.0260904	0.0216718	1794	tags=38%, list=5%, signal=35%	6280/6279/2597/1636/7295/4843
GOBP_REGULATION_OF_NEUROGENESIS	356	-0.399409	-1.29616	0.0018548	0.0263021	0.0218476	3450	tags=31%, list=10%, signal=29%	9037/3815/5108/23105/274/22891/64689/55079/29882/1523/5728/10507/2915/79791/7124/10419/4771/8867/23363/5803/23376/8864/57556/657/5048/7074/4099/443/9572/5530/2258/54437/655/2803/23405/55198/26039/84376/1630/659/4155/22933/118813/6376/283659/4821/7804/5802/8831/57609/6091/84630/85358/11141/5270/51199/23013/64218/10509/7473/4673/4168/9693/5364/10500/4916/1030/3397/65078/4763/56920/23493/6653/4851/4…
GOBP_FOREBRAIN_DEVELOPMENT	369	-0.392569	-1.28556	0.00186183	0.0263663	0.0219009	3210	tags=28%, list=10%, signal=26%	56949/29072/55079/6867/56339/7832/5728/2932/266727/79659/4760/1943/83696/4771/5629/3340/657/6714/5048/6343/2909/3747/153090/84687/5455/2258/57282/23035/1399/79048/2247/57688/84376/23224/10818/583/80709/5830/26038/7155/2624/7804/6091/85358/3746/4852/2534/10579/317762/51199/5881/66000/221692/3516/2145/2637/9693/7248/6657/652/166614/65078/64805/4763/2648/4781/3480/4851/4609/79969/477/6656/3400/6658/…
GOBP_CELLULAR_RESPONSE_TO_UV	86	0.606006	1.5513	0.00187887	0.0265719	0.0220717	4211	tags=42%, list=13%, signal=37%	7076/4318/358/55872/9212/114769/4239/4313/5111/1026/1111/8692/581/400410/993/1643/5424/5743/5580/51499/4776/23596/578/10715/55364/611/10714/10856/5603/2067/83695/138162/4312/54929/6609/7157
HP_ANEMIA_OF_INADEQUATE_PRODUCTION	174	0.550028	1.50259	0.00188574	0.0266332	0.0221226	5392	tags=39%, list=16%, signal=32%	2335/3117/29089/3119/1356/5880/3043/4615/219285/2022/55215/3039/5052/5888/355/3040/7167/5696/5321/7040/3783/2590/2177/10265/3251/6231/10459/2175/8737/83990/7516/7386/672/94/2176/7454/1719/79644/55159/1604/1468/84701/55343/6223/669/1861/675/4312/27249/6201/51067/9780/6609/3784/11224/6427/537/226/5825/131118/25974/2189/6948/2187/843/23729/8029
GOBP_GLYCOSYL_COMPOUND_CATABOLIC_PROCESS	35	0.73225	1.6028	0.00189087	0.0266437	0.0221313	3986	tags=46%, list=12%, signal=40%	7378/1806/27350/2519/2717/2990/60489/2517/9582/200316/4668/4860/140564/4521/2629/978
HP_ABNORMAL_GRANULOCYTE_COUNT	223	0.514144	1.43199	0.00189334	0.0266437	0.0221313	5868	tags=43%, list=18%, signal=36%	4478/3123/5880/7037/7852/81622/219285/9837/10312/861/55215/28755/5052/355/204/6772/958/54809/5551/100151683/4261/3561/5873/28956/2177/9948/915/5580/6231/2120/4860/10459/2175/3557/3507/29927/4893/916/5159/1441/175/9401/5293/51135/54/2937/6813/695/2176/3575/7454/2961/92579/7036/8676/6774/2530/7098/7319/55343/4796/2215/6223/2122/6201/64170/84522/9158/8625/10999/11224/29760/6427/2137/3579/974/919/259…
GOBP_PEPTIDE_CROSS_LINKING	36	0.738414	1.62217	0.00189408	0.0266437	0.0221313	3560	tags=36%, list=11%, signal=32%	301/1281/633/2335/5266/2162/7057/1475/1634/3858/133584/9333/7052
HP_BROAD_BASED_GAIT	81	-0.559345	-1.56338	0.00189719	0.0266518	0.0221381	4337	tags=38%, list=13%, signal=33%	3752/8241/3064/54664/80232/4204/6711/23241/10847/9968/9499/57688/23321/6638/5830/10743/85358/57194/84706/26960/9839/10522/1107/5813/4297/8936/56521/7067/9378/51412/85300
GOBP_CELL_MATRIX_ADHESION	233	0.51494	1.43834	0.00190469	0.0267216	0.022196	4244	tags=36%, list=13%, signal=32%	5054/1281/30008/5328/87/7422/4323/2335/6281/255743/6385/3678/960/10516/7205/11117/7057/7791/3679/967/3675/3691/1842/3689/182/29984/3673/6237/83706/3204/6548/3688/8829/1021/50509/4059/7412/10395/4811/54749/9723/8754/22795/2013/683/3672/55901/64098/3683/3676/916/3728/3690/94/3987/3684/3693/9270/71/84962/947/7059/7414/3687/3696/2042/55920/10391/1020/1307/1845/7264/8751/6614/56999/9358/2185/1613/5879…
HP_ABNORMAL_FEMORAL_NECK_MORPHOLOGY	135	0.562596	1.50168	0.00190946	0.0267527	0.0222219	4517	tags=39%, list=14%, signal=33%	1277/4318/1278/633/2335/5176/81031/60681/1299/25886/2316/3339/10312/11014/4000/4998/2535/2517/2146/7040/100151683/23594/2720/64135/1836/2261/2737/124583/7043/7355/64374/91147/10269/83452/4125/3764/2961/2132/6197/5167/7474/2588/9509/4796/579/65992/1298/54187/126792/860/2137/8788
GOCC_REPLICATION_FORK	56	0.673371	1.60471	0.0019286	0.026985	0.0224149	6473	tags=62%, list=19%, signal=50%	5111/6119/5982/8914/1111/641/55388/4172/5424/5983/7516/11169/23649/5984/56852/6118/29980/10714/5558/4796/80119/5557/7157/54962/5985/51368/5425/6117/7320/50485/201973/57804/253714/5889/1786
GOBP_NEGATIVE_REGULATION_OF_T_CELL_DIFFERENTIATION	45	0.702278	1.62495	0.00193217	0.0269991	0.0224265	3253	tags=42%, list=10%, signal=38%	301/972/4192/2302/8651/861/3659/10875/84695/3718/2737/2064/864/11006/3566/80149/3142/51043/5771
HP_DELAYED_MYELINATION	197	-0.450504	-1.40419	0.00195096	0.0272255	0.0226146	5459	tags=40%, list=16%, signal=34%	6785/171023/57531/26235/7528/3736/9725/5631/9939/440138/23221/84153/80055/3192/84188/9758/149371/79876/22907/54496/27086/5191/51362/55823/2074/473/57582/5430/23417/55572/9739/132158/6711/25828/23097/57492/57459/57465/7025/2639/55904/5530/5455/6576/6326/22880/57468/8218/728294/1656/6857/51741/23126/23312/85358/29968/221692/26227/8573/57498/1387/57570/9915/23162/652/55906/2033/8567/6812/81603/5813/…
GOBP_MYELOID_LEUKOCYTE_MEDIATED_IMMUNITY	106	0.580628	1.51588	0.00196844	0.027433	0.0227869	4909	tags=50%, list=15%, signal=43%	3598/2214/718/6284/3162/7305/5880/8673/10417/4615/3689/54210/6688/11314/2209/4067/2242/1636/7462/3569/3965/3500/2213/284021/3133/9948/3566/2150/9341/84106/6338/2268/136/3684/5293/51135/5724/6813/6850/695/5272/6372/8013/5294/64170/84522/8832/729230/57102/2294/8723/6814/23586
GOBP_POSITIVE_REGULATION_OF_CHEMOKINE_PRODUCTION	69	0.639077	1.58448	0.00197952	0.027551	0.0228849	5868	tags=51%, list=18%, signal=42%	972/3162/1958/7291/4938/4615/7097/84868/4940/3606/29108/199/3569/64581/3965/3566/2150/3553/4282/136/6850/7098/7474/51284/3574/64170/23765/8832/1436/247/116/59341/7292/255231/148022
HP_ANTINUCLEAR_ANTIBODY_POSITIVITY	38	0.726231	1.61755	0.00198438	0.027582	0.0229108	5749	tags=61%, list=17%, signal=50%	6696/2212/4313/8651/355/9056/2213/7128/5580/8737/3559/54/3560/5771/3663/26191/79258/3654/919/3594/843/144811/5336
GOBP_POSITIVE_REGULATION_OF_PATTERN_RECOGNITION_RECEPTOR_SIGNALING_PATHWAY	44	0.71138	1.64041	0.00199152	0.0276448	0.0229629	4550	tags=48%, list=14%, signal=41%	4057/857/1535/7097/3304/91543/8638/51296/3430/7096/2150/10211/79132/4814/7098/3303/26191/121260/25921/80231/55601
GOBP_ATTACHMENT_OF_SPINDLE_MICROTUBULES_TO_KINETOCHORE	33	0.750856	1.61921	0.00199509	0.0276579	0.0229738	3680	tags=55%, list=11%, signal=49%	891/11004/9212/147841/10403/4751/83540/1894/81620/998/10615/29127/1062/57405/90417/55920/91272/27436
GOBP_FIBROBLAST_PROLIFERATION	80	0.627332	1.58613	0.0020058	0.0277503	0.0230505	3251	tags=41%, list=10%, signal=37%	1281/358/6648/891/972/6277/2335/5154/890/1869/4804/80310/990/2355/3725/11314/1026/1021/581/8877/1019/5155/26272/84875/5159/4282/4921/10269/51003/2621/2495/7474/10437
GOCC_PRESYNAPTIC_ACTIVE_ZONE	73	-0.595059	-1.63799	0.00200969	0.0277503	0.0230505	3182	tags=41%, list=10%, signal=37%	23085/140730/26747/26059/22999/9783/23208/320/8495/8541/1488/8499/57030/9912/491/5864/114/6812/8927/9699/25957/2823/22941/6855/6853/2571/1008/112755/23025/84628
HP_SKELETAL_DYSPLASIA	176	0.538632	1.47225	0.00201139	0.0277503	0.0230505	4239	tags=34%, list=13%, signal=29%	1281/633/81848/6424/2335/1806/1848/1299/54209/2316/7305/3339/9871/55858/1513/89891/7040/5034/10371/84695/100151683/5476/6608/2720/60/1836/29929/2261/2737/124583/10195/9394/2077/51082/2260/4921/6916/91147/9401/8642/54/71/5264/64802/3764/2697/246329/5167/4796/389549/579/65992/4758/1298/57560/54187/126792/860/2879
HP_ABNORMAL_BLOOD_ION_CONCENTRATION	309	0.480112	1.37353	0.0020123	0.0277503	0.0230505	5900	tags=38%, list=18%, signal=32%	1281/55240/3939/3123/1031/3117/56975/3119/4982/57817/857/1356/29887/3043/9493/1175/83483/81622/10312/5982/771/2006/3077/1026/9056/9071/10008/51604/7462/63901/64116/54809/2628/5551/476/6491/3783/2184/9723/9508/653361/84876/4665/3984/4854/1594/6778/2591/2260/4893/5092/26608/9275/5159/55898/6338/55764/1174/5251/6850/695/28962/30061/7036/7098/5167/6390/7546/7421/83451/3759/2271/4191/79823/4312/2736/6…
GOBP_POSITIVE_REGULATION_OF_RESPONSE_TO_CYTOKINE_STIMULUS	61	0.65675	1.58649	0.0020537	0.0282841	0.0234939	3757	tags=44%, list=11%, signal=39%	972/54209/7805/834/837/7852/7097/83666/3304/3665/64135/3554/146722/10555/8737/3661/9641/54625/8772/84166/2621/117854/3303/7474/81844/26065/3574
GOBP_PROTEIN_LOCALIZATION_TO_CELL_JUNCTION	93	-0.544386	-1.55916	0.00206236	0.0283662	0.0235621	3620	tags=43%, list=11%, signal=38%	51104/3716/5601/4884/22865/23426/51599/10368/51201/7082/23096/1742/56850/5590/9912/3799/5874/1740/91862/23162/347730/50944/59284/22871/2905/3800/8927/4130/3798/57555/11127/9231/6616/9379/112755/10815/9378/4137/9414/10369
HP_HEMATOLOGICAL_NEOPLASM	253	0.505674	1.41489	0.00206844	0.0284127	0.0236008	5950	tags=42%, list=18%, signal=35%	3123/3117/29089/3119/2162/699/54209/7305/701/4615/8651/219285/9837/10312/861/9319/55215/5888/8438/2121/355/10535/55505/54809/26511/5551/811/3832/11200/4173/1050/3561/581/132884/2177/641/64135/330/7373/7133/5580/6231/2120/10019/4860/10459/84061/2175/79719/83990/7516/1503/4893/672/5159/4193/8915/9401/6850/2176/3575/7454/970/6774/55159/2735/25788/8742/4436/23218/6223/2629/675/6201/2782/6609/11224/71…
GOBP_RESPONSE_TO_UV	142	0.552419	1.48034	0.00208346	0.0285817	0.0237412	4306	tags=35%, list=13%, signal=31%	7076/4318/358/55872/9212/114769/4239/602/4313/5111/51514/1026/836/2876/1111/51150/90313/8692/581/400410/840/993/1643/5424/5743/5580/51499/4776/23596/578/10715/55364/2237/7398/611/10714/10856/3364/5603/2067/7319/4436/83695/138162/675/4312/54929/6609/7157/54962
HP_PROGRESSIVE_GAIT_ATAXIA	29	-0.736108	-1.67925	0.00209844	0.0287498	0.0238807	2329	tags=59%, list=7%, signal=55%	5832/23064/57526/2554/6326/26278/6638/55149/112476/1938/6323/6812/477/773/79152/2566/6712
GOBP_CELLULAR_RESPONSE_TO_ABIOTIC_STIMULUS	316	0.48773	1.39641	0.00211625	0.028956	0.024052	4112	tags=35%, list=12%, signal=31%	7076/1277/4318/358/55872/1647/9212/7132/362/57817/1958/114769/4239/4313/1535/5111/1894/834/706/4615/2022/10635/8531/3659/50848/5888/355/4055/3673/1026/6591/836/6548/5269/958/5971/1111/3309/11200/8692/54206/581/641/5734/400410/841/624/6494/79073/993/1643/5424/10413/5743/3428/5580/51499/4776/26272/3553/672/23596/578/10715/6338/4193/580/5978/55364/10269/8915/8795/8772/5724/4255/5311/2002/642658/835/…
GOBP_REGULATION_OF_LYMPHOCYTE_DIFFERENTIATION	179	0.532073	1.45966	0.00212531	0.0290423	0.0241237	4892	tags=37%, list=15%, signal=32%	301/3122/3123/4323/972/4192/2302/3111/8651/11221/861/54440/3659/10875/56833/259307/3606/64332/84695/3965/3718/914/678/2177/9308/942/5788/10385/2737/5777/2064/150372/4860/864/2175/51176/11006/3566/3559/27166/7048/3071/80149/6850/695/3635/10288/3575/6932/3142/2621/51043/5771/3586/146850/3574/2736/639/677/1209/387/729230/3601/558/7535/399/2625
GOBP_PLACENTA_DEVELOPMENT	147	0.550039	1.48572	0.00213008	0.0290696	0.0241464	4502	tags=36%, list=14%, signal=31%	6696/9021/133/51673/3976/8061/4435/7262/2706/3726/6781/283/6768/5764/1508/1051/7026/6615/144455/8728/9820/1050/10733/10370/3280/841/3481/4838/5743/5155/1594/9394/51176/79733/7855/55224/899/5311/10959/3696/6692/51294/7421/3586/682/10049/639/677/5468/430/2116/4693/10155
GOBP_POSITIVE_REGULATION_OF_T_CELL_MEDIATED_IMMUNITY	57	0.658608	1.57381	0.0021364	0.0291181	0.0241867	3324	tags=39%, list=10%, signal=35%	3122/3123/3106/3105/10865/54440/567/91543/3606/3569/3140/5788/3133/3554/3134/5817/3553/7855/8772/3136/7784/1604
HP_ARTERIOVENOUS_MALFORMATION	54	0.672623	1.59031	0.00215059	0.0292737	0.0243159	4128	tags=48%, list=12%, signal=42%	1281/1277/1290/29089/1289/2022/55215/2990/5888/3569/2177/9508/2050/10459/2175/83990/7516/672/54567/285203/94/2176/55159/675/57572/11146
GOMF_HYDROLASE_ACTIVITY_ACTING_ON_GLYCOSYL_BONDS	142	0.550951	1.47641	0.00215572	0.0293055	0.0243424	4826	tags=36%, list=14%, signal=31%	1116/1117/4069/2519/57134/3556/5111/4615/7097/3074/2717/2990/2517/55741/197021/141/55247/8692/7096/1486/54936/2720/4668/683/3554/2632/7374/4125/79411/118788/7098/51311/51284/79694/1203/2581/2629/4758/4124/4121/6609/23193/4595/59307/6996/81793/8372/8930/23324/55024/3073
HP_BROAD_THUMB	110	-0.523478	-1.52851	0.00216061	0.0293341	0.0243661	2628	tags=34%, list=8%, signal=31%	657/9968/3756/55904/6942/25930/23291/26115/9969/64359/2317/1656/4212/4488/10075/23112/64131/3720/1387/2186/9469/23162/23040/23030/2033/8567/1795/23001/8936/57178/6304/84628/51412/2893/9241/650/64093
GOBP_REGULATION_OF_PHAGOCYTOSIS	98	0.599002	1.5572	0.00216415	0.0293443	0.0243745	4945	tags=48%, list=15%, signal=41%	5806/5322/6347/5359/718/2207/6556/54209/1535/7097/11314/717/3673/29108/64581/811/2213/3561/5873/8877/5788/196527/3055/10960/146722/2150/3553/2268/3071/6850/721/2621/3560/8724/78989/7052/1265/2358/948/8291/720/4240/8547/3601/1794/10326/10347
HP_INCREASED_BLOOD_PRESSURE	367	0.475429	1.368	0.00217085	0.0293643	0.0243911	5928	tags=40%, list=18%, signal=33%	1281/4256/7042/3123/4323/3115/1031/283120/3113/2335/3426/4015/4069/718/4982/81031/857/10253/3106/4313/3043/1482/1889/59/2022/861/3075/9319/5982/2717/4000/567/7056/2006/6772/3077/1026/7462/811/81/72/4582/169792/653361/54968/54507/2632/3984/10019/4854/55901/4547/2643/7043/7355/26608/7048/9275/3779/54567/6338/4193/285203/5566/91147/5978/94/10269/7046/65062/54/5311/51726/2132/2697/4638/6945/5167/9076…
HP_RECURRENT_VIRAL_INFECTIONS	58	0.660002	1.58477	0.0021712	0.0293643	0.0243911	5554	tags=53%, list=17%, signal=45%	2214/81622/10312/6772/1536/3718/4173/4261/3561/641/841/915/4860/84061/3507/3559/1503/90417/916/925/5293/695/3575/7454/8625/3431/919/7535/4791/1991/81704
HP_INCREASED_BONE_MINERAL_DENSITY	105	0.584901	1.52581	0.00218768	0.0295113	0.0245133	4901	tags=43%, list=15%, signal=37%	56975/760/4982/29887/2316/3339/10312/5982/4000/1513/2006/83706/7462/63901/7040/653361/1836/3984/4854/649/26608/9275/6916/5251/54/28962/2961/2697/9791/10568/5167/83451/6448/4796/1718/2629/860/6905/8878/51085/8788/8792/1436/10682/55768
GOMF_LAMININ_BINDING	26	0.777938	1.6058	0.00218769	0.0295113	0.0245133	2371	tags=54%, list=7%, signal=50%	3958/3956/7057/3679/3675/1520/1893/3673/3688/2817/4059/4811/8754/284297
HP_ABNORMAL_PALMAR_DERMATOGLYPHICS	201	-0.447618	-1.39825	0.00220746	0.0297225	0.0246888	4917	tags=39%, list=15%, signal=34%	5160/56916/6134/4591/7227/25942/22827/57187/197131/29123/5193/129563/2972/80746/8241/27086/8243/673/55670/1801/55593/10274/55252/9409/54880/4621/55790/8036/5190/5885/9702/6711/2245/23097/2254/10664/64840/9049/9968/3756/57492/157680/658/6595/324/25836/64359/6228/5830/26040/6925/4654/80816/58499/64131/1387/9469/652/3899/23030/22884/54453/2033/23036/738/51322/3977/403/9126/6812/23522/55636/9759/1081…
GOBP_TRANSMISSION_OF_NERVE_IMPULSE	73	-0.59116	-1.62725	0.00220899	0.0297225	0.0246888	2893	tags=33%, list=9%, signal=30%	59283/10368/8911/5048/4099/8912/6326/6334/288/57731/1901/5339/59284/79784/6323/26047/3751/2257/27092/2898/6328/4915/10369/7143
HP_OPEN_MOUTH	102	-0.524274	-1.51717	0.00221852	0.0298126	0.0247636	2876	tags=39%, list=9%, signal=36%	51244/200424/9968/3756/284058/57465/374654/6942/55777/157680/23096/5980/1822/57688/317662/6228/6638/10743/6925/23126/55704/11141/80816/54551/10479/9839/10522/4784/23389/23258/5813/5063/9993/10382/285175/2892/667/547/8214/53616
GOCC_ACTIN_FILAMENT	108	0.586122	1.5332	0.00223741	0.0300281	0.0249426	4106	tags=39%, list=12%, signal=34%	301/8572/9124/87/8826/7171/5880/5358/644150/54857/27295/283431/9260/4430/3059/11344/23406/3936/199/23022/7170/11151/60/3055/23433/4641/5058/8522/7169/71/7454/4650/10677/254102/92241/28988/5074/5756/5879/9050/29844/83700
GOCC_INTRINSIC_COMPONENT_OF_ENDOPLASMIC_RETICULUM_MEMBRANE	158	0.544527	1.47166	0.0022462	0.0301077	0.0250087	6189	tags=51%, list=19%, signal=42%	3122/3123/3115/972/3113/3117/3127/3119/3118/3106/3105/54898/3107/567/3120/23471/51604/64834/3309/811/23344/2923/57414/3133/6890/3134/29927/81502/26608/54344/10134/9697/10269/219855/5311/55831/91319/84888/51614/6238/10026/51398/3136/83460/57222/10237/113419/3290/1798/166929/6892/51141/54499/128869/10113/23457/550/51016/23204/8818/662/23065/26580/10682/51283/10328/347734/152002/9524/284361/9695/790…
GOBP_NEGATIVE_REGULATION_OF_NERVOUS_SYSTEM_DEVELOPMENT	144	-0.487596	-1.4772	0.00227503	0.0304553	0.0252974	3450	tags=40%, list=10%, signal=36%	9037/5108/23105/64689/5728/10507/7124/57556/657/4099/9572/5530/2258/54437/655/23405/222223/55198/84376/1630/4155/22933/283659/5802/8831/57609/64218/10509/7473/4168/9693/10500/4916/1030/3397/65078/4763/56920/6653/4851/57715/22902/3400/6860/223117/10501/388585/4133/8851/869/4038/1620/6833/23500/6585/9241/10683/7143
GOBP_REGULATION_OF_MAST_CELL_ACTIVATION	43	0.703788	1.60885	0.0022789	0.0304684	0.0253083	4763	tags=53%, list=14%, signal=46%	3598/5359/3162/5880/8673/1268/11314/4067/2242/3965/284021/5777/146722/3566/2268/136/6813/6850/8013/8832/57102/2294/8723
GOMF_IMMUNOGLOBULIN_BINDING	23	0.787205	1.59071	0.00228293	0.0304835	0.0253208	2475	tags=43%, list=7%, signal=40%	3958/2214/2207/2212/7450/2209/2213/2217/9103/11027
GOBP_NEGATIVE_REGULATION_OF_CELL_CYCLE_PROCESS	290	0.497646	1.41608	0.0022986	0.0306538	0.0254623	4359	tags=30%, list=13%, signal=26%	9232/10457/891/6347/9212/3976/7465/983/10403/1017/1063/4751/8318/699/1869/701/51512/5347/990/22809/51514/7272/9319/1263/11130/10040/4998/81620/1026/4085/144455/8914/55055/2146/9700/56241/1111/25959/11200/678/63967/1843/4582/79968/2177/641/10385/26270/51499/10459/146956/10769/26271/83990/9735/26272/79733/672/27243/4193/91147/79858/899/6118/5311/835/54998/91607/29980/3364/5933/55159/8260/4436/83695…
GOMF_PROTEIN_DEMETHYLASE_ACTIVITY	28	-0.74281	-1.68479	0.00230563	0.0307087	0.0255079	6186	tags=71%, list=19%, signal=58%	8284/22992/7403/55693/23133/23081/221656/8242/84678/55818/10765/54620/23135/3720/5253/55806/80853/51780/23030/221037
HP_ABNORMALITY_OF_THE_NASAL_TIP	326	-0.399753	-1.29655	0.00231048	0.0307344	0.0255292	4155	tags=37%, list=12%, signal=32%	116442/3054/673/196528/2664/57724/80232/5567/2182/93627/2332/26005/473/523/55252/6598/54880/5977/116931/55790/4204/9427/9459/10524/5831/9702/6711/22866/10735/6872/23097/26137/10060/11113/10664/64840/347344/23363/81887/10765/6309/10847/9968/57520/3756/284058/57492/57459/55770/57465/374654/10084/6942/55777/8085/23096/1741/1822/7290/57688/324/317662/64359/2317/6638/10844/6857/26040/6925/23126/85358/…
GOBP_MONOCYTE_CHEMOTAXIS	67	0.649004	1.59219	0.00231388	0.0307408	0.0255345	5311	tags=40%, list=16%, signal=34%	301/5054/3958/3627/6347/6352/56833/4067/199/3569/1230/1843/196527/5155/6364/6223/5641/6355/6283/2358/6354/5800/729230/8792/10344/6362/1524
HP_ABNORMAL_T_CELL_SUBSET_DISTRIBUTION	56	0.668625	1.5934	0.00231709	0.0307445	0.0255377	5606	tags=61%, list=17%, signal=51%	3115/355/3937/4261/3561/641/841/920/9948/915/5580/4860/84061/3559/1503/90417/916/925/8915/3071/5293/6850/3575/7454/10159/8625/3932/2137/919/7535/3702/843/50485/90268
GOBP_CELL_MIGRATION_INVOLVED_IN_SPROUTING_ANGIOGENESIS	91	0.612475	1.5723	0.00234557	0.0310832	0.025819	5633	tags=35%, list=17%, signal=29%	301/4223/27286/7422/3162/7057/1948/57381/7101/3688/8829/161742/2050/5743/10769/54567/9270/161198/8503/51564/6915/407006/407019/407018/387/79812/10519/406903/3791/2303/407010/11235
GOBP_RESPONSE_TO_METAL_ION	344	0.47522	1.36224	0.00235363	0.0311509	0.0258752	3401	tags=27%, list=10%, signal=25%	3485/4129/4318/358/241/6648/4499/6279/5359/5176/6649/3162/6382/7057/4982/983/57817/857/4017/4493/929/8826/1261/140576/7037/3726/5111/1894/706/2203/1800/84557/4489/4504/445/10312/3725/25932/567/2353/3077/1728/4495/836/29957/5122/1536/366/2821/4502/3309/811/1050/7412/144402/79901/841/8754/326343/653361/817/5499/6263/5743/4496/4776/4547/553115/3779/2539/5066/131034/4494/2937/71/5311/387758/7226/3006…
GOBP_RESPONSE_TO_XENOBIOTIC_STIMULUS	409	0.466092	1.34662	0.00236081	0.0312066	0.0259215	4544	tags=29%, list=14%, signal=25%	3485/4837/1277/4129/7042/6648/873/7298/4192/4015/5154/768/3162/7057/4982/983/8061/10451/123/1848/1063/1869/3675/7037/4313/1535/5111/706/196/7852/2203/1800/2022/445/3725/5888/2353/8438/1429/6772/3673/1728/79001/4067/836/2876/8321/5122/1536/1636/5021/90313/476/3309/7345/811/11200/51083/2730/874/284996/6185/969/4843/1019/5743/4860/10555/2180/2944/57552/316/1503/3553/7048/578/10715/6338/5978/1545/506…
GOCC_ER_TO_GOLGI_TRANSPORT_VESICLE_MEMBRANE	59	0.658595	1.5827	0.00238001	0.0314209	0.0260995	3137	tags=44%, list=9%, signal=40%	3122/3123/3115/972/3113/3117/3127/3119/3118/3106/3105/3107/9871/567/3120/2348/3133/3134/149111/553115/9554/10959/90411/3136/10972/374
GOBP_T_HELPER_1_TYPE_IMMUNE_RESPONSE	45	0.695836	1.61004	0.00241188	0.0318017	0.0264158	4473	tags=44%, list=13%, signal=39%	301/3123/6556/602/10865/84868/5971/3606/5321/3718/3554/51176/6778/3566/3553/3142/9466/10068/6693/729230
GOBP_DENDRITIC_CELL_CHEMOTAXIS	26	0.775291	1.60034	0.0024258	0.0319453	0.026535	4838	tags=65%, list=15%, signal=56%	6352/7852/6688/56833/1880/1234/1230/3965/811/196527/54795/7226/2621/5294/729230/3579/708
HP_ABNORMALITY_OF_THE_KNEE	348	0.475342	1.36378	0.00244235	0.032123	0.0266827	5605	tags=41%, list=17%, signal=34%	165/1277/1292/1278/1290/2318/871/6424/2335/760/1289/7132/60681/1299/3679/8318/2316/2706/3043/3339/990/5351/5352/11014/5982/5376/1291/2990/2121/4998/81620/2006/2535/1293/9653/3913/2146/7462/64116/7040/7360/84695/100151683/5307/23594/132884/7170/1303/2720/653361/64135/1836/2261/2737/124583/3984/2783/157570/1594/9394/56896/55081/3559/285590/4893/26608/9275/6536/4921/5566/5251/83452/4125/9401/163175/…
GOBP_T_CELL_DIFFERENTIATION_INVOLVED_IN_IMMUNE_RESPONSE	76	0.63134	1.58234	0.00246161	0.0323358	0.0268595	3111	tags=32%, list=9%, signal=29%	301/3122/3123/2207/602/10875/1880/5971/3606/3569/64332/84695/3965/3718/10538/942/5734/51176/6778/3566/80149/3142/6774/51043
GOCC_INTEGRIN_COMPLEX	31	0.747675	1.59413	0.00249219	0.0326968	0.0271593	5072	tags=71%, list=15%, signal=60%	3678/11117/3679/3675/3691/3689/3673/4067/3688/3672/3683/3676/3690/3684/3693/3687/3696/9358/3682/8515/22801/3655
HP_ABNORMAL_HAIR_PATTERN	329	-0.401596	-1.30258	0.00250142	0.032777	0.0272259	4862	tags=39%, list=15%, signal=34%	6125/3643/90121/55780/80267/80055/27161/9758/25942/197131/29123/6664/6597/8241/3064/27086/8243/673/196528/6224/6154/6160/5594/10283/473/4683/8242/4858/8473/84148/6218/6598/10128/5977/4621/8036/9895/7840/5190/5885/29072/10020/10735/6654/2245/10060/64840/23426/5286/867/25970/10847/9968/3756/57492/57465/55904/10084/6942/157680/25930/2908/23291/6138/26115/9969/6595/100033413/84168/324/25836/253959/66…
GOBP_RESPONSE_TO_TYPE_I_INTERFERON	62	0.655235	1.58445	0.00251133	0.032866	0.0272998	4238	tags=47%, list=13%, signal=41%	10410/9636/4599/4938/10581/4615/4939/6672/4940/6772/3665/79594/5777/3661/8519/9641/51441/3429/8772/84166/117854/7474/5771/11274/6773/81844/26065/6609/3654
GOBP_TYPE_2_IMMUNE_RESPONSE	37	0.721223	1.59387	0.00253057	0.0330766	0.0274747	4892	tags=51%, list=15%, signal=44%	301/972/602/1893/91543/3606/3569/10538/942/6778/3566/3142/255877/3586/9466/3620/729230/384/2625
GOBP_RESPONSE_TO_COPPER_ION	39	0.717813	1.60871	0.00254989	0.0332878	0.0276502	2524	tags=41%, list=8%, signal=38%	358/4499/6649/983/4017/4493/7037/84557/4489/4504/4495/4502/326343/4496/5066/4494
HP_REDUNDANT_SKIN	83	0.617453	1.57268	0.00256033	0.0333827	0.027729	4517	tags=37%, list=14%, signal=32%	1281/165/30008/10516/81031/55165/5982/2006/29957/2146/7462/653361/2261/3984/113189/6913/285590/26608/9275/2296/6197/9791/9509/8260/83451/29940/2677/2879/51085/117581/8788
GOBP_SPINDLE_ORGANIZATION	200	0.521432	1.43929	0.00257194	0.033486	0.0278148	5090	tags=36%, list=15%, signal=31%	991/4605/84722/891/22974/9133/9212/24137/10460/3833/10403/9787/4751/6790/10783/9055/2316/83540/9493/5347/7272/3304/259266/64946/284403/10615/29127/56992/10636/9700/55521/80258/6491/1062/3832/11200/203068/115106/7283/57405/10769/26271/4627/90417/1104/79998/27243/79000/5901/8841/93323/23354/3303/23636/26112/79866/26065/8480/54627/6905/729440/387/440145/9639/10540/49856/114327/28989/6795/55142/55559…
GOBP_ORGAN_OR_TISSUE_SPECIFIC_IMMUNE_RESPONSE	32	0.737793	1.57963	0.00257462	0.033486	0.0278148	3542	tags=22%, list=11%, signal=20%	4057/6036/3569/4843/6037/6170/163702
GOBP_POSITIVE_REGULATION_OF_CELL_DIVISION	87	0.616596	1.58145	0.00259705	0.0336945	0.027988	4919	tags=39%, list=15%, signal=33%	7042/7422/4192/9212/5154/1894/9493/80310/990/5764/7060/998/201161/29127/7040/5008/9928/81606/3481/5155/7043/3553/9270/4904/2246/23636/3552/994/6840/5473/54627/387/10755/6795
GOBP_REACTIVE_NITROGEN_SPECIES_METABOLIC_PROCESS	81	0.627144	1.59204	0.00259705	0.0336945	0.027988	4880	tags=42%, list=15%, signal=36%	5806/6648/857/9104/3043/706/445/7097/54996/2717/1728/199/64581/4843/1191/5743/2643/3553/1545/80149/54/5311/947/5447/5025/3586/113277/2185/5879/948/80777/4846/2644/384
GOBP_TYPE_I_INTERFERON_PRODUCTION	92	0.594966	1.52777	0.00260692	0.0337808	0.0280597	3799	tags=37%, list=11%, signal=33%	9636/929/4938/84282/4615/4939/7097/9111/3659/84868/3148/4940/6772/3665/2597/5971/29108/6737/64135/10293/3661/10211/10859/10475/79132/6850/8780/7098/51311/51284/3663/3586/81844/26191
GOBP_NEGATIVE_REGULATION_OF_LEUKOCYTE_MEDIATED_IMMUNITY	67	0.644996	1.58235	0.0026151	0.0338451	0.0281131	3330	tags=39%, list=10%, signal=35%	3598/684/3162/2302/3106/196/3105/6688/84868/11314/3077/259307/100507436/3965/3718/2213/5788/3133/5777/3134/11006/10859/3071/3575/1604/5272
GOMF_SODIUM_CHANNEL_ACTIVITY	46	-0.644096	-1.62571	0.00263453	0.0340139	0.0282533	2651	tags=39%, list=8%, signal=36%	8911/8912/2899/6326/6334/57657/6339/9311/610/6323/6327/2900/259232/55800/2898/6328/41/55515
HP_RAYNAUD_PHENOMENON	20	0.819663	1.60745	0.0026346	0.0340139	0.0282533	2620	tags=40%, list=8%, signal=37%	1282/6696/4000/10535/64135/10269/27235/54
HP_RECURRENT_SKIN_INFECTIONS	102	0.576859	1.5047	0.00265754	0.0342644	0.0284614	5554	tags=53%, list=17%, signal=44%	3426/2706/7037/1535/3691/4615/1075/9837/10312/6772/83706/1536/3937/64581/4688/3718/4261/3561/55851/653361/9948/915/3507/7389/113189/3559/90417/916/5293/3587/6850/695/6774/7319/29940/3574/4312/64170/8625/29760/3431/23765/974/3914/919/10519/4790/7535/147138/3655/1956/1991/2303/81704
GOBP_NEGATIVE_REGULATION_OF_PROTEIN_MATURATION	27	0.773548	1.61361	0.00266052	0.0342644	0.0284614	4182	tags=52%, list=13%, signal=45%	5054/7057/114769/1522/83596/2619/831/79094/8530/9528/120892/7850/5345/8996
GOBP_POSITIVE_REGULATION_OF_BLOOD_VESSEL_ENDOTHELIAL_CELL_MIGRATION	73	0.632352	1.58065	0.00266785	0.0343167	0.0285049	5946	tags=47%, list=18%, signal=38%	301/27286/7422/3315/7114/3162/7057/57381/5606/958/8829/7040/284/6776/5743/5155/10769/2260/25865/51564/5025/407006/407019/407018/10519/4846/406992/406903/3791/2303/407010/7424/5335/4780
HP_EPISTAXIS	96	0.595556	1.54075	0.00267686	0.0343907	0.0285663	3969	tags=33%, list=12%, signal=29%	5054/5328/3123/87/3115/3113/2162/3106/4615/2022/861/7450/83706/3257/5551/8974/9103/2050/2120/4627/3690/94/7454/90411/6915/6774/84062/23218/2629/26191/2677/5205
GOBP_SKIN_DEVELOPMENT	271	0.495083	1.39848	0.00268054	0.0343959	0.0285706	4142	tags=26%, list=12%, signal=23%	301/1281/1277/1278/1290/7042/3488/1289/5154/81031/3675/7538/4804/55504/3691/2355/182/4233/1475/6768/1969/25932/8323/7357/3673/6615/836/3204/2118/135228/64834/3065/50509/51083/8717/54206/23022/6608/8754/5493/22943/10413/1594/54345/3229/3858/3728/23596/10468/10269/2810/57561/1009/2296/6662/51384/9076/7474/9355/3552/7421/9509/1718/2629/2736/677/360/84518/1499/10999
GOCC_GABA_RECEPTOR_COMPLEX	21	-0.8096	-1.71819	0.00268554	0.0344181	0.0285891	1196	tags=48%, list=4%, signal=46%	2561/2554/2560/2566/2563/2565/9568/2562/2556/2550
GOBP_ANTIGEN_PROCESSING_AND_PRESENTATION_OF_ENDOGENOUS_ANTIGEN	26	0.772515	1.59461	0.00269368	0.0344804	0.0286408	4241	tags=58%, list=13%, signal=50%	3122/3123/972/3106/3105/3107/567/3077/3133/6890/3134/3136/64167/6892/23457
HP_DERMAL_ATROPHY	87	0.614344	1.57568	0.00270172	0.0345412	0.0286914	4211	tags=43%, list=13%, signal=37%	1281/165/1277/1292/1278/715/1290/4256/7042/716/1289/3691/5351/1075/1291/4000/1293/1303/1643/5424/54345/1349/113189/7048/5566/3052/10269/9401/7046/2934/5167/29940/1718/4312/1315/126792/7157
HP_RECURRENT_SINOPULMONARY_INFECTIONS	60	0.644937	1.55639	0.00270888	0.0345908	0.0287325	7963	tags=67%, list=24%, signal=51%	2302/7037/10312/92749/54970/51364/345895/1770/841/54919/85478/6674/5293/10309/89765/2622/221421/6774/55036/352909/83538/4790/246176/8701/200373/1991/81704/5336/115948/79925/6103/1767/123872/27148/93233/51314/23639/2672/374407/152110
HP_PERIPHERAL_PULMONARY_ARTERY_STENOSIS	36	0.730392	1.60454	0.00272005	0.0346914	0.028816	3421	tags=42%, list=10%, signal=37%	30008/4256/10516/182/5982/2006/7462/653361/3984/2260/26608/5500/9275/7319/83451
GOBP_CEREBELLAR_CORTEX_FORMATION	24	-0.774754	-1.71822	0.0027317	0.0347977	0.0289044	3224	tags=58%, list=10%, signal=53%	25809/6095/5629/5781/85442/51286/8925/8861/64211/2895/23017/869/4983/28514
GOBP_CHAPERONE_MEDIATED_PROTEIN_FOLDING	71	0.628942	1.56391	0.00273754	0.03483	0.0289312	4331	tags=38%, list=13%, signal=33%	126393/972/3315/3310/9601/3311/3337/2289/3304/2281/64175/2280/3309/908/23753/1191/9141/5479/55898/51303/79031/3303/3336/10049/1861/27348/10694
HP_IMPAIRED_TANDEM_GAIT	50	-0.62314	-1.61976	0.00275131	0.0349629	0.0290416	2301	tags=46%, list=7%, signal=43%	55904/6942/25930/23291/26115/9969/1656/10075/23112/3720/2186/23162/23040/23030/8567/1795/23001/8936/57178/6304/84628/51412/2893
HP_DECREASED_FERTILITY_IN_MALES	136	0.551685	1.47165	0.00276853	0.0351063	0.0291607	6642	tags=44%, list=20%, signal=35%	29089/2302/2212/55215/5888/92749/7040/54970/51364/2177/345895/641/1770/201134/54919/10459/2175/83990/7516/85478/6674/672/10309/2176/89765/2622/6662/221421/55329/4214/55159/55036/352909/675/2626/83538/367/2189/246176/6795/8701/200373/1588/6736/2187/7490/84071/375307/1497/2188/4221/200162/117144/115948/5889/79925/6103/1767/83449/123872
HP_BILATERAL_TONIC_CLONIC_SEIZURE_WITH_GENERALIZED_ONSET	44	-0.646673	-1.61868	0.00276927	0.0351063	0.0291607	4541	tags=52%, list=14%, signal=45%	149371/80746/2558/55275/57526/785/5728/57465/2554/8629/6326/8831/10479/1106/6323/22858/6812/5813/2571/2566/2563/10815/6529
HP_ABNORMAL_MALE_REPRODUCTIVE_SYSTEM_PHYSIOLOGY	286	0.492053	1.39843	0.00278509	0.0352277	0.0292615	6655	tags=42%, list=20%, signal=34%	55240/81848/1031/29089/2302/57817/1848/25886/3043/3074/5982/4001/55215/5888/2006/3077/1026/92749/7462/54970/10371/7345/51364/2177/345895/641/6608/1770/201134/653361/2261/3984/5155/54919/10459/2175/9394/83990/2260/7516/26608/85478/6674/9275/672/84515/8915/27235/5311/10309/2176/89765/51726/30061/7036/2622/6662/493856/5420/221421/120892/4214/55159/2067/5447/80114/55036/215/83451/84634/352909/389549/…
HP_ABNORMAL_PLEURA_MORPHOLOGY	134	0.567596	1.51555	0.00279282	0.0352277	0.0292615	4578	tags=42%, list=14%, signal=36%	6696/1281/30008/7042/3123/3115/3113/3426/4015/7132/10516/2212/3106/4615/83483/59/2022/3075/2990/355/2006/3077/29957/3569/1230/3832/8974/2213/9508/7133/4665/2050/6778/54345/7043/113189/7048/4282/4921/7046/2132/10568/4638/6016/199857/9509/3586/29940/5345/26191/126792/9780/3654/720/8076/3914
HP_SMOOTH_PHILTRUM	180	-0.447873	-1.3813	0.00279503	0.0352277	0.0292615	4842	tags=43%, list=15%, signal=37%	7707/6134/8239/23221/27161/3192/7227/84188/25942/10157/22827/9382/29123/129563/3064/8243/5594/473/8242/523/84148/6651/84265/5885/6711/10020/10735/83696/10847/9968/9719/55770/5290/374654/55904/6942/25930/23291/1399/26115/9969/6595/1656/10844/6857/4212/10743/4654/10075/23112/8573/3720/2186/23162/55906/55209/23040/3899/23030/22884/23036/8567/3480/9126/1795/23001/10472/8936/285175/57178/2571/6304/613…
GOBP_GLAND_DEVELOPMENT	429	0.459132	1.33257	0.00279558	0.0352277	0.0292615	3415	tags=27%, list=10%, signal=25%	301/4478/7042/6648/7422/7298/9133/3202/4192/3371/3488/5176/5154/3162/57817/857/8835/3235/6790/9104/4313/5111/706/1482/128239/4939/8862/2487/3239/3099/445/3213/3206/4233/7351/5764/1969/3725/1051/6195/998/3673/57045/6591/144455/2876/23129/2030/3200/5122/2146/8829/8543/7040/5021/3569/10371/5307/1050/581/3082/29842/7128/10370/3280/6608/23440/81606/3481/2737/84876/6776/4838/220/27122/51176/6778/7043/7…
GOCC_ENDOCYTIC_VESICLE_MEMBRANE	190	0.522215	1.44084	0.00279558	0.0352277	0.0292615	3137	tags=34%, list=9%, signal=31%	83871/3122/3123/9332/3115/972/3113/10981/4481/3117/3127/3119/6556/857/3118/5880/7037/8673/3106/1535/1175/3105/10312/7097/3107/567/2209/2535/3120/4067/533/1536/81035/338382/9463/811/7096/8685/11151/23166/6608/7314/920/3133/817/6890/55647/83547/915/3134/9554/9341/79971/1441/7855/4193/928/1839/23682/3575/84329/4218/3136/7474/374
GOBP_RECEPTOR_LOCALIZATION_TO_SYNAPSE	55	-0.600223	-1.59745	0.00280635	0.035303	0.0293241	3245	tags=56%, list=10%, signal=51%	80852/160622/55333/1627/5649/8417/4884/59283/23426/10368/23096/1741/1742/56850/10243/5590/81832/9912/56899/3799/1740/59284/22871/388336/3800/3798/6616/112755/10815/27092/10369
HP_INFANTILE_SPASMS	90	-0.535916	-1.52795	0.00280827	0.035303	0.0293241	4536	tags=43%, list=14%, signal=38%	26275/5297/80746/8243/51362/5594/55275/2904/8131/4204/60558/6711/23097/9681/5048/2639/25930/7249/6326/253959/23312/221692/8573/6709/7248/23030/6812/81603/6509/10297/2775/547/23236/9568/1641/2902/3745/4915/51412
HP_PNEUMOTHORAX	46	0.67853	1.58003	0.00281658	0.0353248	0.0293423	4578	tags=48%, list=14%, signal=41%	1281/30008/7042/3123/4015/10516/59/2006/29957/7043/113189/7048/4921/7046/2132/10568/4638/9509/29940/126792/8076/3914
GOBP_CHROMATIN_REMODELING	195	-0.435001	-1.3622	0.00281759	0.0353248	0.0293423	4189	tags=36%, list=13%, signal=32%	6597/11164/3054/196528/6046/51377/473/22890/8242/6598/8888/64431/9733/29915/6599/54617/6944/55193/29072/10361/23234/93624/257218/10664/10765/54891/10847/10428/11198/1108/55689/57459/7259/6595/57504/22880/9112/128854/26038/11176/4300/57680/29994/23135/25842/4673/2145/7994/8850/3720/2186/10014/51773/8019/266812/23030/6601/152485/23270/2648/1107/4609/27443/23522/55636/64061/6304/9759/4674/4675/51412
HP_LIMB_MYOCLONUS	29	-0.720915	-1.64459	0.00282008	0.0353248	0.0293423	2418	tags=62%, list=7%, signal=58%	154881/5621/8243/4204/57465/8912/2554/8629/6326/6334/112476/6812/2566/3785/10815/9568/4137/2562
GOBP_REGULATION_OF_TUMOR_NECROSIS_FACTOR_MEDIATED_SIGNALING_PATHWAY	52	0.67282	1.57705	0.00283517	0.0353736	0.0293827	7362	tags=63%, list=22%, signal=50%	7132/114769/7805/834/837/83643/3304/29108/8877/7128/841/10293/8737/2150/6850/84888/2621/3303/5771/8996/407019/28511/117584/2950/90268/22900/2874/6868/7186/56928/3551/8904/3093
HP_ABNORMAL_VERTEBRAL_MORPHOLOGY	422	0.462935	1.34067	0.00283699	0.0353736	0.0293827	5296	tags=39%, list=16%, signal=33%	1277/1278/871/633/4323/6347/6424/2335/53834/5176/83987/60681/7050/1299/2316/7291/1593/4313/5358/3339/5351/5352/3239/10312/182/11014/1134/5982/55215/2990/9871/5888/4998/1513/2006/2535/2799/2619/9820/89891/2517/29957/7462/8985/64175/5034/341640/84695/100151683/6491/5476/9723/2720/653361/79867/1836/2261/2737/124583/22943/3984/4838/4854/90993/3557/2077/79600/649/2260/113189/5479/6913/285590/4893/2660…
GOBP_POSITIVE_REGULATION_OF_RESPONSE_TO_BIOTIC_STIMULUS	172	0.525477	1.4319	0.00283755	0.0353736	0.0293827	4746	tags=37%, list=14%, signal=32%	5322/3123/5359/11117/84034/23643/7305/6352/1535/839/9111/83666/6688/84868/3148/3665/4067/29108/8638/64581/9450/2896/3430/3140/85363/3055/29126/3133/3428/5058/3134/388325/3661/5817/2150/4282/9641/11027/4064/8772/7409/79132/6850/115362/84166/4332/8780/117854/7474/51311/6223/81844/26065/121260/64170/2358/1690/3916/58484/80231/55601/114836/10623
HP_SYNDACTYLY	372	-0.395874	-1.2957	0.00283967	0.0353736	0.0293827	4279	tags=34%, list=13%, signal=30%	8241/1855/146059/8243/116442/10804/3054/1147/11020/775/2664/5594/2182/93627/9742/10274/473/1857/9790/54880/1028/4621/55790/23592/4204/9037/9459/84265/3590/5885/29072/10020/22866/5728/2245/2254/79659/10060/10664/64840/347344/23426/11128/6309/9968/79738/5290/57465/374654/4659/28957/157680/23096/5980/658/1741/23291/1399/80184/4750/57688/100033413/324/25836/317662/64359/583/2317/6638/1656/6857/4212/1…
GOMF_GABA_RECEPTOR_ACTIVITY	22	-0.783916	-1.69971	0.00284078	0.0353736	0.0293827	1196	tags=45%, list=4%, signal=44%	2561/2554/2560/2566/2563/2565/9568/2562/2556/2550
HP_ABNORMAL_CIRCULATING_LIPID_CONCENTRATION	256	0.494572	1.38746	0.00284528	0.0353877	0.0293945	5900	tags=41%, list=18%, signal=34%	165/5836/857/1593/6515/83483/10577/182/3075/5982/7351/788/80270/2717/4000/5698/84868/35/2353/2006/9056/5696/51604/7462/5321/2628/344/5551/81/2590/5873/2819/55388/653361/29929/3984/5424/10555/4547/84823/26608/9275/10269/3155/6813/5264/55210/5692/2710/90411/8676/2053/10165/3663/2314/215/83451/23533/1718/79188/4312/286053/208/55775/5468/79258/5699/2584/6609/34/367/5373/2010/51085/1583/5256/57122/399…
GOMF_SINGLE_STRANDED_DNA_HELICASE_ACTIVITY	23	0.781833	1.57986	0.00285081	0.0354147	0.0294169	4371	tags=61%, list=13%, signal=53%	4171/5982/5888/4175/4173/4174/4172/5983/5984/84515/79075/80119/10721/5985
HP_ABNORMAL_SCLERA_MORPHOLOGY	112	0.568752	1.49459	0.00286001	0.0354871	0.029477	4018	tags=36%, list=12%, signal=32%	1281/1277/1278/715/871/1289/60681/5351/11014/9871/1513/2535/5696/51604/5034/1303/3481/1836/124583/2783/157570/90993/7389/7043/649/2260/113189/5479/7048/22856/55898/7046/5167/7474/9509/1798/29940/4920/51339/126792
GOBP_NEGATIVE_REGULATION_OF_COAGULATION	52	0.672113	1.5754	0.00289131	0.0358332	0.0297645	3274	tags=38%, list=10%, signal=35%	5054/710/5327/5328/5154/7057/308/5627/7056/10544/7035/114897/5155/5580/84959/10019/928/947/2161/2191
HP_HYPEREXTENSIBLE_SKIN	66	0.640071	1.56487	0.00290511	0.0359619	0.0298714	4018	tags=38%, list=12%, signal=33%	1281/165/1277/1278/715/1290/7042/716/1289/10516/81031/2316/5351/9056/1303/1836/2261/113189/5159/5167/6016/9509/29940/2629/126792
GOBP_OSSIFICATION	402	0.466919	1.34761	0.00291982	0.0360911	0.0299787	3437	tags=31%, list=10%, signal=28%	4057/6696/1277/1192/4318/1278/1290/4256/7130/7042/4323/3381/9902/4192/3371/4015/3488/255743/56975/115908/9636/1052/23601/6474/25937/29887/7171/7291/4435/4313/3726/6781/54857/5552/9260/10312/861/182/5764/1969/240/1291/1513/1051/7071/1893/57045/6615/6591/8321/26578/7040/3569/1021/3199/1230/6320/1050/5744/3082/51374/5701/54829/6608/5734/196527/3481/22904/10234/338773/1836/2261/2737/22943/4665/10413/…
GOBP_B_CELL_RECEPTOR_SIGNALING_PATHWAY	117	0.580024	1.52746	0.00292241	0.0360911	0.0299787	6897	tags=50%, list=21%, signal=39%	10451/28526/3493/11314/3538/3514/23180/4067/7462/3501/123920/3539/3500/2213/581/28638/5788/5777/150372/3507/3071/5293/3502/28442/6850/695/3494/4332/4773/407040/9404/3503/28388/26191/28439/28394/28468/3932/28448/29760/974/28444/28434/28395/55024/3702/28392/4208/28408/5336/28450/28423/100423062/89857/2874/1493/28424/28458
GOBP_POSITIVE_REGULATION_BY_SYMBIONT_OF_ENTRY_INTO_HOST	11	0.909125	1.60973	0.00294232	0.0362944	0.0301476	2587	tags=73%, list=8%, signal=67%	3956/3123/972/6737/5034/3965/920/10475
GOBP_CELLULAR_RESPONSE_TO_COPPER_ION	27	0.771966	1.61031	0.0029545	0.0364019	0.0302369	2524	tags=41%, list=8%, signal=38%	358/4499/4493/84557/4489/4504/4495/4502/326343/4496/4494
HP_COMPLEX_FEBRILE_SEIZURE	16	-0.830518	-1.68768	0.00295973	0.0364237	0.030255	2329	tags=69%, list=7%, signal=64%	57526/2554/6326/6334/112476/6323/6812/477/773/2566/5138
GOBP_MACROPHAGE_DIFFERENTIATION	49	0.674959	1.58013	0.00296531	0.0364497	0.0302766	3790	tags=43%, list=11%, signal=38%	4318/3123/7422/3976/714/7097/6688/3059/998/7040/1050/10221/841/920/8737/8772/10100/5771/139716/4920/2629
GOBP_POSITIVE_REGULATION_OF_CELL_CYCLE_PHASE_TRANSITION	123	0.563004	1.49744	0.00298278	0.036583	0.0303874	5248	tags=33%, list=16%, signal=28%	301/11065/6241/891/983/9787/81610/113130/990/9510/51514/81620/84967/995/2146/9700/199/8444/6491/11200/993/1019/8317/26271/4193/51529/55920/2735/6240/29766/994/65992/286053/6909/407006/51434/27085/225689/1956/894/5925
GOBP_SPINAL_CORD_DEVELOPMENT	99	-0.518453	-1.4957	0.00298311	0.036583	0.0303874	3964	tags=42%, list=12%, signal=37%	6664/9531/6666/5649/58155/6886/4747/5080/8022/1639/266727/79659/4357/5629/9968/9580/2055/1630/26058/4821/2624/7804/10220/2668/26227/55906/51684/4763/4851/6656/429/64211/161357/6659/5727/55553/51412/10215/23500/28514/6585/9241
HP_ABNORMALITY_OF_THE_UTERUS	214	0.506828	1.40667	0.00301351	0.0369129	0.0306614	5969	tags=43%, list=18%, signal=36%	1281/1277/1290/5320/81848/29089/53834/1289/1848/6790/699/701/7852/7097/55215/5888/89891/341640/11200/10395/581/5157/2177/2261/2737/4665/5424/157570/10459/2175/9394/6778/1349/83990/2260/7516/4893/8192/7048/672/5782/3052/7046/2176/114034/6197/6662/4163/55159/6390/64220/25788/29893/84634/2271/4436/1131/5915/23514/675/57560/51339/1499/7157/367/1583/57122/4693/6866/2294/128/1760/2189/6392/2625/6899/67…
HP_RECURRENT_PNEUMONIA	94	0.597111	1.53844	0.00302254	0.0369195	0.0306668	5133	tags=45%, list=15%, signal=38%	30008/10516/2212/5880/1535/7852/5351/4001/92749/1536/7040/100151683/4688/3718/3561/23594/653361/9948/915/3507/916/4921/5293/5184/695/7454/2622/6774/55036/55343/4796/5879/29760/2137/974/8792/919/4790/79650/4791/8701/1956
HP_ABNORMALITY_OF_THE_SCROTUM	169	-0.46571	-1.42398	0.0030234	0.0369195	0.0306668	3153	tags=34%, list=9%, signal=31%	6711/5728/2245/23426/9562/10982/10847/9968/10046/55904/7259/6942/25930/23291/1586/26115/9969/6595/100033413/84295/6638/1656/26040/51741/8924/54551/10075/23414/23112/3720/9839/1387/2186/23162/652/84162/23040/6261/23030/2033/8567/22931/22858/6812/1795/7681/23001/8936/23522/55636/57178/4692/6304/84628/51412/4983/2893
HP_ABSENT_FINGERNAIL	37	-0.686495	-1.65454	0.00302458	0.0369195	0.0306668	2866	tags=51%, list=9%, signal=47%	64840/1294/3756/57465/1399/6326/324/23312/3516/8573/4851/6812/81603/57514/2775/613/3782/4038/9241
GOBP_REGULATION_OF_CD4_POSITIVE_ALPHA_BETA_T_CELL_DIFFERENTIATION	50	0.678574	1.58806	0.00304298	0.0370582	0.030782	3111	tags=38%, list=9%, signal=35%	301/3122/3123/8651/861/54440/3606/64332/84695/3965/3718/9308/942/864/3566/3071/80149/3142/51043
HP_ABNORMAL_CELL_PROLIFERATION	28	0.757722	1.5898	0.00304298	0.0370582	0.030782	4792	tags=68%, list=14%, signal=58%	5880/3937/7040/3718/4261/3561/915/4860/3559/1503/90417/916/5293/6850/3575/8625/2137/919/7535
GOBP_INTERLEUKIN_2_PRODUCTION	63	0.640355	1.55198	0.00306268	0.0372019	0.0309014	4473	tags=43%, list=13%, signal=37%	301/2633/7538/7805/11326/861/54440/84868/64581/7128/9308/942/5788/920/4860/11006/25865/3553/916/947/51564/3552/30968/9454/64170/11146/729230
HP_ABNORMAL_CIRCULATING_IGA_LEVEL	69	0.62848	1.55821	0.00306268	0.0372019	0.0309014	5749	tags=48%, list=17%, signal=40%	3117/3119/355/5696/958/51604/3718/3561/641/841/915/5580/7374/3559/90417/916/5293/6850/3575/7454/3663/79258/5373/8792/537/919/6948/4791/3594/843/7841/90268/5336
HP_VASCULITIS	66	0.638889	1.56198	0.00306801	0.0372019	0.0309014	6795	tags=59%, list=20%, signal=47%	3123/3115/3113/3426/7132/3106/4615/10095/355/1230/8974/4261/64135/5580/4860/54/6850/7454/6945/3586/8742/26191/6583/720/4790/4791/3594/843/5657/6335/81704/90268/51744/51752/337867/64127/6775/1493/4068
GOCC_RESPIRASOME	87	0.611508	1.5684	0.00306893	0.0372019	0.0309014	7059	tags=60%, list=21%, signal=47%	56901/1346/4725/1340/84419/4696/440567/27089/1349/54205/7386/4697/10975/7388/100128525/4713/4708/29796/1337/6390/51079/84701/1329/388753/4707/1348/9377/4695/4728/1351/4726/4711/4706/4717/55967/6392/4694/4709/4710/25994/1347/4701/4729/9167/4700/126328/4712/54539/7384/4731/4702/1345
GOBP_NEGATIVE_REGULATION_OF_OXIDOREDUCTASE_ACTIVITY	32	0.73185	1.5669	0.0030809	0.0373041	0.0309863	4717	tags=38%, list=14%, signal=32%	283120/857/4504/2717/1268/3240/3001/1594/120892/51070/407019/4790
GOBP_REGULATION_OF_DEVELOPMENTAL_GROWTH	323	-0.394712	-1.27977	0.003089	0.0373592	0.0310321	3142	tags=29%, list=9%, signal=26%	29882/5728/84258/596/10507/2932/2254/79068/8879/10038/57556/5629/9113/657/5048/8455/8614/7049/22999/51760/4099/5290/6777/58529/25/57678/55777/2258/54437/2803/2247/23286/1630/25836/659/10439/1027/583/118813/5830/6857/10743/5802/57609/57731/51761/4654/64218/10509/23414/7473/3516/3720/5465/2660/10500/652/9962/59284/65078/56920/9043/80351/23493/4851/4092/9699/348/57715/22902/2066/6860/57699/10409/185…
HP_APLASIA_HYPOPLASIA_OF_TOE	159	-0.468305	-1.42867	0.00311818	0.0376688	0.0312892	2906	tags=30%, list=9%, signal=28%	10060/64840/23426/50515/3756/57492/55904/6942/25930/658/23291/5745/4750/26115/9969/324/84295/1656/10075/23112/3516/7994/3720/2186/23162/23040/23030/8567/4851/1795/23001/57514/4297/8936/4613/55636/57178/6304/9759/10815/3782/84628/4038/51412/2893/9241/650/64093
HP_APHASIA	126	-0.487092	-1.44673	0.00314547	0.0379116	0.0314909	2926	tags=38%, list=9%, signal=35%	9681/7343/4771/79944/9719/3178/55904/6942/25930/23291/7290/26115/9969/6595/1656/10743/6925/421/10075/23112/3720/112476/5339/2186/23162/23040/23030/9632/6653/8567/6323/1795/477/23001/773/221037/8936/79152/57178/23732/5354/6304/4878/3897/84628/4137/51412/2893
HP_ABNORMALITY_OF_THE_METAPHYSIS	214	0.506352	1.40535	0.00314549	0.0379116	0.0314909	5281	tags=37%, list=16%, signal=31%	4318/633/6424/2335/4982/83987/29887/23630/2316/4313/3339/10312/11014/9871/55858/9820/89891/2146/63901/55505/7040/5034/100151683/5307/1062/11200/3561/2720/1836/2261/124583/10195/4854/1594/285590/5159/4921/6916/55764/5251/83452/9401/54/23169/28962/3575/3764/2132/2697/9791/2588/2067/7421/3417/51098/4796/579/65992/10082/286053/57560/54187/126792/7157/860/2879/2137/8788/8792/6497/26229/1436/79650/5513…
HP_ABNORMAL_CIRCULATING_T4_LEVEL	19	-0.784044	-1.6482	0.00314967	0.0379186	0.0314967	3737	tags=32%, list=11%, signal=28%	8022/7840/6638/54551/7253/4692
GOBP_CHROMOSOME_CONDENSATION	33	0.740131	1.59608	0.00315673	0.0379602	0.0315313	2907	tags=33%, list=9%, signal=30%	7153/51203/983/64151/23397/113130/5347/10051/54892/9918/148479
HP_HYPERTROPHIC_CARDIOMYOPATHY	249	0.501354	1.40109	0.00316776	0.0380493	0.0316053	6548	tags=44%, list=20%, signal=35%	2318/29089/5836/10112/81031/857/1674/3106/5982/55215/7351/2717/4000/5888/2353/2006/2799/7167/10535/7462/7040/388962/2184/1340/2177/2720/653361/64135/4668/54968/3984/10459/10555/2175/1349/83990/7516/7386/4893/1757/26608/5500/9275/4697/672/3052/27235/7414/2176/644096/55210/3764/4285/3028/6945/6016/55159/6390/51079/100131801/83451/6448/10102/388753/79188/4695/675/5468/51067/2626/84987/5373/27068/201…
HP_SUBCUTANEOUS_NODULE	84	0.603788	1.53901	0.00317661	0.0381121	0.0316574	3386	tags=37%, list=10%, signal=33%	1281/1277/1290/3123/4323/1289/4982/2706/3106/4313/2717/355/1893/83706/1230/3832/118429/1649/4668/1019/5155/4854/2260/4893/5159/4193/6945/5167/6390/3417/3586
GOBP_CARBOHYDRATE_DERIVATIVE_CATABOLIC_PROCESS	165	0.537538	1.46108	0.00319501	0.0382766	0.0317941	4901	tags=38%, list=15%, signal=32%	1116/1117/1890/115290/7378/1806/960/27350/2519/1471/3074/2717/2990/60489/2799/2517/55741/7040/2817/8692/9582/1486/1514/200316/390916/2720/2819/26270/55276/4668/3251/5580/4860/79077/7374/27115/5973/140564/3094/4521/4245/10007/3704/215/6448/2581/56999/669/2629/4758/4121/978/272/55270/80896/2931/6996/131870/8372/8930/3073/55768
GOBP_REGULATION_OF_INFLAMMATORY_RESPONSE_TO_ANTIGENIC_STIMULUS	43	0.69637	1.5919	0.0031976	0.0382766	0.0317941	3631	tags=44%, list=11%, signal=39%	3123/718/54209/1268/4067/2876/2213/3055/3133/10769/2268/6850/695/79651/5692/5682/7784/3586/5045
HP_HIGH_FOREHEAD	299	-0.409322	-1.32536	0.00321034	0.0383854	0.0318845	4436	tags=38%, list=13%, signal=33%	29123/79876/5193/55023/7461/129563/3064/1855/2969/3295/673/196528/2558/55670/5594/155382/1857/523/9409/84148/5430/116931/9184/5190/9739/29072/9702/25977/2561/6711/22866/6654/4088/23097/10664/2906/8867/80204/200424/867/4041/9968/5048/284058/5290/774/55904/6942/5530/25930/2258/23291/1822/3476/26115/9969/84168/324/6334/64359/1656/5830/6857/26040/51741/8831/4654/5781/10075/22906/23112/3720/6655/2186/…
GOBP_FORMATION_OF_PRIMARY_GERM_LAYER	121	0.563139	1.49317	0.00321931	0.038449	0.0319373	3136	tags=35%, list=9%, signal=32%	1284/4318/1290/4323/2335/3912/1289/3678/1847/1295/3679/286204/3675/4313/3691/2139/3689/1969/1291/8324/3673/57045/6615/3688/2821/1843/1846/1303/22943/4838/51176/3676/79971/3690/5566/3693/642658/2132/2296/2697/3207/7474
GOCC_DNA_REPLICATION_PREINITIATION_COMPLEX	12	0.889129	1.60746	0.00323736	0.0386208	0.03208	2277	tags=75%, list=7%, signal=70%	4171/8318/51659/9837/4175/4173/4174/4172/84296
GOBP_NEGATIVE_REGULATION_OF_LYMPHOCYTE_DIFFERENTIATION	54	0.663934	1.56977	0.00331853	0.0395442	0.032847	3253	tags=35%, list=10%, signal=32%	301/972/4192/2302/8651/861/3659/10875/84695/3718/2737/2064/864/11006/3566/80149/3142/51043/5771
HP_EEG_WITH_SPIKE_WAVE_COMPLEXES	73	-0.580479	-1.59785	0.00333839	0.0397261	0.0329981	3526	tags=44%, list=11%, signal=39%	950/144165/23067/785/6843/5048/5290/57465/8912/2554/4649/8629/6576/6326/6857/8831/23312/29968/8573/1106/10000/6323/22858/6812/81603/6616/2775/112755/2566/2563/6529/2562
GOBP_MITOTIC_CELL_CYCLE_CHECKPOINT_SIGNALING	124	0.566735	1.51054	0.00334134	0.0397261	0.0329981	3151	tags=33%, list=9%, signal=30%	891/9212/983/10403/1017/1063/699/701/51512/5347/990/51514/7272/9319/1263/11130/4998/81620/1026/4085/55055/1111/11200/63967/1843/4582/2177/641/51499/10459/146956/10769/9735/672/4193/79858/6118/835/29980/3364/55159
HP_GLOMERULONEPHRITIS	69	0.626295	1.55279	0.0033489	0.039771	0.0330354	5854	tags=52%, list=18%, signal=43%	3426/718/2212/713/286204/712/8542/714/8651/355/9056/81/2213/2013/5580/54345/4643/79023/84823/8270/51196/79902/396/26191/4312/23165/5800/720/57122/7535/7490/843/50485/23607/9688/7225
GOBP_RESPONSE_TO_TRANSFORMING_GROWTH_FACTOR_BETA	262	0.487746	1.37239	0.00336674	0.0399378	0.033174	3136	tags=27%, list=9%, signal=25%	1281/1277/1284/2331/1278/114990/7042/9518/10252/4015/255743/5154/11117/7057/81031/857/7791/3675/4435/10253/94031/80310/858/25878/2022/2615/26524/6688/3725/2353/4052/7041/57045/399473/200734/3688/135228/2280/7040/2348/3309/678/8692/10370/54829/4053/8754/161742/1745/56937/9141/4838/864/27122/7043/7048/94/3987/3693/7046/1003/642658/64838/6662/3696/6774/2530/6386/9076/3303/7474
GOBP_REGULATION_OF_DENDRITIC_SPINE_DEVELOPMENT	54	-0.61975	-1.64176	0.00337305	0.0399677	0.0331988	4250	tags=46%, list=13%, signal=40%	170506/1627/5649/9148/2332/23105/5728/5048/26115/100132074/7804/5802/85358/8499/50944/22871/348/5063/22849/57555/9231/116443/23316/547/26052
HP_TRUNCAL_ATAXIA	56	-0.600319	-1.59106	0.0033943	0.0401741	0.0333703	4891	tags=46%, list=15%, signal=40%	1600/154881/5621/26275/3752/55280/124997/6389/4204/785/339983/11128/9420/2259/1822/26278/255928/51761/10479/492/1938/55187/2895/6712/478/85300
GOBP_CYTOLYSIS	24	0.782727	1.59304	0.00340743	0.0402014	0.0333929	4105	tags=50%, list=12%, signal=44%	5320/4069/3001/7040/100507436/5551/4277/2999/4814/23531/730/3002
GOBP_REGULATION_OF_RESPONSE_TO_WOUNDING	163	0.529157	1.43528	0.00340871	0.0402014	0.0333929	3450	tags=31%, list=10%, signal=28%	301/51330/5054/6696/710/5327/2152/5328/4192/5154/7057/857/2316/7852/59/5764/240/5627/7056/79001/3688/135228/7035/2281/2048/64581/114897/2896/7128/196527/5155/89790/5580/84959/10019/29956/2150/928/22915/1839/71/947/6915/2161/4638/6484/9076/2191/3586/2149/2043
GOMF_GLYCOSAMINOGLYCAN_BINDING	223	0.50435	1.40472	0.00340944	0.0402014	0.0333929	2777	tags=26%, list=8%, signal=24%	4057/10631/3627/6288/30008/7130/633/11167/7422/10457/5118/2335/4192/3576/53834/1289/960/6649/7057/59271/59352/5104/54209/283/1842/56925/2022/9510/129804/7097/3075/5764/5478/140578/7060/3161/2799/6373/1634/8829/50509/8692/4753/23166/5788/4053/9508/9141/2135/3507/145864/2260/7048/1839/133584/7059/26577
GOBP_PROTEIN_DEMETHYLATION	32	-0.711608	-1.66262	0.00341325	0.0402014	0.0333929	6186	tags=66%, list=19%, signal=53%	8284/22992/7403/55693/23133/23081/221656/8242/84678/55818/10765/54620/23135/3720/5253/55806/80853/51780/23030/3299/221037
GOBP_CELLULAR_RESPONSE_TO_INTERLEUKIN_1	108	0.576371	1.50769	0.00341571	0.0402014	0.0333929	5081	tags=40%, list=15%, signal=34%	6347/2633/3576/1958/6352/4313/4615/2635/2634/9590/1051/3656/3037/958/29108/3569/8692/3280/3554/11173/3557/6364/3553/80149/51135/7444/6662/361/5603/7850/6355/6354/3654/407018/3625/10010/8564/8372/4790/10344/8986/820/6362
GOMF_DEMETHYLASE_ACTIVITY	38	-0.677555	-1.65204	0.00343011	0.0403105	0.0334835	6186	tags=61%, list=19%, signal=49%	8284/1543/121642/22992/7403/55693/23133/23081/221656/8242/84678/55818/79068/10765/54620/23135/3720/5253/55806/80853/51780/23030/221037
GOBP_EXTRINSIC_APOPTOTIC_SIGNALING_PATHWAY	217	0.498556	1.38526	0.00343264	0.0403105	0.0334835	4886	tags=40%, list=15%, signal=34%	51330/5054/3958/50486/7042/2537/64114/7132/3162/7057/857/467/3383/597/162989/2139/83596/6688/4000/3304/3148/6672/355/4055/6591/2070/2876/29108/8829/7040/8692/2923/8717/581/3082/2730/7128/5788/841/2261/7133/5499/10413/81618/8737/2260/8743/3553/672/578/10572/8915/3429/8795/1495/8794/8772/85450/7046/835/970/6478/7185/7098/3303/51079/3552/3875/8742/11124/3574/2872/219699/7857/51530/8996/6272/367/4070…
GOCC_APICAL_PART_OF_CELL	414	0.455034	1.31618	0.00344718	0.0404361	0.0335879	4363	tags=27%, list=13%, signal=24%	3485/10630/301/5327/4478/358/2335/9180/760/684/960/362/57817/23704/29887/9123/728/286204/1535/6781/1800/10312/182/25932/57619/1508/8323/4430/1513/998/3077/259266/55686/25876/2030/6548/103910/5028/64116/5021/2348/2151/476/2028/1803/8842/8692/51364/7412/5002/5873/79901/4582/1514/7283/2013/1836/55244/2064/6522/10752/483/6809/2319/6518/1069/10211/5664/5348/134549/6536/5159/6338/55630/4921/8642/6533/7…
HP_ABNORMAL_NEUTROPHIL_COUNT	188	0.522364	1.43825	0.00346043	0.0405464	0.0336795	5868	tags=43%, list=18%, signal=36%	4478/5880/7037/7852/81622/219285/9837/10312/861/55215/5052/355/6772/958/54809/5551/4261/5873/28956/2177/9948/5580/6231/2120/4860/10459/2175/3557/3507/29927/4893/1441/175/9401/5293/51135/54/2937/6813/695/2176/3575/7454/2961/92579/7036/8676/6774/2530/7098/7319/55343/4796/2215/6223/2122/6201/84522/9158/8625/11224/29760/6427/3579/974/25974/2189/79650/6948/51645/64859/843/1991/8029/50485/136647/90268/…
GOBP_KILLING_BY_HOST_OF_SYMBIONT_CELLS	30	0.732996	1.55139	0.00347186	0.040635	0.0337531	5335	tags=33%, list=16%, signal=28%	8542/4615/54210/2597/140823/2150/6338/6372/820/1991
GOBP_POSITIVE_REGULATION_OF_APOPTOTIC_SIGNALING_PATHWAY	129	0.555048	1.47878	0.003477	0.04065	0.0337655	4682	tags=39%, list=14%, signal=33%	51330/50486/6280/6279/7057/857/467/4804/162989/1075/355/4055/29108/8692/2923/581/5788/1649/7314/5499/81618/5580/4776/8737/8743/10134/8915/1495/8772/7046/79156/835/53832/1984/5771/4487/8742/84231/11124/8440/6201/3932/7157/407019/11035/3625/11315/5326/27113/4170
GOBP_DECIDUALIZATION	23	0.776902	1.5699	0.00350241	0.0409016	0.0339745	3401	tags=57%, list=10%, signal=51%	6696/51673/3976/2706/3726/6781/5764/1508/10370/5743/1594/7421/682
GOCC_LIPID_DROPLET	98	0.58693	1.52582	0.0035683	0.0416249	0.0345753	4713	tags=31%, list=14%, signal=26%	196410/5947/302/50486/157506/857/29923/123/8228/57146/80270/9144/2597/91543/26157/10226/5908/9249/10970/10134/54947/79888/5010/6609/3654/1066/550/51170/3291/26580
GOBP_REGULATION_OF_GRANULOCYTE_CHEMOTAXIS	50	0.674334	1.57814	0.00357475	0.0416443	0.0345914	2486	tags=30%, list=7%, signal=28%	5919/7130/972/4192/3576/7057/728/5880/6352/7060/1803/719/683/79647/3071
GOMF_CHEMOKINE_RECEPTOR_BINDING	64	0.634314	1.54181	0.00357788	0.0416443	0.0345914	6164	tags=42%, list=18%, signal=34%	3627/9547/6347/3576/6352/6772/4283/6373/29097/51192/6364/2919/58191/10763/9034/6372/6355/5473/6354/729230/10344/2921/6362/1524/6370/6846/10563
GOBP_REGULATION_OF_NEURONAL_SYNAPTIC_PLASTICITY	49	-0.630544	-1.62907	0.00359908	0.0418448	0.034758	2957	tags=49%, list=9%, signal=45%	2915/26012/51201/729993/57282/1742/8831/815/85358/8541/81832/5864/388336/4763/9145/348/5923/6860/6855/6543/3766/2898/729956/57338
GOBP_INTERLEUKIN_4_PRODUCTION	33	0.73581	1.58676	0.00361175	0.0419457	0.0348418	3066	tags=45%, list=9%, signal=41%	3123/2207/3556/54440/84868/1051/3965/9308/942/1649/3133/51176/916/6850/7784
GOBP_T_CELL_RECEPTOR_SIGNALING_PATHWAY	123	0.559204	1.48733	0.00364561	0.0422487	0.0350935	7305	tags=55%, list=22%, signal=43%	3958/3123/3115/2633/3119/80381/7805/3105/11314/23180/3937/9473/64332/3783/5788/10385/5777/11006/11118/25865/114625/84106/925/8915/5293/80149/29085/8891/3635/5771/1845/30968/784/5074/23308/26191/54718/3932/7334/8525/11119/919/7535/926/2625/3702/10384/5336/5335/84433/84807/1236/10616/3265/5144/8631/1493/4068/1967/634/11120/10666/10892/84174/100129094/940/10657/3551
HP_EXCESSIVE_SALIVATION	116	-0.502793	-1.48345	0.00364587	0.0422487	0.0350935	5544	tags=53%, list=17%, signal=45%	57679/23230/2903/55703/546/10846/4841/5631/7592/8239/9758/11154/5297/27086/116442/3054/2664/2182/57526/4204/9459/6711/22866/347344/3188/11128/9968/2554/23096/5455/540/1741/6595/6326/57468/6638/11141/10479/57194/23013/84706/7703/9839/84679/10522/55906/389856/55209/8925/6323/8398/6812/5063/7102/6855/7552/2566/6304/9378/9568/84628/478
HP_RECURRENT_MYCOBACTERIAL_INFECTIONS	54	0.661777	1.56467	0.00365316	0.0422785	0.0351183	7963	tags=69%, list=24%, signal=52%	9636/2302/3460/6772/92749/1536/54970/51364/345895/1770/54919/85478/6674/10309/89765/2622/221421/55036/352909/83538/7535/246176/8701/200373/3594/115948/79925/6103/1767/123872/3459/27148/93233/51314/23639/374407/152110
GOBP_KINETOCHORE_ORGANIZATION	21	0.799984	1.58917	0.00365648	0.0422785	0.0351183	2152	tags=62%, list=6%, signal=58%	1058/10403/9787/1063/83540/10051/387103/64105/81620/64946/55839/1062/9735
HP_INCREASED_HEAD_CIRCUMFERENCE	448	-0.365708	-1.21214	0.00366236	0.0423	0.0351361	4262	tags=35%, list=13%, signal=31%	3064/27086/1855/8243/116442/4337/3054/4534/3295/673/2664/55670/84892/2182/1801/93627/10283/9841/2332/124997/55593/23590/57545/473/8242/23299/1857/55252/9409/84148/6651/6598/7874/1028/55790/4204/8036/9459/274/132/9321/5190/9739/29072/6711/22866/10735/5728/50937/6654/220296/10013/79659/26137/10060/347344/23363/11128/200424/4041/25970/657/9968/79944/1108/284058/5290/374654/2639/84197/4659/55904/443/…
HP_ABNORMAL_ATRIOVENTRICULAR_VALVE_PHYSIOLOGY	175	0.522884	1.42884	0.00367303	0.0423768	0.0351999	4654	tags=35%, list=14%, signal=30%	1277/1278/1290/2318/633/4015/1289/10112/10516/2316/3106/1482/5982/2717/4000/355/2006/7026/29957/7462/1230/1340/10370/10265/4053/653361/54892/3984/1349/7043/57538/26608/5500/9275/54567/175/3052/10269/4125/8642/92579/6197/2697/6016/1000/1193/7319/3586/83451/29940/388753/23498/6223/2629/126792/2626/51085/720/537/6497/9997
HP_PES_CAVUS	285	-0.400784	-1.2973	0.00368165	0.0424298	0.0352439	4368	tags=38%, list=13%, signal=33%	9531/57716/6253/5832/3300/3064/5191/23064/80208/11261/200205/81545/3295/64837/80232/4747/84148/23503/65055/4976/4204/4744/274/85021/55717/2273/51308/26137/6652/6843/8867/90678/80821/3030/9420/81887/123606/3756/2073/284058/6683/51271/55904/10084/6942/2259/25930/23096/4649/23291/26115/9969/6576/3032/26278/22880/1630/50717/54756/23321/1656/5830/51062/8139/23312/81846/23013/10075/8822/23112/7703/3720…
HP_BROAD_NASAL_TIP	149	-0.464119	-1.40936	0.00368802	0.0424566	0.0352662	4633	tags=42%, list=14%, signal=36%	9758/22827/6664/54496/6597/27086/116442/3054/196528/2664/2182/523/55252/6598/54880/5977/4204/9459/22866/6872/26137/10664/64840/347344/81887/10847/9968/57492/57459/57465/374654/23096/1741/57688/324/317662/64359/2317/6638/26040/23126/11141/80816/10075/8573/7994/51317/84679/2186/389856/51780/6601/51322/3480/5813/5063/7102/6855/7552/6659/9759/3782
GOBP_TYROSINE_PHOSPHORYLATION_OF_STAT_PROTEIN	87	0.606373	1.55523	0.00369844	0.0425217	0.0353203	1944	tags=23%, list=6%, signal=22%	9021/7422/3976/7132/23529/857/6352/8651/1489/83666/3059/4067/958/3606/3569/5008/3718/3280/2261/10019
GOBP_REGULATION_OF_COLLAGEN_METABOLIC_PROCESS	41	0.717213	1.62254	0.00370176	0.0425217	0.0353203	3751	tags=46%, list=11%, signal=41%	7431/11117/4239/2022/1471/861/3673/3688/7040/3569/4261/54206/90993/7043/5159/642658/2191/2149/5345
GOBP_LONG_CHAIN_FATTY_ACID_TRANSPORT	65	0.63022	1.53886	0.00370893	0.0425434	0.0353383	4910	tags=40%, list=15%, signal=34%	301/2171/5322/5320/7057/123/11000/788/1636/5321/624/2180/225/4282/6850/8660/215/208/5468/10999/948/2170/5825/22925/376497/1376
GOCC_ACTIN_CYTOSKELETON	477	0.450489	1.31674	0.00371481	0.0425434	0.0353383	4909	tags=35%, list=15%, signal=30%	301/8572/822/9124/87/2633/10627/4046/23237/7205/7791/8826/11346/54751/7171/2316/10253/10398/5880/1535/5358/283/644150/23075/1266/79778/54857/2275/27295/283431/10788/59/9260/91663/10095/800/79642/829/1268/25932/57619/4430/3059/134265/7408/126432/27147/83706/6624/11344/103910/23406/10092/3936/4637/30851/199/27129/89848/29109/26037/81/85477/55706/72/29780/7412/10395/23022/7170/11151/10518/60/3055/10…
GOMF_GUANYL_NUCLEOTIDE_EXCHANGE_FACTOR_ACTIVITY	219	-0.422299	-1.32723	0.00371577	0.0425434	0.0353383	3675	tags=32%, list=11%, signal=29%	140775/9605/29/9771/8997/96459/9459/23365/23263/22894/10260/6654/2245/23348/9826/26084/7074/55103/5900/10411/1936/23096/55667/57139/6453/389337/5866/51195/55160/9649/1793/8874/55704/8924/89781/50649/80243/81846/23229/85442/23268/4168/9693/6655/23101/160518/8729/6305/54453/64805/26030/8925/9828/440073/8567/23077/55619/23258/83874/1795/9267/5923/9844/84249/117177/613/255426/11069/10276/5662
GOCC_PODOSOME	29	0.755979	1.59798	0.0037244	0.0425958	0.0353818	3911	tags=62%, list=12%, signal=55%	7171/134265/83706/6624/3936/85477/7412/23022/9948/285590/64147/5782/7414/2934/51411/9404/28988/6840
HP_ABNORMALITY_OF_BLOOD_CIRCULATION	318	0.479651	1.37623	0.00373966	0.0426713	0.0354445	5633	tags=39%, list=17%, signal=33%	5054/1282/1281/1284/5328/7042/3115/1031/3113/2335/3426/4015/2162/7132/726/3106/4615/9493/1482/83483/5351/59/2022/1471/861/11014/7450/3075/2202/80270/4000/5627/79709/355/2006/3673/1026/9056/135228/3257/54809/1230/5551/2645/54820/2184/9103/10370/6608/5155/10019/4854/55901/7043/6809/7048/54567/285203/3690/94/10269/3587/7046/4645/79651/7454/493856/90411/6774/4638/5167/6578/10165/6390/57217/11274/3586…
GOBP_REGULATION_OF_TOLL_LIKE_RECEPTOR_SIGNALING_PATHWAY	75	0.612106	1.53283	0.00374482	0.0426713	0.0354445	4421	tags=36%, list=13%, signal=31%	4057/857/54209/1535/7097/3659/11314/3665/4067/91543/338382/3430/7096/7128/330/146722/2319/2150/10211/11027/4814/7098/26191/121260/56927/948/80231
GOBP_COLLAGEN_CATABOLIC_PROCESS	40	0.713	1.60711	0.00374961	0.0426713	0.0354445	3849	tags=55%, list=12%, signal=49%	4318/4323/9902/4313/1471/4327/1520/1508/1513/3688/4316/1514/9508/140766/4320/5184/2191/64386/9509/8751/5045/4312
GOBP_REGULATION_OF_B_CELL_PROLIFERATION	64	0.632593	1.53762	0.00374961	0.0426713	0.0354445	3757	tags=47%, list=11%, signal=42%	972/23529/10451/7305/7037/196/54440/11314/1026/1880/4067/836/958/2048/2213/5788/10673/683/4282/7293/3071/695/3635/4332/51293/4773/8660/3586/5074/3574
HP_CLONIC_SEIZURE	42	-0.645493	-1.59913	0.00375128	0.0426713	0.0354445	2438	tags=48%, list=7%, signal=44%	284058/57465/2554/6326/6334/57468/23312/8573/112476/64780/3800/6323/6812/81603/23732/2775/2566/6304/3785/2891
GOBP_NEUROTRANSMITTER_GATED_ION_CHANNEL_CLUSTERING	14	-0.865836	-1.67697	0.00377114	0.0428509	0.0355937	4486	tags=100%, list=13%, signal=87%	5649/22865/51201/1742/85358/10243/22871/388336/2743/348/57555/375323/729956
GOBP_POSITIVE_REGULATION_OF_VIRAL_LIFE_CYCLE	21	0.798375	1.58597	0.00377538	0.0428529	0.0355953	2587	tags=43%, list=8%, signal=40%	3956/3123/972/3838/6737/5034/3965/920/10475
HP_CONGESTIVE_HEART_FAILURE	205	0.505106	1.40101	0.00379286	0.0430048	0.0357215	4713	tags=34%, list=14%, signal=30%	1277/1278/30008/2318/3123/10516/81031/57817/857/1674/1356/2316/3043/4615/1482/5351/2022/5982/3039/2717/4000/2353/2006/3040/7167/6772/3077/5696/2070/7462/9325/203068/10370/2720/653361/64135/54968/2261/2050/3984/10555/4547/5664/26608/3728/9275/54795/94/5264/7414/2697/5167/6390/1193/3663/83451/2271/4191/6223/79188/286053/57798/5468/2626/55654/27068/51085/9997/131118/26580
GOBP_VASCULAR_ASSOCIATED_SMOOTH_MUSCLE_CELL_PROLIFERATION	85	0.602243	1.54001	0.00380354	0.0430795	0.0357836	4453	tags=28%, list=13%, signal=25%	4318/30008/6648/3488/3162/4313/8862/9510/3725/1026/5155/7043/1264/2773/5031/2697/3586/407040/8013/5468/407006/407019/407018/387
GOBP_CATECHOL_CONTAINING_COMPOUND_CATABOLIC_PROCESS	10	0.901893	1.56209	0.00383484	0.0433497	0.036008	35	tags=20%, list=0%, signal=20%	26002/4129
GOBP_DENDRITIC_SPINE_DEVELOPMENT	90	-0.528508	-1.50682	0.00383564	0.0433497	0.036008	4250	tags=46%, list=13%, signal=40%	170506/1855/1627/5649/9148/2332/23105/22891/5728/10013/5048/10152/23181/1742/26115/57468/80725/100132074/7804/5802/815/85358/8499/9912/1501/9762/50944/22871/55619/348/5063/22849/10611/57555/9231/116443/23316/547/8851/26052/2047
HP_ABNORMALITY_OF_TEMPERATURE_REGULATION	448	0.442465	1.28921	0.00385691	0.0435434	0.0361689	4595	tags=32%, list=14%, signal=28%	6696/1277/3939/3123/3115/283120/3113/7132/6556/23529/29887/7050/286204/3106/1535/8542/3043/3339/4615/2203/81622/10312/861/3075/9319/1134/4001/5376/788/2717/5698/84868/55858/355/204/10535/5696/9071/2619/1536/84818/3569/64581/1230/5551/4688/811/81/11200/8974/4261/3561/5873/7128/2995/55851/4689/55388/653361/64135/2013/330/84876/4665/1643/4838/9948/915/5580/5236/10019/60386/3507/8737/6778/2643/4643/7…
HP_SINGLE_TRANSVERSE_PALMAR_CREASE	155	-0.481046	-1.46274	0.00386728	0.0436136	0.0362272	4917	tags=42%, list=15%, signal=36%	5160/56916/6134/4591/7227/25942/22827/57187/197131/29123/5193/129563/2972/80746/8241/27086/8243/55670/1801/10274/9409/4621/55790/5190/5885/9702/6711/2245/23097/2254/10664/9968/57492/157680/658/324/25836/64359/6228/5830/26040/6925/58499/64131/1387/9469/652/3899/23030/54453/2033/23036/738/51322/3977/403/9126/6812/23522/9759/10815/6938/259232/9241/64093
GOCC_INTRINSIC_COMPONENT_OF_SYNAPTIC_VESICLE_MEMBRANE	40	-0.641287	-1.57328	0.00389286	0.0438551	0.0364279	4593	tags=52%, list=14%, signal=45%	114569/10228/140679/9522/9900/80331/81615/388662/5869/6857/5802/57030/5874/246213/143425/5864/9145/115827/6860/6855/6853
HP_ECTOPIC_CALCIFICATION	198	0.516091	1.42533	0.00391379	0.0440438	0.0365845	5899	tags=38%, list=18%, signal=32%	4256/3117/56975/3119/760/9636/7132/4982/54209/7305/1175/1482/1075/10312/4000/2990/79709/567/1893/6772/10535/5696/63901/8905/55505/6628/64135/1836/8635/5155/4854/2591/2260/4893/5159/4921/10269/54/2697/10568/5167/57217/2067/11274/4953/6773/2629/4758/2677/1499/1583/8788/8792/9213/8643/3081/10682/2625/79650/1376/55135/8200/1605/5195/6513/5925/1301/5702/10056/1497/2200/5194/56984/5828/1736/4221
HP_PULMONARY_ARTERY_STENOSIS	74	0.613879	1.53696	0.00393515	0.0442368	0.0367449	4737	tags=39%, list=14%, signal=34%	30008/4256/10516/81031/29887/1482/10312/182/5982/2006/6237/23129/7462/653361/3984/2260/4893/26608/5500/9275/6016/7319/8260/83451/10082/2626/51085/8788/2294
GOBP_HISTONE_LYSINE_DEMETHYLATION	26	-0.728217	-1.62916	0.00396127	0.0444829	0.0369493	6186	tags=73%, list=19%, signal=60%	8284/22992/7403/55693/23133/23081/221656/8242/84678/55818/10765/23135/5253/55806/80853/51780/23030/3299/221037
GOBP_RESPONSE_TO_NUTRIENT	150	0.53751	1.45048	0.00397362	0.0445595	0.0370129	4142	tags=35%, list=12%, signal=30%	3485/6696/1277/10631/3627/6648/7298/3162/4982/57817/7037/6781/706/445/1268/5292/6772/3673/6591/1728/2876/2242/1536/2281/2348/25959/7412/2/2730/5743/1594/2180/83990/7048/1545/5251/4255/9227/6566/490/6915/2621/2067/3552/5447/7421/3141/5468/2029/360/2626/10999
GOBP_REGULATION_OF_ANTIGEN_PROCESSING_AND_PRESENTATION	20	0.812249	1.59291	0.00397859	0.0445595	0.0370129	4213	tags=70%, list=13%, signal=61%	972/6556/7057/3111/54209/10875/3077/29108/2213/10288/7454/55080/968/10392
HP_FEVER	329	0.473948	1.35932	0.00398337	0.0445595	0.0370129	4595	tags=36%, list=14%, signal=31%	6696/1277/3123/3115/283120/3113/7132/6556/286204/3106/1535/8542/3043/4615/2203/81622/10312/861/3075/9319/5376/2717/5698/84868/55858/355/204/10535/5696/1536/3569/1230/5551/4688/811/81/11200/8974/4261/3561/5873/7128/2995/4689/55388/653361/64135/2013/330/84876/4665/1643/9948/915/5580/10019/3507/8737/6778/2643/4643/79023/3559/916/10134/6338/4282/2539/5978/8915/3155/6813/6850/695/8891/3575/7454/970/56…
GOBP_REGULATION_OF_PATTERN_RECOGNITION_RECEPTOR_SIGNALING_PATHWAY	101	0.574085	1.49572	0.00398503	0.0445595	0.0370129	4550	tags=36%, list=14%, signal=31%	4057/857/54209/1535/7097/3659/3304/11314/3665/4067/91543/8638/51296/338382/3430/7096/7128/330/146722/2319/2150/10211/11027/79132/4814/8780/7098/3303/7105/26191/121260/56927/25921/948/80231/55601
HP_DIFFICULTY_WALKING	266	-0.409076	-1.32515	0.00402044	0.0449077	0.0373021	4415	tags=39%, list=13%, signal=34%	8239/2218/84153/29954/80055/10463/11154/79876/7084/2673/57716/7072/6253/3752/3064/23064/80208/3748/210/200205/81545/64837/825/2558/25792/2074/9782/51/23299/83480/2521/523/6598/65055/4204/274/5190/25977/2561/1024/22866/2273/6872/84138/23097/6652/2906/4771/6843/8867/80821/5290/774/51271/57599/203859/5530/2259/9499/2258/540/4649/6576/26278/22880/6334/146057/1656/51741/8139/8831/8557/81846/84706/2290…
GOMF_MODIFICATION_DEPENDENT_PROTEIN_BINDING	157	-0.47258	-1.43439	0.0040376	0.0450123	0.0373891	4374	tags=38%, list=13%, signal=33%	55023/6597/3300/23468/65980/84656/6046/2332/124997/287/22890/57332/254225/10951/54454/9425/84148/116988/10594/5977/124359/88455/23515/8535/6872/10013/81550/22909/84289/29117/26013/55689/55904/54737/5252/55063/7158/23140/29978/56893/26038/11176/4300/169981/57680/54799/3720/9666/5253/2186/161725/80853/8019/124930/26108/54764/51035/23170/4297/10771
HP_ABNORMAL_RENAL_TUBULE_MORPHOLOGY	88	0.594175	1.52466	0.00404136	0.0450123	0.0373891	7429	tags=50%, list=22%, signal=39%	3123/760/3675/5982/2717/2006/9056/1636/7462/4582/653361/2632/3984/4643/26608/9275/55764/91147/27235/54/83451/5373/5800/56606/51085/57122/3914/9997/4867/1376/23729/2303/1497/185/84277/137682/1364/25915/57107/4952/7458/3918/1188/23322
GOBP_REGULATION_OF_REACTIVE_OXYGEN_SPECIES_METABOLIC_PROCESS	137	0.536774	1.43344	0.00404264	0.0450123	0.0373891	5951	tags=53%, list=18%, signal=43%	6648/873/283120/2305/1647/10516/7057/7305/5880/1535/706/3689/3099/4504/240/1026/3240/9263/7040/64581/5165/140823/5873/683/5155/378/5580/8737/2643/2150/225/7048/672/5159/2539/1545/3684/80149/255027/54/2773/6850/84329/1719/215/3692/2185/5879/5547/2358/4358/7157/948/407019/11035/387/11315/2308/384/2771/9474/6526/440503/1497/185/2950/8837/5336/573971/10333/4780/4314
HP_ABNORMALITY_OF_BONE_MARROW_CELL_MORPHOLOGY	181	0.523445	1.43825	0.00408129	0.0453776	0.0376925	5872	tags=43%, list=18%, signal=35%	3123/29089/5880/7852/219285/10312/861/55215/84868/2121/355/10535/9056/55505/7040/54809/5551/811/4261/5873/132884/2177/7133/5580/10019/10459/2175/83990/4893/6916/7293/4125/9401/27235/54/6813/28962/2176/8676/1719/3207/6774/6578/80216/55159/2735/9630/23218/2629/675/27249/8625/7157/3431/6427/58484/6731/3579/128/79650/6948/3702/55135/10320/2187/64859/843/1991/8029/50485/10056/51081/2188/5277/4552/5371…
GOBP_MEMBRANE_RAFT_ASSEMBLY	11	0.899624	1.59291	0.00408407	0.0453776	0.0376925	2204	tags=73%, list=7%, signal=68%	302/6281/857/858/23180/2013/2319/10211
GOBP_REGULATION_OF_PROTEIN_MATURATION	65	0.627981	1.53339	0.00409934	0.0454992	0.0377935	4389	tags=40%, list=13%, signal=35%	5054/302/4323/6281/7057/114769/1522/861/83596/2619/2023/831/79094/8530/4627/5566/9528/2934/7036/2161/120892/51098/7850/5345/8996/58484
GOCC_NUCLEAR_REPLICATION_FORK	28	0.751006	1.57571	0.00410652	0.0455309	0.0378198	6333	tags=68%, list=19%, signal=55%	5111/6119/8914/55388/4172/5424/11169/23649/6118/10714/5558/4796/5557/54962/5425/6117/50485/57804/253714
GOBP_SUPEROXIDE_ANION_GENERATION	42	0.700403	1.59365	0.00412511	0.0456889	0.0379511	3018	tags=50%, list=9%, signal=46%	6648/7305/1535/3689/1536/7040/64581/4688/654817/4689/653361/50507/5580/285590/2150/3684/54/2773/6850/84329/654816
HP_ORTHOSTATIC_HYPOTENSION	40	0.710667	1.60185	0.00415033	0.0459198	0.0381429	3999	tags=40%, list=12%, signal=35%	1277/1290/1289/857/3074/4001/1534/51142/2632/410/27235/2934/120892/3663/2629/79258
HP_OBSESSIVE_COMPULSIVE_BEHAVIOR	121	-0.486969	-1.44608	0.00416409	0.0460237	0.0382292	4835	tags=45%, list=15%, signal=38%	8239/7086/54902/25942/7461/3064/27086/2969/8243/54664/5594/2332/155382/7874/57526/5977/5885/6711/3188/10847/9968/57492/57459/7025/2554/6942/1399/10531/6326/25836/6638/8831/23126/54551/3356/2334/1387/55209/22871/23030/2033/6323/9126/6812/55636/4692/112755/2566/9759/613/2563/114798/4137/2891
GOBP_POSITIVE_REGULATION_OF_TYPE_I_INTERFERON_PRODUCTION	55	0.641435	1.51766	0.00417702	0.0461181	0.0383076	4909	tags=51%, list=15%, signal=43%	9636/929/4938/84282/4615/4939/7097/3659/3148/4940/6772/3665/2597/64135/3661/10211/79132/6850/8780/7098/51311/51284/3663/81844/26191/3654/10623/23586
GOBP_NEGATIVE_REGULATION_OF_ALPHA_BETA_T_CELL_ACTIVATION	41	0.712029	1.61081	0.00418328	0.0461388	0.0383248	3111	tags=44%, list=9%, signal=40%	301/8651/861/8764/11314/57045/3077/84695/3965/3718/29126/2737/864/3566/10859/80149/3142/51043
GOBP_RESPONSE_TO_POTASSIUM_ION	16	-0.817516	-1.66126	0.00419471	0.0461702	0.0383509	5140	tags=62%, list=15%, signal=53%	6558/1393/4884/79800/8912/1742/140609/3746/1740/11093
GOCC_HIPPOCAMPAL_MOSSY_FIBER_TO_CA3_SYNAPSE	32	-0.705389	-1.64809	0.0041949	0.0461702	0.0383509	2965	tags=44%, list=9%, signal=40%	134957/2906/793/6857/9465/143425/114/5789/26045/22941/2900/11069/2898/10369
GOBP_RESPONSE_TO_CAMP	88	0.593257	1.5223	0.00419984	0.0461763	0.0383559	4144	tags=36%, list=12%, signal=32%	1277/5327/358/3488/6382/8061/1261/4435/6781/196/7425/445/4327/7056/2353/6772/366/3309/2819/5908/1545/5724/5311/5906/10498/374/682/5294/2185/677/2230/3784
GOBP_ELASTIC_FIBER_ASSEMBLY	11	0.8974	1.58897	0.00421476	0.0462437	0.0384119	442	tags=55%, list=1%, signal=54%	1281/30008/4015/10516/11117/4239
HP_ARTERIOVENOUS_FISTULA	11	0.897513	1.58917	0.00421476	0.0462437	0.0384119	2435	tags=64%, list=7%, signal=59%	1281/1277/1290/1289/2022/2050/94
GOMF_HEPARIN_BINDING	157	0.53415	1.44697	0.00423389	0.0463611	0.0385094	1851	tags=22%, list=6%, signal=21%	4057/10631/3627/6288/30008/11167/7422/10457/5118/2335/4192/3576/53834/1289/6649/7057/59271/59352/5104/283/1842/56925/9510/129804/3075/5764/7060/6373/8829/50509/4753/5788/4053/9508/9141
HP_ABNORMAL_MACROPHAGE_MORPHOLOGY	33	0.732541	1.57971	0.00423739	0.0463611	0.0385094	4112	tags=58%, list=12%, signal=51%	3115/3113/1535/10577/219285/84868/9056/1536/5551/4688/5873/2720/653361/6813/28962/8676/26191/4758/6609
GOMF_EXTRACELLULAR_MATRIX_BINDING	52	0.661329	1.55012	0.00423868	0.0463611	0.0385094	2682	tags=50%, list=8%, signal=46%	6696/3958/3956/57124/633/7422/7045/7057/3679/3675/1520/25903/169611/2006/1893/3673/1634/3688/2817/4059/4811/8754/55901/284297/3690/161198
GOBP_RESPONSE_TO_MECHANICAL_STIMULUS	197	0.520373	1.4378	0.0042453	0.0463853	0.0385295	4144	tags=36%, list=12%, signal=31%	1116/3485/1277/3627/358/4323/4192/1647/7132/7057/8061/285/4313/1535/834/4615/55584/7852/2022/5764/3659/50848/3725/2353/355/4055/6772/3673/6548/5028/958/1111/2821/10370/5723/5734/841/5493/5743/3553/3728/7048/578/8915/8795/8772/71/5311/642658/8932/835/2934/6662/7098/441027/4214/51311/64220/1000/51284/8740/3759/1265/9020/2185/56729/2626/9780/1499/3784
HP_DECREASED_CIRCULATING_IGG_LEVEL	64	0.629596	1.53034	0.00426482	0.0465502	0.0386665	5485	tags=47%, list=16%, signal=39%	5880/7852/567/355/958/3718/3561/641/841/915/5580/7374/1503/90417/916/5293/6850/8884/4796/3431/5373/2137/8792/537/919/6948/3702/4791/843/7841
GOBP_MYOTUBE_DIFFERENTIATION	114	0.577851	1.52155	0.00427733	0.0466384	0.0387397	5657	tags=41%, list=17%, signal=34%	3627/4323/9518/5738/6474/8038/30846/1827/1482/858/963/26509/4283/2876/3688/3065/23646/6608/338773/3566/4627/10211/928/8841/51177/246329/55544/4773/221662/8740/688/9780/79365/6272/26263/6497/170689/7504/1760/8506/6899/55909/627/58/4208/130827/8837
HP_ABNORMALITY_OF_THE_BILIARY_SYSTEM	363	0.464841	1.33743	0.00440902	0.0479821	0.0398559	6149	tags=36%, list=18%, signal=29%	6288/5265/4069/5836/53834/3162/6556/2212/1593/3043/1482/10577/3239/2022/182/5982/80270/4000/567/2006/7167/3077/10535/2517/130589/5122/7462/7040/2821/5551/100151683/3783/4261/3561/5873/23022/169792/2995/653361/64135/29929/3984/5236/157570/7386/26608/9275/672/55898/6338/2582/4282/2539/55764/91147/1174/94/410/3155/8772/5184/6813/8676/1719/10165/9076/57217/3663/3875/1716/84701/83451/1798/2271/2215/66…
HP_MENINGITIS	73	0.619994	1.54976	0.00441115	0.0479821	0.0398559	4519	tags=49%, list=14%, signal=43%	3123/3115/3113/7037/3106/1535/7852/355/1536/1230/5551/4688/3718/8974/4261/54820/4689/653361/3507/695/7454/721/7098/3586/55343/629/2215/3574/26191/64170/8625/29760/81839/58484/720/974
HP_DYSTONIA	495	-0.364209	-1.21215	0.00441424	0.0479821	0.0398559	5576	tags=39%, list=17%, signal=33%	284439/91801/4705/57679/23230/6908/84504/57531/2903/1013/55703/26235/58494/8802/137492/8481/128486/10273/7528/6558/84172/3736/5096/3778/3176/10059/5160/2036/6575/4864/23221/84153/6904/80055/54902/6622/10463/27183/11154/26275/2592/79876/22907/25793/5832/80746/55280/3064/51185/23064/80208/3748/8243/51362/113612/23317/25792/54664/64432/387119/65018/51/4719/2904/57582/2521/9439/6389/80153/10128/7430/…
HP_DECREASED_LYMPHOCYTE_PROLIFERATION_IN_RESPONSE_TO_MITOGEN	23	0.771338	1.55865	0.00447981	0.0486445	0.0404061	4792	tags=70%, list=14%, signal=60%	5880/3718/4261/3561/915/4860/3559/90417/916/5293/6850/3575/8625/2137/919/7535
GOBP_MUSCLE_CELL_DIFFERENTIATION	369	0.457167	1.31566	0.00448671	0.0486693	0.0404267	5431	tags=35%, list=16%, signal=29%	3627/30008/2318/133/6648/87/7422/4323/9518/84525/4015/3488/255743/5738/6382/983/57817/6474/1948/8038/30846/10398/1827/1482/858/963/2022/1465/187/26509/4000/8324/4283/836/2876/6548/3688/2146/7040/3065/7345/811/81/23646/3280/6608/3481/50507/338773/22943/9948/5155/2274/4776/57538/3566/4627/10211/5159/4193/348093/2539/928/84466/5725/10269/11149/8841/4772/71/5997/4814/1525/51177/4904/6662/246329/1466/…
HP_ABNORMALITY_OF_FONTANELLES	175	0.520037	1.42106	0.00450465	0.0488135	0.0405465	6130	tags=42%, list=18%, signal=35%	1277/1278/283120/56975/8318/2316/7291/4313/1482/3239/11014/4000/4998/1513/29957/1636/63901/64175/100151683/54820/170302/169792/60/3481/2261/2737/1594/56896/113189/285590/1509/7545/56052/10269/9401/8642/71/6197/6662/2697/9791/7474/56006/2067/5447/7421/9509/29940/9377/4920/79053/3784/5325/860/2879/6905/8788/6497/10682/10484/5195/1301/58/23729/185/5194/27152/10736/5277/5828/4094/5172/8820/7849
GOMF_SNARE_BINDING	109	-0.501963	-1.46938	0.00455183	0.0492434	0.0409035	4694	tags=41%, list=14%, signal=36%	6622/10228/9751/11336/440279/55823/9810/26258/9515/11345/53373/143187/8417/55787/84258/19/134957/6843/83849/8447/51760/23208/25/6293/63908/6857/112476/6844/203062/143425/1612/57586/148281/9632/6812/773/55638/6860/6616/112755/23025/10815/3745/10814/9892
GOBP_PROTEIN_KINASE_B_SIGNALING	209	0.49191	1.36464	0.00455368	0.0492434	0.0409035	5378	tags=35%, list=16%, signal=29%	1116/2152/6347/9518/283120/4015/3488/5154/7057/10253/6352/10268/2022/4504/1263/4233/1969/23612/642273/3059/6237/2876/958/3688/3606/57333/56005/7040/7295/114897/5008/284/8692/10385/1649/3481/50507/79594/10019/2260/3553/7162/5293/9270/7046/1839/8503/6662/2621/5025/5245/23533/83667/407040/5294/677/2626/407006/11315/10519/558/1440/55024/708/2625/1956/1605/10855/10979/6788/1524/3791/4922
HP_ABNORMAL_SPERM_MOTILITY	73	0.619106	1.54754	0.00456963	0.0493167	0.0409644	7963	tags=58%, list=24%, signal=44%	2302/92749/54970/51364/345895/1770/201134/54919/85478/6674/5311/10309/89765/51726/2622/221421/80114/55036/352909/83538/23193/246176/89876/8701/200373/84071/375307/200162/117144/115948/79925/6103/1767/83449/123872/27148/83894/93233/51314/23639/374407/152110
GOBP_GENERATION_OF_PRECURSOR_METABOLITES_AND_ENERGY	447	0.457944	1.33537	0.00457217	0.0493167	0.0409644	6372	tags=42%, list=19%, signal=34%	4129/3939/6648/891/5836/983/4017/7262/1535/205/2203/83931/3099/4504/7425/79611/1534/10954/7167/1346/2597/51142/5230/400916/1536/79660/54677/3101/7360/2821/2023/4688/1050/8974/4725/2645/4696/3588/2819/3481/440567/653361/50507/27089/4843/5499/2632/8908/5315/5236/4776/2647/51022/9249/54205/7386/83440/5500/2997/27166/4697/23596/112609/2847/2539/10975/3155/7388/113115/9650/100128525/5226/4713/648791/6…
GOBP_NEGATIVE_REGULATION_OF_VIRAL_LIFE_CYCLE	26	0.758325	1.56532	0.00457645	0.0493167	0.0409644	4472	tags=50%, list=13%, signal=43%	5806/10410/684/10581/5478/4261/85363/8519/4061/2934/8724/286827/8547
GOBP_RESPONSE_TO_INCREASED_OXYGEN_LEVELS	25	0.765804	1.56458	0.00457921	0.0493167	0.0409644	912	tags=24%, list=3%, signal=23%	10630/1277/6648/857/4313/355
GOCC_OUTER_KINETOCHORE	12	0.879552	1.59015	0.00459393	0.0494247	0.0410542	599	tags=58%, list=2%, signal=57%	891/10403/1063/701/221150/220134/5347
GOBP_PROTEIN_OXIDATION	14	0.853566	1.57124	0.00463829	0.049851	0.0414082	2293	tags=50%, list=7%, signal=47%	4015/4016/4017/2876/84695/84171/285362
GOBP_NEURAL_RETINA_DEVELOPMENT	70	-0.537821	-1.46814	0.0046552	0.0499375	0.0414801	2961	tags=30%, list=9%, signal=27%	4760/58158/23363/10210/793/5797/51761/57030/491/246213/23418/2823/22882/91156/28996/6505/4915/1826/84465/10083/30812
GOBP_OLIGODENDROCYTE_DEVELOPMENT	42	-0.637224	-1.57865	0.00465583	0.0499375	0.0414801	2620	tags=45%, list=8%, signal=42%	5728/9968/4099/443/56978/4821/20/79885/3400/429/79152/5354/11076/388585/3766/10810/1272/116448/118738
KEGG
Description	setSize	enrichmentScore	NES	pvalue	p.adjust	qvalues	rank	leading_edge	core_enrichment
KEGG_SYSTEMIC_LUPUS_ERYTHEMATOSUS	55	0.857192	2.04571	5.06181e-10	9.31372e-08	6.97997e-08	1627	tags=53%, list=5%, signal=50%	715/3122/2214/3123/87/3115/3113/716/3117/3127/718/3119/2212/3108/3111/713/3109/3118/712/714/717/2209/958/6737/6628/81/2213/9103/942
KEGG_COMPLEMENT_AND_COAGULATION_CASCADES	69	0.79767	1.96292	2.02869e-08	1.57894e-06	1.1833e-06	1713	tags=39%, list=5%, signal=37%	5054/710/5327/715/2152/5328/5265/3426/716/5329/718/2162/713/728/5104/712/714/7450/3075/5627/717/7056/7035/1675/719/2/624
KEGG_AUTOIMMUNE_THYROID_DISEASE	50	0.842655	1.97622	2.57436e-08	1.57894e-06	1.1833e-06	1909	tags=40%, list=6%, signal=38%	3122/3123/3115/3113/3117/3127/3119/3108/3111/3109/3118/3106/3105/3107/355/958/5551/942/3133/3134
KEGG_LEISHMANIA_INFECTION	70	0.77936	1.91996	7.62896e-08	3.50932e-06	2.62998e-06	3561	tags=63%, list=11%, signal=56%	3122/2214/7042/3123/3115/3113/3117/3127/718/3119/2212/3108/3111/3109/3118/3460/1535/4615/3689/7097/3725/2209/2353/6772/3688/7040/4688/9103/4689/653361/4843/5777/5743/7043/3676/3553/3684/4793/51135/2002/5603/3552/3586/2215
KEGG_ECM_RECEPTOR_INTERACTION	84	0.757797	1.90559	1.11319e-07	4.09652e-06	3.07005e-06	2916	tags=50%, list=9%, signal=46%	1282/6696/1281/1277/1292/1284/1278/1290/2335/3381/3371/6385/3912/1289/3678/960/3915/6382/7057/3679/3675/3691/3339/3908/7450/1291/7060/3161/10319/1293/3673/3913/3688/6383/3910/50509/3672/3676/3690/3693/7059/3696
KEGG_GRAFT_VERSUS_HOST_DISEASE	37	0.859483	1.92484	2.27931e-07	6.98989e-06	5.23842e-06	2234	tags=57%, list=7%, signal=53%	3122/3123/3115/3113/3117/3127/3119/3108/3111/3109/3118/3106/3105/3107/355/3569/5551/942/3133/3134/3553
KEGG_ALLOGRAFT_REJECTION	35	0.863906	1.90909	6.53736e-07	1.71839e-05	1.28781e-05	1909	tags=57%, list=6%, signal=54%	3122/3123/3115/3113/3117/3127/3119/3108/3111/3109/3118/3106/3105/3107/355/958/5551/942/3133/3134
KEGG_CYTOKINE_CYTOKINE_RECEPTOR_INTERACTION	262	0.588428	1.66363	1.05669e-06	2.4304e-05	1.82141e-05	5766	tags=42%, list=17%, signal=35%	51330/3627/9547/7042/7422/6347/9180/3576/3976/5154/7132/23529/4982/3556/4804/3460/6352/55504/1489/7852/8764/4233/355/3597/4055/4283/6373/958/3606/7040/3569/1234/1230/5008/3561/3082/3588/10673/3554/7133/5155/7043/3566/3559/8743/6364/3553/7048/8793/5159/1441/2919/7293/94/8795/8794/3587/7046/3575/8741/970/58191/53832/80301/3560/3552/8784/1439/8740/3586/8742/944/163702/6372/7850/3574/6355/5473/6354/2…
KEGG_FOCAL_ADHESION	197	0.611763	1.69146	1.38932e-06	2.84039e-05	2.12867e-05	2918	tags=39%, list=9%, signal=35%	1282/6696/1281/1277/1292/1284/1278/1290/2318/87/7422/2335/3381/3371/10627/3912/1289/3678/5154/3915/7057/857/10451/7791/3679/2316/3675/10398/5880/3691/80310/858/6464/3908/7450/4233/1291/3725/7060/998/7408/10319/1293/3673/3913/103910/3688/3910/50509/81/29780/3082/60/5908/330/5499/5155/2064/5058/3672/64098/3676/5500/5159/3690/5293/3693/1729/7409/71/2002/7059/7414/8503/3696/5906
KEGG_CELL_CYCLE	124	0.662817	1.76276	5.05827e-06	9.30721e-05	6.97508e-05	3118	tags=44%, list=9%, signal=40%	991/9232/7042/891/1031/9133/1647/890/7465/983/1017/4171/8318/699/1869/5111/701/5347/990/7272/4998/1026/4085/995/4616/9700/7040/4175/1111/1021/3065/1870/11200/4173/23594/9088/4174/4172/993/1019/898/10926/7533/10459/8317/7043/5001/6502/4193/8900/2810/51529/7534/5933
KEGG_HEMATOPOIETIC_CELL_LINEAGE	85	0.694823	1.75323	1.52947e-05	0.000244578	0.000183294	5166	tags=53%, list=15%, signal=45%	3122/3123/3127/3678/960/929/3675/7037/2209/3673/3569/914/290/951/920/3554/915/3672/3566/3559/3676/3553/916/1441/3690/928/925/3684/947/3575/3552/1604/945/924/7850/3574/948/1440/3589/1438/1436/926/921/3655/912
KEGG_INTESTINAL_IMMUNE_NETWORK_FOR_IGA_PRODUCTION	46	0.789187	1.83066	1.59507e-05	0.000244578	0.000183294	3870	tags=50%, list=12%, signal=44%	3122/3123/3115/3113/3117/3127/3119/3108/3111/3109/3118/7852/4055/958/7040/3569/942/10673/3676/8741/3586/23308/9020
KEGG_NEUROACTIVE_LIGAND_RECEPTOR_INTERACTION	271	-0.481788	-1.54638	1.84574e-05	0.000261244	0.000195783	2421	tags=19%, list=7%, signal=18%	56923/2554/2899/2908/5745/148/1394/1901/2740/3356/3350/6869/2560/1132/2905/2743/56288/9127/1128/8001/7253/1910/1141/2900/116443/1137/2892/5027/11255/2895/2566/23620/2563/2894/2565/7067/2890/9568/2898/2902/2562/2556/6752/6751/117/10203/2834/2891/2550/2893/7434
KEGG_ANTIGEN_PROCESSING_AND_PRESENTATION	81	0.690063	1.73468	2.1399e-05	0.000281244	0.000210772	1997	tags=37%, list=6%, signal=35%	3122/3123/3115/972/3113/3117/3127/3119/3310/3108/3111/3109/3118/3106/3105/1520/3107/3304/567/1508/3309/811/2923/4261/1514/920/3133/6890/3134/5721
KEGG_DNA_REPLICATION	36	0.799887	1.78331	5.37876e-05	0.00064579	0.000483973	5867	tags=81%, list=18%, signal=66%	4171/5111/6119/5982/10535/4175/4173/4174/4172/5424/5427/5983/23649/56655/5984/3978/2237/6118/10714/6742/54107/5558/5557/5985/5425/6117/5426/4176/57804
KEGG_ASTHMA	28	0.840535	1.79745	5.61556e-05	0.00064579	0.000483973	1132	tags=46%, list=3%, signal=45%	3122/3123/3115/3113/3117/3127/3119/2207/3108/3111/3109/3118/958
KEGG_LYSOSOME	121	0.626545	1.66327	0.000126059	0.00136441	0.00102253	5670	tags=50%, list=17%, signal=41%	6556/1522/967/7805/10577/1075/10312/3074/1520/2717/2990/1508/1513/2799/533/2517/8763/8905/5476/1514/2720/4668/1509/285362/175/1174/4125/410/54/1521/9741/23659/1176/2588/9179/6448/1203/968/5641/2581/53/5538/2629/4758/6609/6272/8907/23457/27074/3916/537/10717/3073/3920/130340/57192/1777/4074/1497/51172
KEGG_PROTEASOME	45	0.747046	1.72468	0.000356372	0.00364291	0.0027301	7071	tags=73%, list=21%, signal=58%	5698/5696/5714/5701/5704/5721/5688/5686/5691/5690/5692/5682/5683/5718/5689/5685/5699/10213/5700/51371/5708/5684/5720/5719/5702/9861/5694/5707/5713/10197/5695/23198/5717
KEGG_LEUKOCYTE_TRANSENDOTHELIAL_MIGRATION	115	0.60695	1.59872	0.000423217	0.00409852	0.00307155	4137	tags=46%, list=12%, signal=41%	4318/4478/87/10627/10451/3383/10398/5880/4313/1535/7852/3689/4267/50848/998/7408/9071/5175/103910/3688/1536/4688/81/7412/4689/60/5908/90952/653361/6494/83593/3683/3676/3684/5293/1495/7409/2773/1003/71/137075/7414/8503/5906/9076/5603/23533/5294/5010/2185/5879/83700/1499
KEGG_TYPE_I_DIABETES_MELLITUS	41	0.747612	1.70227	0.000546322	0.00461473	0.00345841	2234	tags=49%, list=7%, signal=46%	3122/3123/3115/3113/3117/3127/3119/3108/3111/3109/3118/3106/3105/3107/355/5551/942/3133/3134/3553
KEGG_REGULATION_OF_ACTIN_CYTOSKELETON	212	0.538537	1.49836	0.000551534	0.00461473	0.00345841	3453	tags=35%, list=10%, signal=32%	7117/4478/55970/87/2335/7114/10627/3678/5154/10451/929/8826/3679/3675/10398/5880/3691/128239/80310/10788/3689/10095/54961/998/3673/6237/5216/6548/103910/3688/10092/81/85477/60/624/2261/5499/3984/5155/5058/3672/3683/2260/4627/3676/10094/4893/5500/10109/5159/10552/3690/23191/10093/3071/3684/5293/3693/1729/7409/71/7414/8503/81624/2934/7454/3687/3696/2246/4638/10163/79837/2149/10298/23533
KEGG_VIRAL_MYOCARDITIS	68	0.672949	1.65573	0.000551761	0.00461473	0.00345841	2832	tags=47%, list=8%, signal=43%	3122/3123/3115/3113/3117/3127/3119/857/3108/3111/3383/3109/3118/5880/3106/3689/3105/3908/3107/836/958/5551/942/60/841/3133/3134/3683/54205/4627/71/1525
KEGG_PATHOGENIC_ESCHERICHIA_COLI_INFECTION	56	0.680658	1.63006	0.00117682	0.00941456	0.00705554	4453	tags=54%, list=13%, signal=46%	84790/84617/929/23643/10095/10376/3059/998/10383/7846/3688/10092/7280/203068/60/10094/10109/10552/10093/71/7454/7534/9076/3875/347733/8440/10971/1499/81873/387
KEGG_P53_SIGNALING_PATHWAY	66	0.663164	1.6241	0.00137075	0.00996087	0.00746496	2743	tags=45%, list=8%, signal=42%	5054/55240/3486/6241/891/9133/1647/7057/983/1017/51512/355/51246/1026/836/4616/1111/1021/11200/581/9540/841/1019/1643/898/54205/4193/8795/2810/7161
KEGG_GLUTATHIONE_METABOLISM	49	0.698864	1.63188	0.00141021	0.00996087	0.00746496	4395	tags=57%, list=13%, signal=50%	6241/2882/6611/26873/51056/2876/4258/290/51060/2730/4257/373156/2687/6723/2944/2949/2539/79017/2937/5226/9446/4953/6240/3417/4259/2936/2879/2948
KEGG_TOLL_LIKE_RECEPTOR_SIGNALING_PATHWAY	102	0.603156	1.56438	0.00141812	0.00996087	0.00746496	3945	tags=38%, list=12%, signal=34%	6696/3627/3576/929/23643/6352/4615/5606/7097/3725/2353/1513/6772/3665/4283/6373/958/3569/7096/942/841/8737/3661/3553/9641/5293/8772/51135/8503/7098/1326/51311/5603/51284/3663/23533/5294/208/5879
KEGG_JAK_STAT_SIGNALING_PATHWAY	155	0.553154	1.49687	0.00150155	0.00996087	0.00746496	3909	tags=28%, list=12%, signal=25%	9021/3598/81848/10252/9180/3976/23529/8835/10253/3460/8651/1489/5292/3597/6772/200734/3569/5008/3718/3561/1154/3588/161742/6776/5777/6778/3566/3559/1441/5293/3587/3575/8503/53832/6774/3560/1439/3586/23533/163702/6773/3574/5294/208
KEGG_STARCH_AND_SUCROSE_METABOLISM	52	0.685668	1.62089	0.00151579	0.00996087	0.00746496	3091	tags=25%, list=9%, signal=23%	5836/3099/2990/3101/7360/2821/2645/55276/2632/5236/2997/283209/5167
KEGG_MISMATCH_REPAIR	23	0.793404	1.64535	0.0017296	0.010974	0.00822423	5950	tags=78%, list=18%, signal=64%	5111/6119/5982/9156/5424/5983/5984/3978/6118/10714/6742/4436/5985/5425/6117/4292/57804/2956
KEGG_WNT_SIGNALING_PATHWAY	150	-0.483156	-1.46219	0.00246344	0.0151091	0.0113232	4241	tags=40%, list=13%, signal=35%	1855/7483/11261/6477/8312/6093/5567/1857/59343/5601/144165/1856/10725/4088/5527/2932/5331/166336/64840/81029/6422/4041/595/5582/4040/5530/8313/23291/5332/324/23401/83439/57680/815/1488/5881/7473/6934/1387/5532/8945/2033/818/5602/5599/5579/57216/4609/10023/5613/5578/5525/1454/10297/23236/80319/85407/7477/23500/6423
KEGG_LONG_TERM_POTENTIATION	70	-0.579012	-1.59971	0.00327021	0.0194103	0.0145466	4170	tags=49%, list=13%, signal=43%	11261/673/775/5594/5567/2904/2911/6196/2915/5331/2906/3709/5582/4659/5530/10411/5332/814/27330/815/1387/5532/2905/2033/114/818/5579/5613/5578/5502/23236/2890/2902/2891
KEGG_PYRIMIDINE_METABOLISM	98	0.591756	1.53184	0.00359352	0.0206627	0.0154852	5424	tags=45%, list=16%, signal=38%	6241/7298/7083/1890/7378/1806/1635/5441/1841/5438/129607/124583/5424/654364/5427/4860/8382/51082/1503/23649/56655/4830/5439/10714/54107/3704/6240/5558/5437/5557/5436/978/51251/51727/10623/5425/5434/4832/139596/5426/10622/51728/29922/5432
KEGG_CELL_ADHESION_MOLECULES_CAMS	128	0.553515	1.4745	0.00446453	0.0248931	0.0186556	3232	tags=38%, list=10%, signal=35%	3122/3123/3115/3113/965/6385/3117/3127/3119/6382/3108/3111/3383/3109/3118/80381/3106/3689/3105/3107/4267/50848/80380/9071/5175/958/3688/6383/1002/914/7412/942/5788/90952/920/29126/3133/3134/3683/5817/3676/925/3684/1003/947/137075/3696/9076/1000
KEGG_PHENYLALANINE_METABOLISM	17	0.816688	1.59647	0.00461769	0.0249898	0.0187281	3340	tags=53%, list=10%, signal=48%	4129/259307/9588/3242/220/4282/221/2806/218
KEGG_PARKINSONS_DISEASE	100	0.586492	1.5198	0.00539941	0.027642	0.0207157	7059	tags=55%, list=21%, signal=43%	56901/2861/1346/836/7345/4725/1340/4696/7314/440567/27089/1349/54205/7386/4697/118424/10975/7388/4713/120892/4708/29796/1337/6390/84701/1329/7318/4707/9377/7416/4695/4728/1351/11315/4726/4711/4706/4717/6392/4694/9246/4709/4710/1347/4701/4729/9167/4700/4712/5481/7384/4731/4702/292/1345
KEGG_CALCIUM_SIGNALING_PATHWAY	177	-0.448487	-1.38709	0.00540822	0.027642	0.0207157	2957	tags=25%, list=9%, signal=23%	2915/5331/2906/3709/5136/8911/776/5350/5582/774/8912/5530/5332/777/148/814/7220/2065/815/492/3356/491/5532/6869/6261/2905/114/818/5579/5613/9127/1128/773/2066/5578/1910/108/6547/5027/6543/5156/2774/23236/952/2902
KEGG_AMINO_SUGAR_AND_NUCLEOTIDE_SUGAR_METABOLISM	43	0.679028	1.56503	0.00657329	0.0326888	0.0244979	4826	tags=53%, list=14%, signal=46%	3099/3074/51706/3101/7360/2821/8790/2645/55276/5236/140838/5973/2582/6675/29925/10007/7264/54187/2584/5373/80896/80146/3073
KEGG_PRIMARY_IMMUNODEFICIENCY	35	0.712836	1.57525	0.00758769	0.0367404	0.0275343	4807	tags=51%, list=14%, signal=44%	958/3718/4261/3561/5788/920/6890/915/7374/916/925/695/3575/8625/3932/29760/7535/926
